# Supplementary material for: Predicted distribution of a rare and understudied forest carnivore: Humboldt marten (Martes caurina humboldtensis)
Source: PeerJ. 2021 Jul 21;9:e11670. doi: 10.7717/peerj.11670 (PMC8354145; doi:10.7717/peerj.11670)
Supplement: Supplemental Information 2 — Raw data from Humboldt marten (Martes caurina humboldtensis) locations collected within the Northern California (VHF telemetry) or Oregon Central Coast (GPS telemetry) regions with methods described elsewhere (Delheimer et al., 2021; Linnell et al., 2018). We used only data from individuals with greater than 30 locations and with location error estimated at less than 400 sq m to estimate range size (Table S1). We used range size to inform spatial scale smoothing extents for modeled variables. Because Humboldt martens are state endangered in California and federally threatened, we were not comfortable revealing location data LindenmayerScheele2017. For each marten, we selected either added (heads) or subtracted (tails) the individual marten’s location by a random value (range = 50,000 –100,000 m) such that all location data for a marten were similar spatially for the purpose of estimating range size but not relatable to the true location where the marten was monitored. [file peerj-09-11670-s002.csv]

RAND_ID	POPULATION	MC_ID	COLLAR	SEX	FIRST_CAPTURE_DATE	CAPTURE_AGE	ONE_YEAR_DATE	TYPE	DATE	SHIFT_EASTING	SHIFT_NORTHING	X_VAR	Y_VAR	ELLIPSE_AREA	ADULT_LXN	JUV_LXN	XY_VAR_400	XY_VAR_1000
1	NORTHERN CALIFORNIA	F01	VHF	F	18-Sep-12	ADULT	1-Apr-12	CAPTURE	18-Sep-12	513639	4658587	0	0	0	1	0	1	1
4	NORTHERN CALIFORNIA	F01	VHF	F	18-Sep-12	ADULT	1-Apr-12	TELEM	28-Sep-12	513328	4659391	86.8105	34.5803	732.1995	1	0	1	1
5	NORTHERN CALIFORNIA	F01	VHF	F	18-Sep-12	ADULT	1-Apr-12	TELEM	11-Oct-12	513542	4659555	3675.691	24533.8514	162068.4621	1	0	0	0
6	NORTHERN CALIFORNIA	F01	VHF	F	18-Sep-12	ADULT	1-Apr-12	TELEM	16-Oct-12	513659	4659652	3430.8931	21742.0299	162251.1957	1	0	0	0
7	NORTHERN CALIFORNIA	F01	VHF	F	18-Sep-12	ADULT	1-Apr-12	TELEM	24-Oct-12	513327	4659260	2107.8429	5635.8718	50391.5005	1	0	0	0
8	NORTHERN CALIFORNIA	F01	VHF	F	18-Sep-12	ADULT	1-Apr-12	TELEM	30-Oct-12	513307	4659229	1339.0959	9722.9973	51130.5369	1	0	0	0
9	NORTHERN CALIFORNIA	F01	VHF	F	18-Sep-12	ADULT	1-Apr-12	TELEM	5-Nov-12	513241	4659043	5595.1098	6806.7781	104247.8484	1	0	0	0
10	NORTHERN CALIFORNIA	F01	VHF	F	18-Sep-12	ADULT	1-Apr-12	TELEM	15-Nov-12	513578	4660141	99.0087	278.6155	2863.3181	1	0	1	1
11	NORTHERN CALIFORNIA	F01	VHF	F	18-Sep-12	ADULT	1-Apr-12	TELEM	25-Nov-12	513653	4659437	102.9701	214.893	1823.8422	1	0	1	1
12	NORTHERN CALIFORNIA	F01	VHF	F	18-Sep-12	ADULT	1-Apr-12	TELEM	27-Nov-12	512606	4658972	425.2844	3512.8327	22108.1979	1	0	0	0
13	NORTHERN CALIFORNIA	F01	VHF	F	18-Sep-12	ADULT	1-Apr-12	TELEM	13-Dec-12	513854	4659676	28.9775	53.5246	619.3968	1	0	1	1
14	NORTHERN CALIFORNIA	F01	VHF	F	18-Sep-12	ADULT	1-Apr-12	TELEM	19-Dec-12	514137	4659950	732.7638	2498.4182	22462.9213	1	0	0	0
15	NORTHERN CALIFORNIA	F01	VHF	F	18-Sep-12	ADULT	1-Apr-12	TELEM	3-Jan-13	513488	4658777	3802.0916	13512.708	120009.7791	1	0	0	0
16	NORTHERN CALIFORNIA	F01	VHF	F	18-Sep-12	ADULT	1-Apr-12	TELEM	15-Jan-13	513056	4659080	81.4615	311.5076	2228.6965	1	0	1	1
17	NORTHERN CALIFORNIA	F01	VHF	F	18-Sep-12	ADULT	1-Apr-12	TELEM	16-Jan-13	514089	4659669	2039.5919	9440.0678	73302.5784	1	0	0	0
18	NORTHERN CALIFORNIA	F01	VHF	F	18-Sep-12	ADULT	1-Apr-12	TELEM	26-Jan-13	513381	4659766	14.9547	143.5456	737.2772	1	0	1	1
19	NORTHERN CALIFORNIA	F01	VHF	F	18-Sep-12	ADULT	1-Apr-12	TELEM	1-Feb-13	513502	4659014	0.7941	2.2946	18.1662	1	0	1	1
20	NORTHERN CALIFORNIA	F01	VHF	F	18-Sep-12	ADULT	1-Apr-12	TELEM	4-Feb-13	513027	4659147	12398.5175	50869.1076	307099.5645	1	0	0	0
21	NORTHERN CALIFORNIA	F01	VHF	F	18-Sep-12	ADULT	1-Apr-12	TELEM	10-Feb-13	513534	4659872	292.6525	2678.514	16455.3798	1	0	0	0
22	NORTHERN CALIFORNIA	F01	VHF	F	18-Sep-12	ADULT	1-Apr-12	TELEM	16-Feb-13	513977	4658636	72199.4632	164437.3067	1165941.655	1	0	0	0
23	NORTHERN CALIFORNIA	F01	VHF	F	18-Sep-12	ADULT	1-Apr-12	TELEM	24-Feb-13	513393	4659331	1934.7349	4814.8964	40647.9845	1	0	0	0
24	NORTHERN CALIFORNIA	F01	VHF	F	18-Sep-12	ADULT	1-Apr-12	TELEM	3-Mar-13	513278	4659197	583.6734	1888.0286	14403.9998	1	0	0	0
25	NORTHERN CALIFORNIA	F01	VHF	F	18-Sep-12	ADULT	1-Apr-12	TELEM	9-Mar-13	514335	4659589	7153.7833	14536.8998	123741.9809	1	0	0	0
26	NORTHERN CALIFORNIA	F01	VHF	F	18-Sep-12	ADULT	1-Apr-12	TELEM	16-Mar-13	513894	4659784	4836.2798	15814.1249	151631.9325	1	0	0	0
27	NORTHERN CALIFORNIA	F01	VHF	F	18-Sep-12	ADULT	1-Apr-12	TELEM	17-Mar-13	513902	4659757	1877.7922	6726.9875	61890.0996	1	0	0	0
28	NORTHERN CALIFORNIA	F01	VHF	F	18-Sep-12	ADULT	1-Apr-12	TELEM	21-Mar-13	513668	4659368	181.9235	126.8078	2426.9699	1	0	1	1
29	NORTHERN CALIFORNIA	F01	VHF	F	18-Sep-12	ADULT	1-Apr-12	TELEM	28-Mar-13	513726	4659576	1.6778	16.0909	96.6376	1	0	1	1
30	NORTHERN CALIFORNIA	F01	VHF	F	18-Sep-12	ADULT	1-Apr-12	TELEM	4-Apr-13	514240	4659665	11186.4159	39261.5426	380335.1276	1	0	0	0
31	NORTHERN CALIFORNIA	F01	VHF	F	18-Sep-12	ADULT	1-Apr-12	TELEM	9-Apr-13	513792	4659275	3733.3768	7479.6909	88115.9566	1	0	0	0
32	NORTHERN CALIFORNIA	F01	VHF	F	18-Sep-12	ADULT	1-Apr-12	TELEM	16-Apr-13	513861	4659773	10915.8361	34135.3655	310815.0516	1	0	0	0
33	NORTHERN CALIFORNIA	F01	VHF	F	18-Sep-12	ADULT	1-Apr-12	TELEM	19-Apr-13	513963	4659324	57657.2319	191149.8625	1551380.021	1	0	0	0
34	NORTHERN CALIFORNIA	F01	VHF	F	18-Sep-12	ADULT	1-Apr-12	TELEM	22-Apr-13	513904	4659982	3518.7993	6090.0019	77988.3472	1	0	0	0
35	NORTHERN CALIFORNIA	F01	VHF	F	18-Sep-12	ADULT	1-Apr-12	TELEM	25-Apr-13	513835	4659937	2821.4354	6290.1426	74012.2527	1	0	0	0
36	NORTHERN CALIFORNIA	F01	VHF	F	18-Sep-12	ADULT	1-Apr-12	TELEM	4-May-13	513101	4658956	1636.6247	5479.5227	36651.9182	1	0	0	0
37	NORTHERN CALIFORNIA	F01	VHF	F	18-Sep-12	ADULT	1-Apr-12	TELEM	15-May-13	514080	4660120	2999.5281	6410.125	77677.7083	1	0	0	0
38	NORTHERN CALIFORNIA	F01	VHF	F	18-Sep-12	ADULT	1-Apr-12	TELEM	17-May-13	513849	4659829	127.2023	40.9288	930.0098	1	0	1	1
39	NORTHERN CALIFORNIA	F01	VHF	F	18-Sep-12	ADULT	1-Apr-12	TELEM	22-May-13	513832	4659928	908.2046	2137.5788	22054.6583	1	0	0	0
40	NORTHERN CALIFORNIA	F01	VHF	F	18-Sep-12	ADULT	1-Apr-12	TELEM	28-May-13	514149	4659924	0.3847	0.6145	5.6085	1	0	1	1
41	NORTHERN CALIFORNIA	F01	VHF	F	18-Sep-12	ADULT	1-Apr-12	TELEM	29-May-13	513301	4659354	1522.0035	1722.3381	20581.5219	1	0	0	0
42	NORTHERN CALIFORNIA	F01	VHF	F	18-Sep-12	ADULT	1-Apr-12	TELEM	3-Jun-13	513844	4659865	853.4203	2467.7568	24425.1506	1	0	0	0
43	NORTHERN CALIFORNIA	F01	VHF	F	18-Sep-12	ADULT	1-Apr-12	TELEM	5-Jun-13	513259	4658427	5135.1497	47397.3423	271470.1161	1	0	0	0
44	NORTHERN CALIFORNIA	F01	VHF	F	18-Sep-12	ADULT	1-Apr-12	TELEM	7-Jun-13	513447	4659867	248.9392	2713.9872	15206.0572	1	0	0	0
45	NORTHERN CALIFORNIA	F01	VHF	F	18-Sep-12	ADULT	1-Apr-12	TELEM	10-Jun-13	513848	4659992	9757.3331	14640.2456	184080.0284	1	0	0	0
46	NORTHERN CALIFORNIA	F01	VHF	F	18-Sep-12	ADULT	1-Apr-12	TELEM	13-Jun-13	513444	4659336	1336.5807	4361.2907	39401.2822	1	0	0	0
47	NORTHERN CALIFORNIA	F01	VHF	F	18-Sep-12	ADULT	1-Apr-12	TELEM	17-Jun-13	513710	4659796	1451.6051	6931.6247	58308.1883	1	0	0	0
48	NORTHERN CALIFORNIA	F01	VHF	F	18-Sep-12	ADULT	1-Apr-12	TELEM	20-Jun-13	513973	4659897	10.5577	21.5326	244.2425	1	0	1	1
49	NORTHERN CALIFORNIA	F01	VHF	F	18-Sep-12	ADULT	1-Apr-12	TELEM	27-Jun-13	513622	4659667	1528.632	13513.2205	84758.059	1	0	0	0
50	NORTHERN CALIFORNIA	F01	VHF	F	18-Sep-12	ADULT	1-Apr-12	TELEM	28-Jun-13	513545	4659783	878.8554	7264.9857	45427.5792	1	0	0	0
51	NORTHERN CALIFORNIA	F01	VHF	F	18-Sep-12	ADULT	1-Apr-12	TELEM	1-Jul-13	513773	4659800	3559.7522	17515.71	142886.6825	1	0	0	0
52	NORTHERN CALIFORNIA	F01	VHF	F	18-Sep-12	ADULT	1-Apr-12	TELEM	3-Jul-13	513993	4659948	0.3068	0.479	5.5861	1	0	1	1
53	NORTHERN CALIFORNIA	F01	VHF	F	18-Sep-12	ADULT	1-Apr-12	TELEM	8-Jul-13	513700	4659683	853.8468	3489.116	32333.7676	1	0	0	0
54	NORTHERN CALIFORNIA	F01	VHF	F	18-Sep-12	ADULT	1-Apr-12	TELEM	29-Jul-13	513585	4658654	860.9929	625.0046	13537.1837	1	0	0	1
55	NORTHERN CALIFORNIA	F01	VHF	F	18-Sep-12	ADULT	1-Apr-12	TELEM	29-Jul-13	513898	4659471	38.0844	814.8629	2290.239	1	0	0	1
56	NORTHERN CALIFORNIA	F01	VHF	F	18-Sep-12	ADULT	1-Apr-12	TELEM	2-Aug-13	513248	4659284	4237.122	6329.7793	80270.583	1	0	0	0
57	NORTHERN CALIFORNIA	F01	VHF	F	18-Sep-12	ADULT	1-Apr-12	TELEM	8-Aug-13	513537	4658843	75.0236	116.1458	1185.6182	1	0	1	1
58	NORTHERN CALIFORNIA	F01	VHF	F	18-Sep-12	ADULT	1-Apr-12	TELEM	15-Aug-13	513668	4659067	1802.3987	1971.9845	33003.329	1	0	0	0
59	NORTHERN CALIFORNIA	F01	VHF	F	18-Sep-12	ADULT	1-Apr-12	TELEM	19-Aug-13	513855	4659688	39.533	40.5133	723.2791	1	0	1	1
60	NORTHERN CALIFORNIA	F01	VHF	F	18-Sep-12	ADULT	1-Apr-12	TELEM	21-Aug-13	514114	4659993	257.3781	1022.0031	9599.9879	1	0	0	0
61	NORTHERN CALIFORNIA	F01	VHF	F	18-Sep-12	ADULT	1-Apr-12	TELEM	29-Aug-13	513654	4659510	16.1643	147.8203	885.7396	1	0	1	1
62	NORTHERN CALIFORNIA	F01	VHF	F	18-Sep-12	ADULT	1-Apr-12	TELEM	5-Sep-13	513178	4658811	903.8064	987.2835	15638.886	1	0	0	1
63	NORTHERN CALIFORNIA	F01	VHF	F	18-Sep-12	ADULT	1-Apr-12	TELEM	11-Sep-13	513638	4659882	39.1873	204.8527	1617.3152	1	0	1	1
64	NORTHERN CALIFORNIA	F01	VHF	F	18-Sep-12	ADULT	1-Apr-12	TELEM	13-Sep-13	513530	4659705	13.7568	126.558	783.6973	1	0	1	1
65	NORTHERN CALIFORNIA	F01	VHF	F	18-Sep-12	ADULT	1-Apr-12	TELEM	20-Sep-13	512750	4658419	2200.0433	208.7948	12514.3975	1	0	0	0
66	NORTHERN CALIFORNIA	F01	VHF	F	18-Sep-12	ADULT	1-Apr-12	TELEM	11-Oct-13	513758	4659748	72.3164	47.0448	1097.1514	1	0	1	1
67	NORTHERN CALIFORNIA	F01	VHF	F	18-Sep-12	ADULT	1-Apr-12	TELEM	16-Oct-13	514008	4659950	39.3983	88.9252	1089.6162	1	0	1	1
68	NORTHERN CALIFORNIA	F01	VHF	F	18-Sep-12	ADULT	1-Apr-12	TELEM	20-Nov-13	514146	4660056	245.0151	304.6313	5004.6536	1	0	1	1
69	NORTHERN CALIFORNIA	F01	VHF	F	18-Sep-12	ADULT	1-Apr-12	TELEM	25-Nov-13	513841	4659689	6340.9263	28721.7319	253824.3937	1	0	0	0
2	NORTHERN CALIFORNIA	F01	VHF	F	18-Sep-12	ADULT	1-Apr-12	REST_DEN	17-Dec-13	514068	4659537	0	0	0	1	0	1	1
70	NORTHERN CALIFORNIA	F01	VHF	F	18-Sep-12	ADULT	1-Apr-12	TELEM	10-Jan-14	512894	4658674	1883.8815	446.4732	15089.1444	1	0	0	0
71	NORTHERN CALIFORNIA	F01	VHF	F	18-Sep-12	ADULT	1-Apr-12	TELEM	16-Jan-14	513916	4659512	1960.2156	9379.2078	68837.7907	1	0	0	0
72	NORTHERN CALIFORNIA	F01	VHF	F	18-Sep-12	ADULT	1-Apr-12	TELEM	27-Jan-14	513864	4659793	2493.5792	8673.7453	82449.489	1	0	0	0
73	NORTHERN CALIFORNIA	F01	VHF	F	18-Sep-12	ADULT	1-Apr-12	TELEM	11-Feb-14	514015	4659776	4047.0843	11226.6423	110907.9854	1	0	0	0
74	NORTHERN CALIFORNIA	F01	VHF	F	18-Sep-12	ADULT	1-Apr-12	TELEM	21-Feb-14	513664	4659429	743.6308	8898.0946	47948.5947	1	0	0	0
75	NORTHERN CALIFORNIA	F01	VHF	F	18-Sep-12	ADULT	1-Apr-12	TELEM	28-Feb-14	513600	4659507	1813.5653	18851.8558	105284.6377	1	0	0	0
76	NORTHERN CALIFORNIA	F01	VHF	F	18-Sep-12	ADULT	1-Apr-12	TELEM	14-Mar-14	513228	4658814	5851.5245	22398.6459	186313.6623	1	0	0	0
77	NORTHERN CALIFORNIA	F01	VHF	F	18-Sep-12	ADULT	1-Apr-12	TELEM	27-Mar-14	513680	4659296	5313.3879	44076.6096	279473.0759	1	0	0	0
78	NORTHERN CALIFORNIA	F01	VHF	F	18-Sep-12	ADULT	1-Apr-12	TELEM	1-Apr-14	513591	4658834	4002.0477	2166.2873	54885.073	1	0	0	0
79	NORTHERN CALIFORNIA	F01	VHF	F	18-Sep-12	ADULT	1-Apr-12	TELEM	2-Apr-14	513380	4658491	72.3152	56.2409	968.9508	1	0	1	1
80	NORTHERN CALIFORNIA	F01	VHF	F	18-Sep-12	ADULT	1-Apr-12	TELEM	3-Apr-14	513679	4659327	535.2638	886.7053	12644.3139	1	0	0	1
81	NORTHERN CALIFORNIA	F01	VHF	F	18-Sep-12	ADULT	1-Apr-12	TELEM	4-Apr-14	513211	4658528	431.7301	10.0029	1027.3715	1	0	0	1
82	NORTHERN CALIFORNIA	F01	VHF	F	18-Sep-12	ADULT	1-Apr-12	TELEM	7-Apr-14	513372	4658425	3113.3016	18318.6143	101479.5218	1	0	0	0
83	NORTHERN CALIFORNIA	F01	VHF	F	18-Sep-12	ADULT	1-Apr-12	TELEM	8-Apr-14	513319	4658474	479.7066	785.4544	6185.2763	1	0	0	1
84	NORTHERN CALIFORNIA	F01	VHF	F	18-Sep-12	ADULT	1-Apr-12	TELEM	9-Apr-14	513022	4657864	316.1368	141.0521	3963.5898	1	0	1	1
85	NORTHERN CALIFORNIA	F01	VHF	F	18-Sep-12	ADULT	1-Apr-12	TELEM	10-Apr-14	513370	4658714	92.3245	33.7377	1048.7575	1	0	1	1
86	NORTHERN CALIFORNIA	F01	VHF	F	18-Sep-12	ADULT	1-Apr-12	TELEM	11-Apr-14	513319	4658482	202.0017	293.0213	2413.3078	1	0	1	1
87	NORTHERN CALIFORNIA	F01	VHF	F	18-Sep-12	ADULT	1-Apr-12	TELEM	14-Apr-14	513811	4658872	345.346	467.086	6607.2506	1	0	0	1
88	NORTHERN CALIFORNIA	F01	VHF	F	18-Sep-12	ADULT	1-Apr-12	TELEM	15-Apr-14	513814	4658923	9.4701	7.9472	155.6517	1	0	1	1
89	NORTHERN CALIFORNIA	F01	VHF	F	18-Sep-12	ADULT	1-Apr-12	TELEM	16-Apr-14	513778	4658904	140.5138	132.1614	2231.9896	1	0	1	1
90	NORTHERN CALIFORNIA	F01	VHF	F	18-Sep-12	ADULT	1-Apr-12	TELEM	17-Apr-14	513803	4658870	107.3353	130.7872	1954.832	1	0	1	1
91	NORTHERN CALIFORNIA	F01	VHF	F	18-Sep-12	ADULT	1-Apr-12	TELEM	18-Apr-14	513827	4658848	74.4711	98.2814	1389.5276	1	0	1	1
92	NORTHERN CALIFORNIA	F01	VHF	F	18-Sep-12	ADULT	1-Apr-12	TELEM	21-Apr-14	513336	4658495	162.011	142.4112	2507.5632	1	0	1	1
93	NORTHERN CALIFORNIA	F01	VHF	F	18-Sep-12	ADULT	1-Apr-12	TELEM	22-Apr-14	513695	4658892	0.995	5.4292	42.5621	1	0	1	1
94	NORTHERN CALIFORNIA	F01	VHF	F	18-Sep-12	ADULT	1-Apr-12	TELEM	23-Apr-14	513755	4658883	43.7348	71.2753	895.6013	1	0	1	1
3	NORTHERN CALIFORNIA	F01	VHF	F	18-Sep-12	ADULT	1-Apr-12	REST_DEN	25-Apr-14	513684	4658872	0	0	0	1	0	1	1
95	NORTHERN CALIFORNIA	F01	VHF	F	18-Sep-12	ADULT	1-Apr-12	TELEM	28-Apr-14	513327	4658476	135.0045	173.6157	1456.0024	1	0	1	1
96	NORTHERN CALIFORNIA	F01	VHF	F	18-Sep-12	ADULT	1-Apr-12	TELEM	29-Apr-14	513685	4658862	28.089	95.7885	972.8361	1	0	1	1
97	NORTHERN CALIFORNIA	F02	VHF	F	14-Nov-12	JUVENILE	1-Apr-13	CAPTURE	14-Nov-12	334733	4496185	0	0	0	0	1	1	1
98	NORTHERN CALIFORNIA	F02	VHF	F	14-Nov-12	JUVENILE	1-Apr-13	TELEM	24-Nov-12	336848	4495311	4998.3247	13958.3559	112419.9133	0	1	0	0
99	NORTHERN CALIFORNIA	F02	VHF	F	14-Nov-12	JUVENILE	1-Apr-13	TELEM	26-Nov-12	335928	4495311	59.1934	249.7872	2247.0217	0	1	1	1
100	NORTHERN CALIFORNIA	F02	VHF	F	14-Nov-12	JUVENILE	1-Apr-13	TELEM	28-Nov-12	334043	4495641	184.5039	688.1253	6574.4987	0	1	0	1
101	NORTHERN CALIFORNIA	F02	VHF	F	14-Nov-12	JUVENILE	1-Apr-13	TELEM	6-Dec-12	335459	4495129	830.8751	5797.8729	37380.5875	0	1	0	0
102	NORTHERN CALIFORNIA	F02	VHF	F	14-Nov-12	JUVENILE	1-Apr-13	TELEM	10-Dec-12	335074	4495182	4.1031	27.4573	180.1854	0	1	1	1
103	NORTHERN CALIFORNIA	F02	VHF	F	14-Nov-12	JUVENILE	1-Apr-13	TELEM	13-Dec-12	335518	4495366	321.0267	1033.1104	10723.154	0	1	0	0
104	NORTHERN CALIFORNIA	F02	VHF	F	14-Nov-12	JUVENILE	1-Apr-13	TELEM	19-Dec-12	335961	4495046	2124.6472	5744.3292	55270.8626	0	1	0	0
105	NORTHERN CALIFORNIA	F02	VHF	F	14-Nov-12	JUVENILE	1-Apr-13	TELEM	27-Dec-12	336581	4494805	3369.4063	10079.2078	109115.8383	0	1	0	0
106	NORTHERN CALIFORNIA	F02	VHF	F	14-Nov-12	JUVENILE	1-Apr-13	TELEM	2-Jan-13	334582	4495947	4439.7178	15807.9316	157353.3296	0	1	0	0
107	NORTHERN CALIFORNIA	F02	VHF	F	14-Nov-12	JUVENILE	1-Apr-13	TELEM	7-Jan-13	336370	4495391	1359.7793	3718.6712	41717.0675	0	1	0	0
108	NORTHERN CALIFORNIA	F02	VHF	F	14-Nov-12	JUVENILE	1-Apr-13	TELEM	9-Jan-13	335464	4497062	625951.3512	7413132.055	23775654.13	0	1	0	0
109	NORTHERN CALIFORNIA	F02	VHF	F	14-Nov-12	JUVENILE	1-Apr-13	TELEM	16-Jan-13	335371	4495234	741.7516	1397.5567	18042.5367	0	1	0	0
110	NORTHERN CALIFORNIA	F02	VHF	F	14-Nov-12	JUVENILE	1-Apr-13	TELEM	22-Jan-13	335097	4494568	3.0114	857.1334	443.2779	0	1	0	1
111	NORTHERN CALIFORNIA	F02	VHF	F	14-Nov-12	JUVENILE	1-Apr-13	TELEM	28-Jan-13	335810	4494838	21.5063	89.3071	815.0623	0	1	1	1
112	NORTHERN CALIFORNIA	F02	VHF	F	14-Nov-12	JUVENILE	1-Apr-13	TELEM	1-Feb-13	335965	4494860	30.8569	70.8095	866.0285	0	1	1	1
113	NORTHERN CALIFORNIA	F02	VHF	F	14-Nov-12	JUVENILE	1-Apr-13	TELEM	10-Feb-13	336445	4494708	33.4915	124.7972	1081.5233	0	1	1	1
114	NORTHERN CALIFORNIA	F02	VHF	F	14-Nov-12	JUVENILE	1-Apr-13	TELEM	12-Feb-13	335307	4495218	1340.6401	3424.1094	31857.8845	0	1	0	0
115	NORTHERN CALIFORNIA	F02	VHF	F	14-Nov-12	JUVENILE	1-Apr-13	TELEM	15-Feb-13	336201	4494909	338.7315	781.7486	9253.7864	0	1	0	1
116	NORTHERN CALIFORNIA	F02	VHF	F	14-Nov-12	JUVENILE	1-Apr-13	TELEM	16-Feb-13	336278	4494972	481.6221	2526.8288	20687.1525	0	1	0	0
117	NORTHERN CALIFORNIA	F02	VHF	F	14-Nov-12	JUVENILE	1-Apr-13	TELEM	22-Feb-13	335262	4495819	5575.9952	23960.1704	194039.5756	0	1	0	0
118	NORTHERN CALIFORNIA	F02	VHF	F	14-Nov-12	JUVENILE	1-Apr-13	TELEM	26-Feb-13	333825	4494769	350.9529	2240.7658	11679.2742	0	1	0	0
119	NORTHERN CALIFORNIA	F02	VHF	F	14-Nov-12	JUVENILE	1-Apr-13	TELEM	4-Mar-13	335867	4494972	3193.395	6447.2913	74198.8539	0	1	0	0
120	NORTHERN CALIFORNIA	F02	VHF	F	14-Nov-12	JUVENILE	1-Apr-13	TELEM	10-Mar-13	336054	4495317	287.2573	1647.8306	12252.5332	0	1	0	0
121	NORTHERN CALIFORNIA	F02	VHF	F	14-Nov-12	JUVENILE	1-Apr-13	TELEM	11-Mar-13	335297	4494827	2359.0457	7645.0056	77130.1519	0	1	0	0
122	NORTHERN CALIFORNIA	F02	VHF	F	14-Nov-12	JUVENILE	1-Apr-13	TELEM	18-Mar-13	336115	4495219	189.4308	1008.3135	7603.2065	0	1	0	0
123	NORTHERN CALIFORNIA	F02	VHF	F	14-Nov-12	JUVENILE	1-Apr-13	TELEM	21-Mar-13	335442	4494935	37663.5054	55622.5357	587509.0032	0	1	0	0
124	NORTHERN CALIFORNIA	F02	VHF	F	14-Nov-12	JUVENILE	1-Apr-13	TELEM	25-Mar-13	336427	4494997	70.7514	220.5774	2327.7022	0	1	1	1
125	NORTHERN CALIFORNIA	F02	VHF	F	14-Nov-12	JUVENILE	1-Apr-13	TELEM	28-Mar-13	335098	4495155	5808.1214	28768.1744	239848.557	0	1	0	0
126	NORTHERN CALIFORNIA	F02	VHF	F	14-Nov-12	JUVENILE	1-Apr-13	TELEM	12-Apr-13	335715	4495149	5532.8116	13381.9083	119581.5006	1	0	0	0
127	NORTHERN CALIFORNIA	F02	VHF	F	14-Nov-12	JUVENILE	1-Apr-13	TELEM	15-Apr-13	336536	4494922	0.6554	4.4163	31.6345	1	0	1	1
128	NORTHERN CALIFORNIA	F02	VHF	F	14-Nov-12	JUVENILE	1-Apr-13	TELEM	22-Apr-13	335784	4494642	5321.1696	12468.6262	132097.1348	1	0	0	0
129	NORTHERN CALIFORNIA	F02	VHF	F	14-Nov-12	JUVENILE	1-Apr-13	TELEM	26-Apr-13	335111	4495744	122.2739	474.3814	2979.8198	1	0	0	1
130	NORTHERN CALIFORNIA	F02	VHF	F	14-Nov-12	JUVENILE	1-Apr-13	TELEM	4-May-13	335817	4495577	537.0248	3659.0223	22904.1895	1	0	0	0
131	NORTHERN CALIFORNIA	F02	VHF	F	14-Nov-12	JUVENILE	1-Apr-13	TELEM	6-May-13	336014	4494932	1412.6664	8486.6707	58894.2737	1	0	0	0
132	NORTHERN CALIFORNIA	F02	VHF	F	14-Nov-12	JUVENILE	1-Apr-13	TELEM	17-May-13	336374	4495187	1758.6969	11219.9333	83217.3437	1	0	0	0
133	NORTHERN CALIFORNIA	F02	VHF	F	14-Nov-12	JUVENILE	1-Apr-13	TELEM	20-May-13	336256	4494693	175.7242	525.1462	5000.4578	1	0	0	1
134	NORTHERN CALIFORNIA	F02	VHF	F	14-Nov-12	JUVENILE	1-Apr-13	TELEM	22-May-13	335630	4495729	3576.6126	20777.7594	158308.5366	1	0	0	0
135	NORTHERN CALIFORNIA	F02	VHF	F	14-Nov-12	JUVENILE	1-Apr-13	TELEM	28-Dec-13	335604	4495441	3407.4756	16185.8478	122816.6271	1	0	0	0
136	NORTHERN CALIFORNIA	F03	VHF	F	2-Feb-13	JUVENILE	1-Apr-13	CAPTURE	2-Feb-13	345197	4518996	0	0	0	0	1	1	1
143	NORTHERN CALIFORNIA	F03	VHF	F	2-Feb-13	JUVENILE	1-Apr-13	TELEM	8-Feb-13	346823	4515949	3393.4825	3179.5803	51007.5926	0	1	0	0
144	NORTHERN CALIFORNIA	F03	VHF	F	2-Feb-13	JUVENILE	1-Apr-13	TELEM	10-Feb-13	345402	4518419	1065.3512	64.3192	4664.7101	0	1	0	0
145	NORTHERN CALIFORNIA	F03	VHF	F	2-Feb-13	JUVENILE	1-Apr-13	TELEM	14-Feb-13	345343	4519006	4724.613	3436.3369	72132.5373	0	1	0	0
146	NORTHERN CALIFORNIA	F03	VHF	F	2-Feb-13	JUVENILE	1-Apr-13	TELEM	22-Feb-13	346438	4517391	3522.0694	5002.4729	78937.6124	0	1	0	0
147	NORTHERN CALIFORNIA	F03	VHF	F	2-Feb-13	JUVENILE	1-Apr-13	TELEM	23-Feb-13	345699	4517949	150.9315	39.2883	1275.7554	0	1	1	1
148	NORTHERN CALIFORNIA	F03	VHF	F	2-Feb-13	JUVENILE	1-Apr-13	TELEM	26-Feb-13	344363	4518683	935.7602	1775.9968	21255.4291	0	1	0	0
149	NORTHERN CALIFORNIA	F03	VHF	F	2-Feb-13	JUVENILE	1-Apr-13	TELEM	2-Mar-13	344158	4520103	20484.4214	9127.1468	172969.6695	0	1	0	0
150	NORTHERN CALIFORNIA	F03	VHF	F	2-Feb-13	JUVENILE	1-Apr-13	TELEM	4-Mar-13	343631	4519548	2962.7294	1041.2183	32093.3773	0	1	0	0
151	NORTHERN CALIFORNIA	F03	VHF	F	2-Feb-13	JUVENILE	1-Apr-13	TELEM	8-Mar-13	345115	4519455	4946.6993	10301.2534	133271.4167	0	1	0	0
152	NORTHERN CALIFORNIA	F03	VHF	F	2-Feb-13	JUVENILE	1-Apr-13	TELEM	11-Mar-13	344390	4517346	1043.4223	2209.5935	21627.7003	0	1	0	0
153	NORTHERN CALIFORNIA	F03	VHF	F	2-Feb-13	JUVENILE	1-Apr-13	TELEM	14-Mar-13	344040	4517049	8014.8834	15394.4508	142426.6867	0	1	0	0
154	NORTHERN CALIFORNIA	F03	VHF	F	2-Feb-13	JUVENILE	1-Apr-13	TELEM	15-Mar-13	343769	4517394	881.1278	901.0712	14640.8231	0	1	0	1
155	NORTHERN CALIFORNIA	F03	VHF	F	2-Feb-13	JUVENILE	1-Apr-13	TELEM	17-Mar-13	346191	4517735	9981.7593	3185.8062	105600.7076	0	1	0	0
156	NORTHERN CALIFORNIA	F03	VHF	F	2-Feb-13	JUVENILE	1-Apr-13	TELEM	22-Mar-13	344053	4520679	90060.6289	81079.9024	1540882.504	0	1	0	0
157	NORTHERN CALIFORNIA	F03	VHF	F	2-Feb-13	JUVENILE	1-Apr-13	TELEM	25-Mar-13	344224	4516998	1535.9567	406.5319	12522.2305	0	1	0	0
158	NORTHERN CALIFORNIA	F03	VHF	F	2-Feb-13	JUVENILE	1-Apr-13	TELEM	10-Apr-13	343576	4520444	6310.345	3759.2342	87544.5447	1	0	0	0
159	NORTHERN CALIFORNIA	F03	VHF	F	2-Feb-13	JUVENILE	1-Apr-13	TELEM	16-Apr-13	342791	4519481	6345.4149	6343.7895	116011.6879	1	0	0	0
160	NORTHERN CALIFORNIA	F03	VHF	F	2-Feb-13	JUVENILE	1-Apr-13	TELEM	19-Apr-13	344167	4518109	2113.6994	7736.9895	67465.5745	1	0	0	0
161	NORTHERN CALIFORNIA	F03	VHF	F	2-Feb-13	JUVENILE	1-Apr-13	TELEM	23-Apr-13	344027	4518661	277.0427	730.7397	8384.6451	1	0	0	1
162	NORTHERN CALIFORNIA	F03	VHF	F	2-Feb-13	JUVENILE	1-Apr-13	TELEM	26-Apr-13	344351	4517049	394.7129	83.6921	3364.6872	1	0	1	1
163	NORTHERN CALIFORNIA	F03	VHF	F	2-Feb-13	JUVENILE	1-Apr-13	TELEM	29-Apr-13	344369	4517439	4787.2554	6108.1823	72232.6707	1	0	0	0
164	NORTHERN CALIFORNIA	F03	VHF	F	2-Feb-13	JUVENILE	1-Apr-13	TELEM	2-May-13	352575	4510860	4.7016	11.9131	125.3116	1	0	1	1
165	NORTHERN CALIFORNIA	F03	VHF	F	2-Feb-13	JUVENILE	1-Apr-13	TELEM	6-May-13	344565	4517438	1563.8267	1930.7537	24652.2856	1	0	0	0
166	NORTHERN CALIFORNIA	F03	VHF	F	2-Feb-13	JUVENILE	1-Apr-13	TELEM	10-May-13	343828	4518558	2738.4518	5694.1193	63969.0146	1	0	0	0
167	NORTHERN CALIFORNIA	F03	VHF	F	2-Feb-13	JUVENILE	1-Apr-13	TELEM	17-May-13	344079	4517976	1491.854	3286.2929	31318.7978	1	0	0	0
168	NORTHERN CALIFORNIA	F03	VHF	F	2-Feb-13	JUVENILE	1-Apr-13	TELEM	22-May-13	344131	4517441	2513.151	4373.9274	54246.8794	1	0	0	0
169	NORTHERN CALIFORNIA	F03	VHF	F	2-Feb-13	JUVENILE	1-Apr-13	TELEM	24-May-13	343964	4517999	14900.8865	28020.3587	314325.7944	1	0	0	0
170	NORTHERN CALIFORNIA	F03	VHF	F	2-Feb-13	JUVENILE	1-Apr-13	TELEM	29-May-13	344362	4517568	1762.8383	2161.9928	31884.4113	1	0	0	0
171	NORTHERN CALIFORNIA	F03	VHF	F	2-Feb-13	JUVENILE	1-Apr-13	TELEM	30-May-13	344386	4517804	72.9855	894.9229	4792.2558	1	0	0	1
172	NORTHERN CALIFORNIA	F03	VHF	F	2-Feb-13	JUVENILE	1-Apr-13	TELEM	5-Jun-13	344639	4517845	9528.7702	4153.6994	97442.5022	1	0	0	0
173	NORTHERN CALIFORNIA	F03	VHF	F	2-Feb-13	JUVENILE	1-Apr-13	TELEM	7-Jun-13	344171	4517272	3405.5972	4882.0034	65455.9593	1	0	0	0
174	NORTHERN CALIFORNIA	F03	VHF	F	2-Feb-13	JUVENILE	1-Apr-13	TELEM	10-Jun-13	343798	4516654	10894.6725	29030.5728	228444.2846	1	0	0	0
175	NORTHERN CALIFORNIA	F03	VHF	F	2-Feb-13	JUVENILE	1-Apr-13	TELEM	17-Jun-13	344597	4517527	865.2408	463.1728	8885.5872	1	0	0	1
176	NORTHERN CALIFORNIA	F03	VHF	F	2-Feb-13	JUVENILE	1-Apr-13	TELEM	20-Jun-13	344265	4517586	1083.569	916.6201	17582.7644	1	0	0	0
177	NORTHERN CALIFORNIA	F03	VHF	F	2-Feb-13	JUVENILE	1-Apr-13	TELEM	26-Jun-13	344629	4517327	6.8918	18.1582	143.1338	1	0	1	1
178	NORTHERN CALIFORNIA	F03	VHF	F	2-Feb-13	JUVENILE	1-Apr-13	TELEM	27-Jun-13	344585	4517608	5007.6823	3041.6895	60064.5265	1	0	0	0
179	NORTHERN CALIFORNIA	F03	VHF	F	2-Feb-13	JUVENILE	1-Apr-13	TELEM	1-Jul-13	343805	4517555	1247.0282	1553.1182	23211.9171	1	0	0	0
180	NORTHERN CALIFORNIA	F03	VHF	F	2-Feb-13	JUVENILE	1-Apr-13	TELEM	2-Jul-13	343637	4517758	23194.5799	24852.9198	374038.3863	1	0	0	0
181	NORTHERN CALIFORNIA	F03	VHF	F	2-Feb-13	JUVENILE	1-Apr-13	TELEM	8-Jul-13	344538	4517800	4810.4608	2821.7035	60996.4342	1	0	0	0
182	NORTHERN CALIFORNIA	F03	VHF	F	2-Feb-13	JUVENILE	1-Apr-13	TELEM	10-Jul-13	344191	4518554	3.0098	6.8594	81.666	1	0	1	1
183	NORTHERN CALIFORNIA	F03	VHF	F	2-Feb-13	JUVENILE	1-Apr-13	TELEM	17-Jul-13	344078	4517130	14894.7824	41200.1082	379818.1459	1	0	0	0
184	NORTHERN CALIFORNIA	F03	VHF	F	2-Feb-13	JUVENILE	1-Apr-13	TELEM	23-Jul-13	343927	4517663	28.9851	35.1576	563.0216	1	0	1	1
185	NORTHERN CALIFORNIA	F03	VHF	F	2-Feb-13	JUVENILE	1-Apr-13	TELEM	24-Jul-13	343858	4517945	3455.8136	4788.2932	73223.2232	1	0	0	0
186	NORTHERN CALIFORNIA	F03	VHF	F	2-Feb-13	JUVENILE	1-Apr-13	TELEM	29-Jul-13	344265	4517174	3400.4197	10312.8466	91959.4768	1	0	0	0
187	NORTHERN CALIFORNIA	F03	VHF	F	2-Feb-13	JUVENILE	1-Apr-13	TELEM	30-Jul-13	344686	4516856	36.9385	11.1578	378.7118	1	0	1	1
188	NORTHERN CALIFORNIA	F03	VHF	F	2-Feb-13	JUVENILE	1-Apr-13	TELEM	6-Aug-13	344360	4517571	4630.4391	3544.7977	69487.6505	1	0	0	0
189	NORTHERN CALIFORNIA	F03	VHF	F	2-Feb-13	JUVENILE	1-Apr-13	TELEM	7-Aug-13	344417	4517759	4548.4831	2383.8546	61465.9624	1	0	0	0
190	NORTHERN CALIFORNIA	F03	VHF	F	2-Feb-13	JUVENILE	1-Apr-13	TELEM	13-Aug-13	344490	4517591	2398.6859	1862.4399	32710.5222	1	0	0	0
191	NORTHERN CALIFORNIA	F03	VHF	F	2-Feb-13	JUVENILE	1-Apr-13	TELEM	14-Aug-13	344270	4517933	38.9788	39.8183	738.4621	1	0	1	1
192	NORTHERN CALIFORNIA	F03	VHF	F	2-Feb-13	JUVENILE	1-Apr-13	TELEM	16-Aug-13	344177	4518099	8478.9047	11436.3712	185331.1055	1	0	0	0
193	NORTHERN CALIFORNIA	F03	VHF	F	2-Feb-13	JUVENILE	1-Apr-13	TELEM	20-Aug-13	343989	4517366	486.6544	641.7273	9096.0016	1	0	0	1
194	NORTHERN CALIFORNIA	F03	VHF	F	2-Feb-13	JUVENILE	1-Apr-13	TELEM	22-Aug-13	344138	4517461	4.7618	5.3093	85.0487	1	0	1	1
195	NORTHERN CALIFORNIA	F03	VHF	F	2-Feb-13	JUVENILE	1-Apr-13	TELEM	26-Aug-13	344439	4516886	33.8432	6.1228	270.6537	1	0	1	1
196	NORTHERN CALIFORNIA	F03	VHF	F	2-Feb-13	JUVENILE	1-Apr-13	TELEM	28-Aug-13	344623	4516809	321.0748	123.7123	3700.4252	1	0	1	1
197	NORTHERN CALIFORNIA	F03	VHF	F	2-Feb-13	JUVENILE	1-Apr-13	TELEM	4-Sep-13	343366	4517168	15910.0012	9246.9241	226394.4007	1	0	0	0
198	NORTHERN CALIFORNIA	F03	VHF	F	2-Feb-13	JUVENILE	1-Apr-13	TELEM	11-Sep-13	343788	4517139	11045.6116	3482.1804	102283.333	1	0	0	0
199	NORTHERN CALIFORNIA	F03	VHF	F	2-Feb-13	JUVENILE	1-Apr-13	TELEM	13-Sep-13	344364	4517940	4551.6014	1964.6285	56243.3436	1	0	0	0
200	NORTHERN CALIFORNIA	F03	VHF	F	2-Feb-13	JUVENILE	1-Apr-13	TELEM	16-Sep-13	342728	4516790	3529038.927	3683070.391	36398213.63	1	0	0	0
201	NORTHERN CALIFORNIA	F03	VHF	F	2-Feb-13	JUVENILE	1-Apr-13	TELEM	19-Sep-13	344490	4516750	6.0886	1.553	56.2741	1	0	1	1
202	NORTHERN CALIFORNIA	F03	VHF	F	2-Feb-13	JUVENILE	1-Apr-13	TELEM	23-Sep-13	344461	4517968	77.7623	54.6378	1153.0185	1	0	1	1
203	NORTHERN CALIFORNIA	F03	VHF	F	2-Feb-13	JUVENILE	1-Apr-13	TELEM	26-Sep-13	344177	4516526	1466.9349	423.9082	13623.1368	1	0	0	0
204	NORTHERN CALIFORNIA	F03	VHF	F	2-Feb-13	JUVENILE	1-Apr-13	TELEM	30-Sep-13	343535	4517098	3443.1239	1432.9695	38453.7628	1	0	0	0
205	NORTHERN CALIFORNIA	F03	VHF	F	2-Feb-13	JUVENILE	1-Apr-13	TELEM	3-Oct-13	344229	4516753	82.4051	18.1371	726.2997	1	0	1	1
206	NORTHERN CALIFORNIA	F03	VHF	F	2-Feb-13	JUVENILE	1-Apr-13	TELEM	17-Oct-13	339544	4516275	68258301.43	5281332.32	234134394.8	1	0	0	0
137	NORTHERN CALIFORNIA	F03	VHF	F	2-Feb-13	JUVENILE	1-Apr-13	CAPTURE	5-Feb-14	344171	4517240	0	0	0	1	0	1	1
207	NORTHERN CALIFORNIA	F03	VHF	F	2-Feb-13	JUVENILE	1-Apr-13	TELEM	18-Feb-14	345312	4515679	1818.4658	4038.438	50122.3205	1	0	0	0
208	NORTHERN CALIFORNIA	F03	VHF	F	2-Feb-13	JUVENILE	1-Apr-13	TELEM	21-Feb-14	344320	4517087	19336.9482	5524.9533	193788.0537	1	0	0	0
209	NORTHERN CALIFORNIA	F03	VHF	F	2-Feb-13	JUVENILE	1-Apr-13	TELEM	24-Feb-14	344747	4515482	1558.0621	913.4309	19335.7668	1	0	0	0
210	NORTHERN CALIFORNIA	F03	VHF	F	2-Feb-13	JUVENILE	1-Apr-13	TELEM	27-Feb-14	343822	4517918	151.1292	214.9458	3201.1602	1	0	1	1
211	NORTHERN CALIFORNIA	F03	VHF	F	2-Feb-13	JUVENILE	1-Apr-13	TELEM	3-Mar-14	343951	4517126	1556.6476	2647.698	30194.6093	1	0	0	0
212	NORTHERN CALIFORNIA	F03	VHF	F	2-Feb-13	JUVENILE	1-Apr-13	TELEM	11-Mar-14	343614	4518023	12188.2753	15431.0124	226852.6846	1	0	0	0
213	NORTHERN CALIFORNIA	F03	VHF	F	2-Feb-13	JUVENILE	1-Apr-13	TELEM	13-Mar-14	344044	4517248	3089.2185	970.412	30169.8177	1	0	0	0
214	NORTHERN CALIFORNIA	F03	VHF	F	2-Feb-13	JUVENILE	1-Apr-13	TELEM	19-Mar-14	343622	4518048	7320.6419	9529.3736	138161.293	1	0	0	0
215	NORTHERN CALIFORNIA	F03	VHF	F	2-Feb-13	JUVENILE	1-Apr-13	TELEM	24-Mar-14	344353	4516856	3227.1335	475.4049	23265.794	1	0	0	0
216	NORTHERN CALIFORNIA	F03	VHF	F	2-Feb-13	JUVENILE	1-Apr-13	TELEM	27-Mar-14	342892	4517388	8726.8853	6792.0577	89860.8101	1	0	0	0
217	NORTHERN CALIFORNIA	F03	VHF	F	2-Feb-13	JUVENILE	1-Apr-13	TELEM	31-Mar-14	343564	4518217	483.4034	613.029	8437.9177	1	0	0	1
218	NORTHERN CALIFORNIA	F03	VHF	F	2-Feb-13	JUVENILE	1-Apr-13	TELEM	1-Apr-14	344485	4516889	278.2326	97.236	3026.3569	1	0	1	1
219	NORTHERN CALIFORNIA	F03	VHF	F	2-Feb-13	JUVENILE	1-Apr-13	TELEM	2-Apr-14	343739	4517073	604.62	98.6989	4596.1874	1	0	0	1
220	NORTHERN CALIFORNIA	F03	VHF	F	2-Feb-13	JUVENILE	1-Apr-13	TELEM	3-Apr-14	343267	4517266	62721.9557	50950.5241	756271.533	1	0	0	0
221	NORTHERN CALIFORNIA	F03	VHF	F	2-Feb-13	JUVENILE	1-Apr-13	TELEM	4-Apr-14	344110	4517595	26.2497	27.0009	472.8644	1	0	1	1
222	NORTHERN CALIFORNIA	F03	VHF	F	2-Feb-13	JUVENILE	1-Apr-13	TELEM	7-Apr-14	344047	4517736	3429.4067	3697.4774	64892.3825	1	0	0	0
223	NORTHERN CALIFORNIA	F03	VHF	F	2-Feb-13	JUVENILE	1-Apr-13	TELEM	8-Apr-14	344444	4516922	474.7166	100.6453	4113.5882	1	0	0	1
224	NORTHERN CALIFORNIA	F03	VHF	F	2-Feb-13	JUVENILE	1-Apr-13	TELEM	9-Apr-14	344135	4518678	25.6487	78.8544	841.0473	1	0	1	1
225	NORTHERN CALIFORNIA	F03	VHF	F	2-Feb-13	JUVENILE	1-Apr-13	TELEM	10-Apr-14	344309	4517459	263.5546	266.7199	4374.0016	1	0	1	1
226	NORTHERN CALIFORNIA	F03	VHF	F	2-Feb-13	JUVENILE	1-Apr-13	TELEM	11-Apr-14	344452	4516680	692.0585	155.5615	6164.0165	1	0	0	1
227	NORTHERN CALIFORNIA	F03	VHF	F	2-Feb-13	JUVENILE	1-Apr-13	TELEM	14-Apr-14	343552	4518061	2700.1273	3305.3899	47385.7198	1	0	0	0
228	NORTHERN CALIFORNIA	F03	VHF	F	2-Feb-13	JUVENILE	1-Apr-13	TELEM	15-Apr-14	344002	4516868	19791.6056	1991.6333	112605.382	1	0	0	0
229	NORTHERN CALIFORNIA	F03	VHF	F	2-Feb-13	JUVENILE	1-Apr-13	TELEM	16-Apr-14	344081	4516774	13535.0681	1439.5867	82283.8141	1	0	0	0
230	NORTHERN CALIFORNIA	F03	VHF	F	2-Feb-13	JUVENILE	1-Apr-13	TELEM	17-Apr-14	343903	4518530	13.0815	28.6164	321.7076	1	0	1	1
231	NORTHERN CALIFORNIA	F03	VHF	F	2-Feb-13	JUVENILE	1-Apr-13	TELEM	21-Apr-14	344226	4516767	45.4683	6.5381	322.1367	1	0	1	1
232	NORTHERN CALIFORNIA	F03	VHF	F	2-Feb-13	JUVENILE	1-Apr-13	TELEM	22-Apr-14	343874	4517274	0.5268	0.7593	9.8263	1	0	1	1
233	NORTHERN CALIFORNIA	F03	VHF	F	2-Feb-13	JUVENILE	1-Apr-13	TELEM	23-Apr-14	343902	4517741	740.4558	916.5061	14654.9231	1	0	0	1
234	NORTHERN CALIFORNIA	F03	VHF	F	2-Feb-13	JUVENILE	1-Apr-13	TELEM	28-Apr-14	344421	4516862	156.3232	34.1675	1375.402	1	0	1	1
235	NORTHERN CALIFORNIA	F03	VHF	F	2-Feb-13	JUVENILE	1-Apr-13	TELEM	29-Apr-14	344478	4516787	2782.5599	785.9115	27740.9275	1	0	0	0
236	NORTHERN CALIFORNIA	F03	VHF	F	2-Feb-13	JUVENILE	1-Apr-13	TELEM	30-Apr-14	344103	4516916	2808.5863	296.8685	16811.2123	1	0	0	0
237	NORTHERN CALIFORNIA	F03	VHF	F	2-Feb-13	JUVENILE	1-Apr-13	TELEM	1-May-14	343817	4518133	191.2343	479.9295	4328.7165	1	0	0	1
238	NORTHERN CALIFORNIA	F03	VHF	F	2-Feb-13	JUVENILE	1-Apr-13	TELEM	5-May-14	343904	4518323	17.7085	54.2369	462.3625	1	0	1	1
239	NORTHERN CALIFORNIA	F03	VHF	F	2-Feb-13	JUVENILE	1-Apr-13	TELEM	6-May-14	344348	4516829	2893.9911	551.3473	23685.1322	1	0	0	0
240	NORTHERN CALIFORNIA	F03	VHF	F	2-Feb-13	JUVENILE	1-Apr-13	TELEM	8-May-14	344427	4516823	2137.9553	507.4062	19555.4304	1	0	0	0
241	NORTHERN CALIFORNIA	F03	VHF	F	2-Feb-13	JUVENILE	1-Apr-13	TELEM	9-May-14	344288	4516795	0.069	0.0111	0.5212	1	0	1	1
242	NORTHERN CALIFORNIA	F03	VHF	F	2-Feb-13	JUVENILE	1-Apr-13	TELEM	13-May-14	344229	4516731	812.106	112.8021	5673.1801	1	0	0	1
243	NORTHERN CALIFORNIA	F03	VHF	F	2-Feb-13	JUVENILE	1-Apr-13	TELEM	14-May-14	344031	4516802	4384.0592	1062.1331	39666.0213	1	0	0	0
244	NORTHERN CALIFORNIA	F03	VHF	F	2-Feb-13	JUVENILE	1-Apr-13	TELEM	15-May-14	343786	4517138	2669.8273	462.4035	20903.8852	1	0	0	0
245	NORTHERN CALIFORNIA	F03	VHF	F	2-Feb-13	JUVENILE	1-Apr-13	TELEM	16-May-14	344227	4516807	451.973	62.8651	3168.8232	1	0	0	1
246	NORTHERN CALIFORNIA	F03	VHF	F	2-Feb-13	JUVENILE	1-Apr-13	TELEM	19-May-14	344101	4516695	942.262	100.3176	5679.9074	1	0	0	1
247	NORTHERN CALIFORNIA	F03	VHF	F	2-Feb-13	JUVENILE	1-Apr-13	TELEM	20-May-14	344297	4516684	1658.5768	270.4723	12450.04	1	0	0	0
248	NORTHERN CALIFORNIA	F03	VHF	F	2-Feb-13	JUVENILE	1-Apr-13	TELEM	22-May-14	344048	4516756	157.7823	14.7653	906.7275	1	0	1	1
249	NORTHERN CALIFORNIA	F03	VHF	F	2-Feb-13	JUVENILE	1-Apr-13	TELEM	23-May-14	343342	4518134	8190.5166	6145.7795	106150.3446	1	0	0	0
250	NORTHERN CALIFORNIA	F03	VHF	F	2-Feb-13	JUVENILE	1-Apr-13	TELEM	27-May-14	345359	4514979	1586.4209	1175.5469	24613.4387	1	0	0	0
251	NORTHERN CALIFORNIA	F03	VHF	F	2-Feb-13	JUVENILE	1-Apr-13	TELEM	28-May-14	346680	4512989	360.6846	160.8708	4061.824	1	0	1	1
252	NORTHERN CALIFORNIA	F03	VHF	F	2-Feb-13	JUVENILE	1-Apr-13	TELEM	29-May-14	343850	4517085	2452.1906	456.7442	19920.3114	1	0	0	0
139	NORTHERN CALIFORNIA	F03	VHF	F	2-Feb-13	JUVENILE	1-Apr-13	REST_DEN	30-May-14	344153	4516918	0	0	0	1	0	1	1
253	NORTHERN CALIFORNIA	F03	VHF	F	2-Feb-13	JUVENILE	1-Apr-13	TELEM	30-May-14	344053	4517039	439.2038	54.741	2478.6243	1	0	0	1
254	NORTHERN CALIFORNIA	F03	VHF	F	2-Feb-13	JUVENILE	1-Apr-13	TELEM	3-Jun-14	345139	4515152	26.9602	58.6626	712.1939	1	0	1	1
255	NORTHERN CALIFORNIA	F03	VHF	F	2-Feb-13	JUVENILE	1-Apr-13	TELEM	4-Jun-14	344695	4515051	14.096	7.9617	166.3507	1	0	1	1
256	NORTHERN CALIFORNIA	F03	VHF	F	2-Feb-13	JUVENILE	1-Apr-13	TELEM	5-Jun-14	344233	4516894	2876.2463	412.584	20082.1105	1	0	0	0
257	NORTHERN CALIFORNIA	F03	VHF	F	2-Feb-13	JUVENILE	1-Apr-13	TELEM	6-Jun-14	344192	4516802	141.138	18.0563	949.4419	1	0	1	1
258	NORTHERN CALIFORNIA	F03	VHF	F	2-Feb-13	JUVENILE	1-Apr-13	TELEM	9-Jun-14	344716	4514931	491.2917	247.6314	6539.7635	1	0	0	1
259	NORTHERN CALIFORNIA	F03	VHF	F	2-Feb-13	JUVENILE	1-Apr-13	TELEM	10-Jun-14	345246	4514727	20692.6361	11837.1801	287979.3722	1	0	0	0
260	NORTHERN CALIFORNIA	F03	VHF	F	2-Feb-13	JUVENILE	1-Apr-13	TELEM	11-Jun-14	343930	4517681	71.558	87.1538	1399.6148	1	0	1	1
261	NORTHERN CALIFORNIA	F03	VHF	F	2-Feb-13	JUVENILE	1-Apr-13	TELEM	12-Jun-14	343655	4517223	106.2429	49.1995	1225.5372	1	0	1	1
262	NORTHERN CALIFORNIA	F03	VHF	F	2-Feb-13	JUVENILE	1-Apr-13	TELEM	13-Jun-14	343950	4517088	6239.065	2864.9571	76806.8452	1	0	0	0
263	NORTHERN CALIFORNIA	F03	VHF	F	2-Feb-13	JUVENILE	1-Apr-13	TELEM	16-Jun-14	344486	4517031	126.2493	41.807	1351.9782	1	0	1	1
264	NORTHERN CALIFORNIA	F03	VHF	F	2-Feb-13	JUVENILE	1-Apr-13	TELEM	17-Jun-14	344315	4516951	75.7602	9.4122	499.1653	1	0	1	1
265	NORTHERN CALIFORNIA	F03	VHF	F	2-Feb-13	JUVENILE	1-Apr-13	TELEM	18-Jun-14	343865	4516949	10399.4713	1322.6189	65099.7398	1	0	0	0
266	NORTHERN CALIFORNIA	F03	VHF	F	2-Feb-13	JUVENILE	1-Apr-13	TELEM	19-Jun-14	344925	4514552	73654.6476	19365.247	710490.5893	1	0	0	0
267	NORTHERN CALIFORNIA	F03	VHF	F	2-Feb-13	JUVENILE	1-Apr-13	TELEM	20-Jun-14	345189	4514580	26108.094	10157.1165	296715.4097	1	0	0	0
268	NORTHERN CALIFORNIA	F03	VHF	F	2-Feb-13	JUVENILE	1-Apr-13	TELEM	24-Jun-14	344044	4516698	513.8196	121.7024	4261.7348	1	0	0	1
269	NORTHERN CALIFORNIA	F03	VHF	F	2-Feb-13	JUVENILE	1-Apr-13	TELEM	25-Jun-14	343925	4517024	9899.8157	1749.6621	77820.2365	1	0	0	0
270	NORTHERN CALIFORNIA	F03	VHF	F	2-Feb-13	JUVENILE	1-Apr-13	TELEM	26-Jun-14	344612	4516683	673.1615	273.9084	7935.9411	1	0	0	1
271	NORTHERN CALIFORNIA	F03	VHF	F	2-Feb-13	JUVENILE	1-Apr-13	TELEM	27-Jun-14	344575	4516821	568.4691	545.3889	5006.9282	1	0	0	1
272	NORTHERN CALIFORNIA	F03	VHF	F	2-Feb-13	JUVENILE	1-Apr-13	TELEM	30-Jun-14	344954	4514836	21706.6144	9633.3795	265311.8651	1	0	0	0
273	NORTHERN CALIFORNIA	F03	VHF	F	2-Feb-13	JUVENILE	1-Apr-13	TELEM	1-Jul-14	344827	4514061	900.3827	259.5026	7871.1748	1	0	0	1
274	NORTHERN CALIFORNIA	F03	VHF	F	2-Feb-13	JUVENILE	1-Apr-13	TELEM	2-Jul-14	344212	4514885	54962.3333	24558.9483	677554.6826	1	0	0	0
275	NORTHERN CALIFORNIA	F03	VHF	F	2-Feb-13	JUVENILE	1-Apr-13	TELEM	8-Jul-14	345528	4514846	824.1977	1016.9218	15879.3329	1	0	0	0
276	NORTHERN CALIFORNIA	F03	VHF	F	2-Feb-13	JUVENILE	1-Apr-13	TELEM	10-Jul-14	344557	4516631	1074.5255	330.717	11187.4282	1	0	0	0
277	NORTHERN CALIFORNIA	F03	VHF	F	2-Feb-13	JUVENILE	1-Apr-13	TELEM	14-Jul-14	344570	4516836	1255.4849	418.0851	13313.4269	1	0	0	0
278	NORTHERN CALIFORNIA	F03	VHF	F	2-Feb-13	JUVENILE	1-Apr-13	TELEM	16-Jul-14	344082	4516820	1854.6741	878.1751	17175.0206	1	0	0	0
140	NORTHERN CALIFORNIA	F03	VHF	F	2-Feb-13	JUVENILE	1-Apr-13	REST_DEN	21-Jul-14	344444	4515100	0	0	0	1	0	1	1
279	NORTHERN CALIFORNIA	F03	VHF	F	2-Feb-13	JUVENILE	1-Apr-13	TELEM	21-Jul-14	344459	4515063	9.3983	31.009	316.7369	1	0	1	1
280	NORTHERN CALIFORNIA	F03	VHF	F	2-Feb-13	JUVENILE	1-Apr-13	TELEM	23-Jul-14	343774	4516699	690.9765	381.3078	6751.4903	1	0	0	1
141	NORTHERN CALIFORNIA	F03	VHF	F	2-Feb-13	JUVENILE	1-Apr-13	REST_DEN	29-Jul-14	344620	4514808	0	0	0	1	0	1	1
281	NORTHERN CALIFORNIA	F03	VHF	F	2-Feb-13	JUVENILE	1-Apr-13	TELEM	29-Jul-14	344608	4514935	1080.6853	3658.9787	35954.8115	1	0	0	0
282	NORTHERN CALIFORNIA	F03	VHF	F	2-Feb-13	JUVENILE	1-Apr-13	TELEM	30-Jul-14	344323	4517264	12323.4563	3892.1552	130255.3681	1	0	0	0
283	NORTHERN CALIFORNIA	F03	VHF	F	2-Feb-13	JUVENILE	1-Apr-13	TELEM	31-Jul-14	344156	4516867	2548.8112	1165.2647	22332.4736	1	0	0	0
284	NORTHERN CALIFORNIA	F03	VHF	F	2-Feb-13	JUVENILE	1-Apr-13	TELEM	1-Aug-14	343731	4516570	897.6928	227.1215	7902.5672	1	0	0	1
285	NORTHERN CALIFORNIA	F03	VHF	F	2-Feb-13	JUVENILE	1-Apr-13	TELEM	4-Aug-14	344439	4516249	24630.504	16074.0552	200246.6938	1	0	0	0
286	NORTHERN CALIFORNIA	F03	VHF	F	2-Feb-13	JUVENILE	1-Apr-13	TELEM	5-Aug-14	345431	4514478	2800.7151	1657.8877	32298.6812	1	0	0	0
287	NORTHERN CALIFORNIA	F03	VHF	F	2-Feb-13	JUVENILE	1-Apr-13	TELEM	6-Aug-14	344672	4514839	4030.2221	1918.5541	52339.9484	1	0	0	0
288	NORTHERN CALIFORNIA	F03	VHF	F	2-Feb-13	JUVENILE	1-Apr-13	TELEM	7-Aug-14	343533	4517780	4086.6582	4930.284	70407.2749	1	0	0	0
289	NORTHERN CALIFORNIA	F03	VHF	F	2-Feb-13	JUVENILE	1-Apr-13	TELEM	7-Aug-14	344175	4516836	5964.6732	5087.2059	93008.0695	1	0	0	0
290	NORTHERN CALIFORNIA	F03	VHF	F	2-Feb-13	JUVENILE	1-Apr-13	TELEM	8-Aug-14	343580	4517656	4957.2584	6130.9878	87233.2155	1	0	0	0
291	NORTHERN CALIFORNIA	F03	VHF	F	2-Feb-13	JUVENILE	1-Apr-13	TELEM	12-Aug-14	344797	4515493	3339.8583	4452.8017	72182.4067	1	0	0	0
292	NORTHERN CALIFORNIA	F03	VHF	F	2-Feb-13	JUVENILE	1-Apr-13	TELEM	14-Aug-14	344542	4516836	955.5212	585.3732	13961.8535	1	0	0	1
293	NORTHERN CALIFORNIA	F03	VHF	F	2-Feb-13	JUVENILE	1-Apr-13	TELEM	15-Aug-14	343778	4516439	4461.0085	1069.4261	32467.4903	1	0	0	0
294	NORTHERN CALIFORNIA	F03	VHF	F	2-Feb-13	JUVENILE	1-Apr-13	TELEM	20-Aug-14	344358	4516831	824.1159	349.5531	9911.0856	1	0	0	1
295	NORTHERN CALIFORNIA	F03	VHF	F	2-Feb-13	JUVENILE	1-Apr-13	TELEM	26-Aug-14	344436	4516833	1.4575	0.4136	14.5404	1	0	1	1
296	NORTHERN CALIFORNIA	F03	VHF	F	2-Feb-13	JUVENILE	1-Apr-13	TELEM	4-Sep-14	343994	4517485	849.7199	395.1236	9540.2337	1	0	0	1
297	NORTHERN CALIFORNIA	F03	VHF	F	2-Feb-13	JUVENILE	1-Apr-13	TELEM	8-Sep-14	345252	4515474	633.3634	332.8637	7177.9071	1	0	0	1
298	NORTHERN CALIFORNIA	F03	VHF	F	2-Feb-13	JUVENILE	1-Apr-13	TELEM	11-Sep-14	344502	4517147	433.3943	106.1906	4003.8355	1	0	0	1
299	NORTHERN CALIFORNIA	F03	VHF	F	2-Feb-13	JUVENILE	1-Apr-13	TELEM	17-Sep-14	344254	4517184	16260.8106	4256.8618	156500.4029	1	0	0	0
142	NORTHERN CALIFORNIA	F03	VHF	F	2-Feb-13	JUVENILE	1-Apr-13	REST_DEN	25-Sep-14	344993	4515636	0	0	0	1	0	1	1
138	NORTHERN CALIFORNIA	F03	VHF	F	2-Feb-13	JUVENILE	1-Apr-13	CAPTURE	30-Sep-14	343963	4517393	0	0	0	1	0	1	1
300	NORTHERN CALIFORNIA	F03	VHF	F	2-Feb-13	JUVENILE	1-Apr-13	TELEM	1-Oct-14	343999	4517211	19.6058	7.5167	205.8858	1	0	1	1
301	NORTHERN CALIFORNIA	F03	VHF	F	2-Feb-13	JUVENILE	1-Apr-13	TELEM	21-Oct-14	345257	4515888	310.2789	587.9891	6794.3191	1	0	0	1
302	NORTHERN CALIFORNIA	F03	VHF	F	2-Feb-13	JUVENILE	1-Apr-13	TELEM	10-Nov-14	343802	4517555	4276.7441	6019.5461	88041.589	1	0	0	0
303	NORTHERN CALIFORNIA	F03	VHF	F	2-Feb-13	JUVENILE	1-Apr-13	TELEM	24-Nov-14	345522	4515202	27010.6576	10339.6671	220014.8754	1	0	0	0
304	NORTHERN CALIFORNIA	F03	VHF	F	2-Feb-13	JUVENILE	1-Apr-13	TELEM	1-Dec-14	344249	4516629	0.0421	0.0065	0.2957	1	0	1	1
305	NORTHERN CALIFORNIA	F03	VHF	F	2-Feb-13	JUVENILE	1-Apr-13	TELEM	4-Dec-14	345136	4516132	27.9881	48.67	627.2354	1	0	1	1
306	NORTHERN CALIFORNIA	F03	VHF	F	2-Feb-13	JUVENILE	1-Apr-13	TELEM	5-Jan-15	344005	4518150	1177.8986	1671.7796	22732.8689	1	0	0	0
307	NORTHERN CALIFORNIA	F03	VHF	F	2-Feb-13	JUVENILE	1-Apr-13	TELEM	4-Feb-15	345094	4515097	29659.804	22328.9749	478048.2902	1	0	0	0
308	NORTHERN CALIFORNIA	F03	VHF	F	2-Feb-13	JUVENILE	1-Apr-13	TELEM	10-Feb-15	343793	4516324	14283.0594	3991.3105	101820.7791	1	0	0	0
309	NORTHERN CALIFORNIA	F03	VHF	F	2-Feb-13	JUVENILE	1-Apr-13	TELEM	12-Feb-15	344004	4517131	336.1697	67.4329	2826.5042	1	0	1	1
310	NORTHERN CALIFORNIA	F03	VHF	F	2-Feb-13	JUVENILE	1-Apr-13	TELEM	16-Feb-15	344239	4516515	3008.5692	611.2298	22025.0065	1	0	0	0
311	NORTHERN CALIFORNIA	F03	VHF	F	2-Feb-13	JUVENILE	1-Apr-13	TELEM	19-Feb-15	344735	4516586	27.5458	13.1936	356.1541	1	0	1	1
312	NORTHERN CALIFORNIA	F04	VHF	F	23-Mar-13	SUBADULT	1-Apr-12	CAPTURE	23-Mar-13	528645	4672238	0	0	0	1	0	1	1
341	NORTHERN CALIFORNIA	F04	VHF	F	23-Mar-13	SUBADULT	1-Apr-12	TELEM	24-Mar-13	528912	4672417	280.843	96.4373	3084.7856	1	0	1	1
342	NORTHERN CALIFORNIA	F04	VHF	F	23-Mar-13	SUBADULT	1-Apr-12	TELEM	28-Mar-13	528005	4674239	6010.7834	2105.731	51479.4676	1	0	0	0
343	NORTHERN CALIFORNIA	F04	VHF	F	23-Mar-13	SUBADULT	1-Apr-12	TELEM	16-Apr-13	528679	4673297	108.0484	44.8496	1269.2021	1	0	1	1
344	NORTHERN CALIFORNIA	F04	VHF	F	23-Mar-13	SUBADULT	1-Apr-12	TELEM	18-Apr-13	528347	4673150	2730.2904	422.4859	19906.8405	1	0	0	0
345	NORTHERN CALIFORNIA	F04	VHF	F	23-Mar-13	SUBADULT	1-Apr-12	TELEM	22-Apr-13	528751	4673037	13827.8924	7303.406	157050.7384	1	0	0	0
346	NORTHERN CALIFORNIA	F04	VHF	F	23-Mar-13	SUBADULT	1-Apr-12	TELEM	26-Apr-13	528555	4672931	1078.3124	705.7889	15794.3223	1	0	0	0
347	NORTHERN CALIFORNIA	F04	VHF	F	23-Mar-13	SUBADULT	1-Apr-12	TELEM	4-May-13	528539	4672952	313.7307	118.3735	3145.984	1	0	1	1
348	NORTHERN CALIFORNIA	F04	VHF	F	23-Mar-13	SUBADULT	1-Apr-12	TELEM	15-May-13	528524	4672888	0.0011	0.0002	0.0085	1	0	1	1
349	NORTHERN CALIFORNIA	F04	VHF	F	23-Mar-13	SUBADULT	1-Apr-12	TELEM	17-May-13	528742	4672723	7.6454	4.2709	102.9227	1	0	1	1
350	NORTHERN CALIFORNIA	F04	VHF	F	23-Mar-13	SUBADULT	1-Apr-12	TELEM	22-May-13	528604	4673356	116.9079	63.0895	1563.1989	1	0	1	1
351	NORTHERN CALIFORNIA	F04	VHF	F	23-Mar-13	SUBADULT	1-Apr-12	TELEM	23-May-13	528097	4673712	9903.0501	19399.0854	225761.5527	1	0	0	0
352	NORTHERN CALIFORNIA	F04	VHF	F	23-Mar-13	SUBADULT	1-Apr-12	TELEM	28-May-13	528461	4673429	0.6398	0.4574	9.6738	1	0	1	1
353	NORTHERN CALIFORNIA	F04	VHF	F	23-Mar-13	SUBADULT	1-Apr-12	TELEM	30-May-13	528489	4673180	51.8717	67.4062	1081.7437	1	0	1	1
354	NORTHERN CALIFORNIA	F04	VHF	F	23-Mar-13	SUBADULT	1-Apr-12	TELEM	11-Jun-13	528737	4672768	93.3349	61.5924	1345.785	1	0	1	1
355	NORTHERN CALIFORNIA	F04	VHF	F	23-Mar-13	SUBADULT	1-Apr-12	TELEM	13-Jun-13	528569	4673343	9339.7771	57281.78	337523.4665	1	0	0	0
356	NORTHERN CALIFORNIA	F04	VHF	F	23-Mar-13	SUBADULT	1-Apr-12	TELEM	17-Jun-13	528480	4673152	189.4132	193.6081	3430.6386	1	0	1	1
357	NORTHERN CALIFORNIA	F04	VHF	F	23-Mar-13	SUBADULT	1-Apr-12	TELEM	20-Jun-13	528584	4673888	3698.2763	883.2136	29565.4054	1	0	0	0
358	NORTHERN CALIFORNIA	F04	VHF	F	23-Mar-13	SUBADULT	1-Apr-12	TELEM	27-Jun-13	528342	4673438	912.0438	1804.8343	13839.9998	1	0	0	0
359	NORTHERN CALIFORNIA	F04	VHF	F	23-Mar-13	SUBADULT	1-Apr-12	TELEM	1-Jul-13	528808	4673730	64.151	259.6267	725.1377	1	0	1	1
360	NORTHERN CALIFORNIA	F04	VHF	F	23-Mar-13	SUBADULT	1-Apr-12	TELEM	2-Jul-13	528145	4673480	115812.7615	10141.9857	638608.3785	1	0	0	0
361	NORTHERN CALIFORNIA	F04	VHF	F	23-Mar-13	SUBADULT	1-Apr-12	TELEM	8-Jul-13	528762	4672984	4238.9846	2838.4493	57503.9379	1	0	0	0
362	NORTHERN CALIFORNIA	F04	VHF	F	23-Mar-13	SUBADULT	1-Apr-12	TELEM	10-Jul-13	528498	4673089	114.9909	25.3902	1017.0216	1	0	1	1
363	NORTHERN CALIFORNIA	F04	VHF	F	23-Mar-13	SUBADULT	1-Apr-12	TELEM	19-Jul-13	528624	4672972	3193.5512	1203.6664	36482.8864	1	0	0	0
364	NORTHERN CALIFORNIA	F04	VHF	F	23-Mar-13	SUBADULT	1-Apr-12	TELEM	22-Jul-13	528669	4673431	5211.9979	2748.0042	67128.1587	1	0	0	0
365	NORTHERN CALIFORNIA	F04	VHF	F	23-Mar-13	SUBADULT	1-Apr-12	TELEM	24-Jul-13	528634	4673119	1579.1741	631.4499	18689.4759	1	0	0	0
366	NORTHERN CALIFORNIA	F04	VHF	F	23-Mar-13	SUBADULT	1-Apr-12	TELEM	29-Jul-13	528658	4672832	17072.0954	7140.2823	201552.737	1	0	0	0
367	NORTHERN CALIFORNIA	F04	VHF	F	23-Mar-13	SUBADULT	1-Apr-12	TELEM	2-Aug-13	528126	4673005	274.0627	63.57	2276.9604	1	0	1	1
368	NORTHERN CALIFORNIA	F04	VHF	F	23-Mar-13	SUBADULT	1-Apr-12	TELEM	5-Aug-13	528814	4672665	235.7985	86.4777	2654.3438	1	0	1	1
369	NORTHERN CALIFORNIA	F04	VHF	F	23-Mar-13	SUBADULT	1-Apr-12	TELEM	8-Aug-13	528062	4673663	18982.0972	18309.0319	350678.1419	1	0	0	0
370	NORTHERN CALIFORNIA	F04	VHF	F	23-Mar-13	SUBADULT	1-Apr-12	TELEM	12-Aug-13	528750	4672989	95.1244	30.1181	951.3036	1	0	1	1
371	NORTHERN CALIFORNIA	F04	VHF	F	23-Mar-13	SUBADULT	1-Apr-12	TELEM	15-Aug-13	528266	4673606	214.0084	50.7816	1947.4983	1	0	1	1
372	NORTHERN CALIFORNIA	F04	VHF	F	23-Mar-13	SUBADULT	1-Apr-12	TELEM	19-Aug-13	529055	4673288	570.4448	300.3184	5568.3745	1	0	0	1
373	NORTHERN CALIFORNIA	F04	VHF	F	23-Mar-13	SUBADULT	1-Apr-12	TELEM	26-Aug-13	528572	4673350	2010.8782	363.67	15883.5234	1	0	0	0
374	NORTHERN CALIFORNIA	F04	VHF	F	23-Mar-13	SUBADULT	1-Apr-12	TELEM	28-Aug-13	528623	4672718	6568.3019	2367.6095	57856.9135	1	0	0	0
375	NORTHERN CALIFORNIA	F04	VHF	F	23-Mar-13	SUBADULT	1-Apr-12	TELEM	9-Sep-13	528002	4674110	723.7826	167.1047	5952.6738	1	0	0	1
376	NORTHERN CALIFORNIA	F04	VHF	F	23-Mar-13	SUBADULT	1-Apr-12	TELEM	11-Sep-13	528566	4673420	1605.8537	1170.6724	22134.523	1	0	0	0
377	NORTHERN CALIFORNIA	F04	VHF	F	23-Mar-13	SUBADULT	1-Apr-12	TELEM	13-Sep-13	528409	4673622	3.9659	5.3954	87.0272	1	0	1	1
378	NORTHERN CALIFORNIA	F04	VHF	F	23-Mar-13	SUBADULT	1-Apr-12	TELEM	16-Sep-13	528683	4672850	1422.7511	483.3593	14943.6948	1	0	0	0
379	NORTHERN CALIFORNIA	F04	VHF	F	23-Mar-13	SUBADULT	1-Apr-12	TELEM	20-Sep-13	528344	4672393	1.5035	0.2308	10.952	1	0	1	1
380	NORTHERN CALIFORNIA	F04	VHF	F	23-Mar-13	SUBADULT	1-Apr-12	TELEM	24-Sep-13	528746	4671879	2.6757	35.0639	157.5839	1	0	1	1
381	NORTHERN CALIFORNIA	F04	VHF	F	23-Mar-13	SUBADULT	1-Apr-12	TELEM	30-Sep-13	528701	4672707	4.187	1.3334	40.7208	1	0	1	1
382	NORTHERN CALIFORNIA	F04	VHF	F	23-Mar-13	SUBADULT	1-Apr-12	TELEM	15-Oct-13	528218	4674713	39077.775	55697.5436	454311.9766	1	0	0	0
383	NORTHERN CALIFORNIA	F04	VHF	F	23-Mar-13	SUBADULT	1-Apr-12	TELEM	14-Nov-13	528785	4673144	215.9165	360.5271	4628.1968	1	0	1	1
384	NORTHERN CALIFORNIA	F04	VHF	F	23-Mar-13	SUBADULT	1-Apr-12	TELEM	25-Nov-13	528299	4673314	1035.3699	23023.0105	55421.5492	1	0	0	0
385	NORTHERN CALIFORNIA	F04	VHF	F	23-Mar-13	SUBADULT	1-Apr-12	TELEM	24-Dec-13	528538	4674406	8925.638	6969.6476	131853.2354	1	0	0	0
386	NORTHERN CALIFORNIA	F04	VHF	F	23-Mar-13	SUBADULT	1-Apr-12	TELEM	1-Jan-14	528257	4673525	7695.8866	1656.9076	62454.7377	1	0	0	0
387	NORTHERN CALIFORNIA	F04	VHF	F	23-Mar-13	SUBADULT	1-Apr-12	TELEM	17-Jan-14	528757	4673313	1572.9026	75.3129	6478.2921	1	0	0	0
388	NORTHERN CALIFORNIA	F04	VHF	F	23-Mar-13	SUBADULT	1-Apr-12	TELEM	2-Feb-14	528424	4673379	14647.1489	1572.0408	79480.9128	1	0	0	0
389	NORTHERN CALIFORNIA	F04	VHF	F	23-Mar-13	SUBADULT	1-Apr-12	TELEM	21-Feb-14	529484	4673128	5437.291	1043.0585	31682.5909	1	0	0	0
390	NORTHERN CALIFORNIA	F04	VHF	F	23-Mar-13	SUBADULT	1-Apr-12	TELEM	4-Mar-14	528627	4672838	213.7875	61.5893	1960.966	1	0	1	1
391	NORTHERN CALIFORNIA	F04	VHF	F	23-Mar-13	SUBADULT	1-Apr-12	TELEM	31-Mar-14	528335	4673372	1.0894	0.7589	13.9733	1	0	1	1
392	NORTHERN CALIFORNIA	F04	VHF	F	23-Mar-13	SUBADULT	1-Apr-12	TELEM	1-Apr-14	528720	4673382	97.6933	84.2184	1064.6883	1	0	1	1
393	NORTHERN CALIFORNIA	F04	VHF	F	23-Mar-13	SUBADULT	1-Apr-12	TELEM	3-Apr-14	528481	4673666	128.2751	240.2103	3296.3658	1	0	1	1
394	NORTHERN CALIFORNIA	F04	VHF	F	23-Mar-13	SUBADULT	1-Apr-12	TELEM	4-Apr-14	528542	4673554	892.9843	610.8183	13527.9721	1	0	0	1
395	NORTHERN CALIFORNIA	F04	VHF	F	23-Mar-13	SUBADULT	1-Apr-12	TELEM	7-Apr-14	528212	4673675	64.4231	393.8511	2988.7405	1	0	1	1
396	NORTHERN CALIFORNIA	F04	VHF	F	23-Mar-13	SUBADULT	1-Apr-12	TELEM	8-Apr-14	527973	4674230	29.469	57.2704	758.9138	1	0	1	1
397	NORTHERN CALIFORNIA	F04	VHF	F	23-Mar-13	SUBADULT	1-Apr-12	TELEM	9-Apr-14	528946	4672729	123.8144	421.8504	4125.1811	1	0	0	1
398	NORTHERN CALIFORNIA	F04	VHF	F	23-Mar-13	SUBADULT	1-Apr-12	TELEM	11-Apr-14	528419	4673380	594.2071	87.4781	2691.7461	1	0	0	1
399	NORTHERN CALIFORNIA	F04	VHF	F	23-Mar-13	SUBADULT	1-Apr-12	TELEM	15-Apr-14	528489	4674512	7265.2319	6466.9534	112160.3165	1	0	0	0
400	NORTHERN CALIFORNIA	F04	VHF	F	23-Mar-13	SUBADULT	1-Apr-12	TELEM	16-Apr-14	528180	4674090	0.4196	0.2313	5.5863	1	0	1	1
401	NORTHERN CALIFORNIA	F04	VHF	F	23-Mar-13	SUBADULT	1-Apr-12	TELEM	17-Apr-14	527976	4674021	21.3725	11.1	289.6683	1	0	1	1
402	NORTHERN CALIFORNIA	F04	VHF	F	23-Mar-13	SUBADULT	1-Apr-12	TELEM	18-Apr-14	528037	4673968	110.3458	58.85	1312.4548	1	0	1	1
403	NORTHERN CALIFORNIA	F04	VHF	F	23-Mar-13	SUBADULT	1-Apr-12	TELEM	21-Apr-14	528472	4673327	525.8433	190.1546	5866.7584	1	0	0	1
404	NORTHERN CALIFORNIA	F04	VHF	F	23-Mar-13	SUBADULT	1-Apr-12	TELEM	22-Apr-14	528005	4674029	1227.9106	562.3437	14795.4876	1	0	0	0
405	NORTHERN CALIFORNIA	F04	VHF	F	23-Mar-13	SUBADULT	1-Apr-12	TELEM	23-Apr-14	528284	4673660	6550.5164	1134.0775	47598.9537	1	0	0	0
315	NORTHERN CALIFORNIA	F04	VHF	F	23-Mar-13	SUBADULT	1-Apr-12	REST_DEN	26-Apr-14	527750	4673958	0	0	0	1	0	1	1
406	NORTHERN CALIFORNIA	F04	VHF	F	23-Mar-13	SUBADULT	1-Apr-12	TELEM	28-Apr-14	527949	4673458	453.2239	109.9943	4192.7913	1	0	0	1
407	NORTHERN CALIFORNIA	F04	VHF	F	23-Mar-13	SUBADULT	1-Apr-12	TELEM	29-Apr-14	528729	4673073	629.4064	415.353	9375.8789	1	0	0	1
408	NORTHERN CALIFORNIA	F04	VHF	F	23-Mar-13	SUBADULT	1-Apr-12	TELEM	1-May-14	529001	4673113	44.3688	35.86	440.657	1	0	1	1
409	NORTHERN CALIFORNIA	F04	VHF	F	23-Mar-13	SUBADULT	1-Apr-12	TELEM	6-May-14	528682	4673073	1826.3468	745.7809	21309.122	1	0	0	0
410	NORTHERN CALIFORNIA	F04	VHF	F	23-Mar-13	SUBADULT	1-Apr-12	TELEM	8-May-14	527745	4673946	122.4402	73.9011	1485.5123	1	0	1	1
411	NORTHERN CALIFORNIA	F04	VHF	F	23-Mar-13	SUBADULT	1-Apr-12	TELEM	12-May-14	528382	4673684	260.7989	1151.514	9918.7059	1	0	0	0
412	NORTHERN CALIFORNIA	F04	VHF	F	23-Mar-13	SUBADULT	1-Apr-12	TELEM	14-May-14	527728	4673977	838.4789	2353.8539	26440.2208	1	0	0	0
413	NORTHERN CALIFORNIA	F04	VHF	F	23-Mar-13	SUBADULT	1-Apr-12	TELEM	16-May-14	527760	4673836	10.8524	6.7103	160.4331	1	0	1	1
414	NORTHERN CALIFORNIA	F04	VHF	F	23-Mar-13	SUBADULT	1-Apr-12	TELEM	20-May-14	527956	4674042	9627.158	5539.3634	121475.2234	1	0	0	0
415	NORTHERN CALIFORNIA	F04	VHF	F	23-Mar-13	SUBADULT	1-Apr-12	TELEM	21-May-14	527901	4673998	250.1553	67.0301	2399.0639	1	0	1	1
316	NORTHERN CALIFORNIA	F04	VHF	F	23-Mar-13	SUBADULT	1-Apr-12	REST_DEN	22-May-14	527894	4673836	0	0	0	1	0	1	1
416	NORTHERN CALIFORNIA	F04	VHF	F	23-Mar-13	SUBADULT	1-Apr-12	TELEM	22-May-14	527950	4674058	51.1556	74.6271	1119.5654	1	0	1	1
417	NORTHERN CALIFORNIA	F04	VHF	F	23-Mar-13	SUBADULT	1-Apr-12	TELEM	23-May-14	527967	4673845	3600.4157	456.77	23592.144	1	0	0	0
418	NORTHERN CALIFORNIA	F04	VHF	F	23-Mar-13	SUBADULT	1-Apr-12	TELEM	28-May-14	527848	4673943	5625.8951	1201.7902	45445.3194	1	0	0	0
419	NORTHERN CALIFORNIA	F04	VHF	F	23-Mar-13	SUBADULT	1-Apr-12	TELEM	30-May-14	527902	4673831	7.0183	5.7763	115.6363	1	0	1	1
420	NORTHERN CALIFORNIA	F04	VHF	F	23-Mar-13	SUBADULT	1-Apr-12	TELEM	4-Jun-14	528201	4673516	1335.8107	914.6868	15563.1558	1	0	0	0
317	NORTHERN CALIFORNIA	F04	VHF	F	23-Mar-13	SUBADULT	1-Apr-12	REST_DEN	6-Jun-14	527824	4674057	0	0	0	1	0	1	1
421	NORTHERN CALIFORNIA	F04	VHF	F	23-Mar-13	SUBADULT	1-Apr-12	TELEM	6-Jun-14	527843	4674045	2197.5692	3263.607	44625.1301	1	0	0	0
422	NORTHERN CALIFORNIA	F04	VHF	F	23-Mar-13	SUBADULT	1-Apr-12	TELEM	10-Jun-14	527841	4674039	3889.1071	856.3498	31156.8265	1	0	0	0
423	NORTHERN CALIFORNIA	F04	VHF	F	23-Mar-13	SUBADULT	1-Apr-12	TELEM	11-Jun-14	528003	4673769	492.9248	97.8135	4036.9063	1	0	0	1
424	NORTHERN CALIFORNIA	F04	VHF	F	23-Mar-13	SUBADULT	1-Apr-12	TELEM	12-Jun-14	528126	4673294	199.104	80.4328	2241.9728	1	0	1	1
425	NORTHERN CALIFORNIA	F04	VHF	F	23-Mar-13	SUBADULT	1-Apr-12	TELEM	16-Jun-14	527928	4673734	4417.771	706.9301	33090.1017	1	0	0	0
426	NORTHERN CALIFORNIA	F04	VHF	F	23-Mar-13	SUBADULT	1-Apr-12	TELEM	19-Jun-14	528162	4673437	54.9661	12.0872	474.7138	1	0	1	1
427	NORTHERN CALIFORNIA	F04	VHF	F	23-Mar-13	SUBADULT	1-Apr-12	TELEM	20-Jun-14	527910	4673571	3993.42	474.6313	21716.9858	1	0	0	0
428	NORTHERN CALIFORNIA	F04	VHF	F	23-Mar-13	SUBADULT	1-Apr-12	TELEM	24-Jun-14	528416	4673299	43.6207	10.975	411.5901	1	0	1	1
429	NORTHERN CALIFORNIA	F04	VHF	F	23-Mar-13	SUBADULT	1-Apr-12	TELEM	25-Jun-14	528126	4673147	482.4721	72.8165	3256.2303	1	0	0	1
430	NORTHERN CALIFORNIA	F04	VHF	F	23-Mar-13	SUBADULT	1-Apr-12	TELEM	26-Jun-14	528955	4672954	208.9305	73.5831	2321.2364	1	0	1	1
431	NORTHERN CALIFORNIA	F04	VHF	F	23-Mar-13	SUBADULT	1-Apr-12	TELEM	30-Jun-14	528329	4672789	1026.3797	372.4799	11373.4391	1	0	0	0
432	NORTHERN CALIFORNIA	F04	VHF	F	23-Mar-13	SUBADULT	1-Apr-12	TELEM	7-Jul-14	528178	4673330	288.0257	42.7891	2089.3467	1	0	1	1
433	NORTHERN CALIFORNIA	F04	VHF	F	23-Mar-13	SUBADULT	1-Apr-12	TELEM	8-Jul-14	528468	4673162	1421.8618	347.4014	8640.7792	1	0	0	0
434	NORTHERN CALIFORNIA	F04	VHF	F	23-Mar-13	SUBADULT	1-Apr-12	TELEM	9-Jul-14	528532	4673077	205.8279	168.4664	985.097	1	0	1	1
435	NORTHERN CALIFORNIA	F04	VHF	F	23-Mar-13	SUBADULT	1-Apr-12	TELEM	15-Jul-14	528325	4673495	0.4701	0.2345	6.1169	1	0	1	1
436	NORTHERN CALIFORNIA	F04	VHF	F	23-Mar-13	SUBADULT	1-Apr-12	TELEM	17-Jul-14	528424	4672745	0.0013	0.0003	0.0084	1	0	1	1
437	NORTHERN CALIFORNIA	F04	VHF	F	23-Mar-13	SUBADULT	1-Apr-12	TELEM	18-Jul-14	528575	4673227	131.3584	103.9486	2104.2617	1	0	1	1
438	NORTHERN CALIFORNIA	F04	VHF	F	23-Mar-13	SUBADULT	1-Apr-12	TELEM	21-Jul-14	528862	4672905	239.0965	28.4126	1530.6401	1	0	1	1
439	NORTHERN CALIFORNIA	F04	VHF	F	23-Mar-13	SUBADULT	1-Apr-12	TELEM	22-Jul-14	528494	4673126	323.8628	150.5502	4080.7373	1	0	1	1
440	NORTHERN CALIFORNIA	F04	VHF	F	23-Mar-13	SUBADULT	1-Apr-12	TELEM	31-Jul-14	528909	4672548	405.106	49.4707	2657.4608	1	0	0	1
441	NORTHERN CALIFORNIA	F04	VHF	F	23-Mar-13	SUBADULT	1-Apr-12	TELEM	6-Aug-14	528303	4672535	837.517	704.9011	13675.201	1	0	0	1
442	NORTHERN CALIFORNIA	F04	VHF	F	23-Mar-13	SUBADULT	1-Apr-12	TELEM	11-Aug-14	528790	4672685	3416.7108	3148.7624	19731.1887	1	0	0	0
443	NORTHERN CALIFORNIA	F04	VHF	F	23-Mar-13	SUBADULT	1-Apr-12	TELEM	13-Aug-14	528610	4672394	784.5448	744.5058	8884.5265	1	0	0	1
444	NORTHERN CALIFORNIA	F04	VHF	F	23-Mar-13	SUBADULT	1-Apr-12	TELEM	27-Aug-14	528583	4673020	1850.177	667.5895	20845.5425	1	0	0	0
445	NORTHERN CALIFORNIA	F04	VHF	F	23-Mar-13	SUBADULT	1-Apr-12	TELEM	16-Sep-14	528688	4672925	4758.9948	3175.4071	73167.2843	1	0	0	0
446	NORTHERN CALIFORNIA	F04	VHF	F	23-Mar-13	SUBADULT	1-Apr-12	TELEM	18-Sep-14	528743	4672505	49.5992	13.3965	475.9225	1	0	1	1
447	NORTHERN CALIFORNIA	F04	VHF	F	23-Mar-13	SUBADULT	1-Apr-12	TELEM	22-Sep-14	528668	4672508	475.1369	106.9412	4169.8868	1	0	0	1
448	NORTHERN CALIFORNIA	F04	VHF	F	23-Mar-13	SUBADULT	1-Apr-12	TELEM	22-Sep-14	528800	4672707	2442.7049	2190.5536	16584.4146	1	0	0	0
449	NORTHERN CALIFORNIA	F04	VHF	F	23-Mar-13	SUBADULT	1-Apr-12	TELEM	25-Sep-14	528858	4672306	1090.2793	318.1393	10966.8862	1	0	0	0
313	NORTHERN CALIFORNIA	F04	VHF	F	23-Mar-13	SUBADULT	1-Apr-12	CAPTURE	7-Oct-14	528350	4673515	0	0	0	1	0	1	1
450	NORTHERN CALIFORNIA	F04	VHF	F	23-Mar-13	SUBADULT	1-Apr-12	TELEM	10-Oct-14	528383	4673349	6420.347	2004.9142	66317.278	1	0	0	0
451	NORTHERN CALIFORNIA	F04	VHF	F	23-Mar-13	SUBADULT	1-Apr-12	TELEM	13-Oct-14	528704	4672069	99.0106	144.6325	1640.1926	1	0	1	1
452	NORTHERN CALIFORNIA	F04	VHF	F	23-Mar-13	SUBADULT	1-Apr-12	TELEM	16-Oct-14	528774	4673420	6008.0797	9121.8959	87581.1971	1	0	0	0
453	NORTHERN CALIFORNIA	F04	VHF	F	23-Mar-13	SUBADULT	1-Apr-12	TELEM	4-Nov-14	528407	4673512	56.9744	9.0785	417.2406	1	0	1	1
454	NORTHERN CALIFORNIA	F04	VHF	F	23-Mar-13	SUBADULT	1-Apr-12	TELEM	14-Nov-14	528673	4673157	232.9188	146.5503	2980.5295	1	0	1	1
455	NORTHERN CALIFORNIA	F04	VHF	F	23-Mar-13	SUBADULT	1-Apr-12	TELEM	24-Nov-14	528592	4674210	3672.0061	1774.3881	47918.873	1	0	0	0
456	NORTHERN CALIFORNIA	F04	VHF	F	23-Mar-13	SUBADULT	1-Apr-12	TELEM	15-Dec-14	528174	4673238	146.2637	75.8258	1824.8599	1	0	1	1
318	NORTHERN CALIFORNIA	F04	VHF	F	23-Mar-13	SUBADULT	1-Apr-12	REST_DEN	16-Dec-14	528180	4673280	0	0	0	1	0	1	1
457	NORTHERN CALIFORNIA	F04	VHF	F	23-Mar-13	SUBADULT	1-Apr-12	TELEM	7-Jan-15	528337	4673051	1684.8888	427.8278	13248.8484	1	0	0	0
458	NORTHERN CALIFORNIA	F04	VHF	F	23-Mar-13	SUBADULT	1-Apr-12	TELEM	4-Feb-15	528128	4673176	2004.7763	1103.7673	27760.0009	1	0	0	0
459	NORTHERN CALIFORNIA	F04	VHF	F	23-Mar-13	SUBADULT	1-Apr-12	TELEM	11-Feb-15	528140	4673134	4048.1788	630.3629	27548.3116	1	0	0	0
460	NORTHERN CALIFORNIA	F04	VHF	F	23-Mar-13	SUBADULT	1-Apr-12	TELEM	12-Feb-15	528507	4673001	2903.358	1571.7864	39019.6283	1	0	0	0
461	NORTHERN CALIFORNIA	F04	VHF	F	23-Mar-13	SUBADULT	1-Apr-12	TELEM	17-Feb-15	528174	4673374	954.2929	1469.3717	20046.778	1	0	0	0
462	NORTHERN CALIFORNIA	F04	VHF	F	23-Mar-13	SUBADULT	1-Apr-12	TELEM	18-Feb-15	528800	4674511	5479.7951	1957.9149	61224.4968	1	0	0	0
463	NORTHERN CALIFORNIA	F04	VHF	F	23-Mar-13	SUBADULT	1-Apr-12	TELEM	2-Mar-15	528444	4673354	5820.0742	1536.7691	47901.8344	1	0	0	0
464	NORTHERN CALIFORNIA	F04	VHF	F	23-Mar-13	SUBADULT	1-Apr-12	TELEM	4-Mar-15	528009	4674205	3964.8079	1375.9571	30117.0624	1	0	0	0
319	NORTHERN CALIFORNIA	F04	VHF	F	23-Mar-13	SUBADULT	1-Apr-12	REST_DEN	5-Mar-15	528197	4673100	0	0	0	1	0	1	1
465	NORTHERN CALIFORNIA	F04	VHF	F	23-Mar-13	SUBADULT	1-Apr-12	TELEM	6-Mar-15	527944	4673464	14633.0163	3505.1056	134763.6044	1	0	0	0
466	NORTHERN CALIFORNIA	F04	VHF	F	23-Mar-13	SUBADULT	1-Apr-12	TELEM	11-Mar-15	527901	4673621	1959.6667	381.4375	16219.8488	1	0	0	0
467	NORTHERN CALIFORNIA	F04	VHF	F	23-Mar-13	SUBADULT	1-Apr-12	TELEM	16-Mar-15	528531	4673027	14467.1258	9260.2833	122965.6132	1	0	0	0
468	NORTHERN CALIFORNIA	F04	VHF	F	23-Mar-13	SUBADULT	1-Apr-12	TELEM	17-Mar-15	528874	4672987	7092.9765	1326.8555	54773.4303	1	0	0	0
469	NORTHERN CALIFORNIA	F04	VHF	F	23-Mar-13	SUBADULT	1-Apr-12	TELEM	18-Mar-15	528465	4673610	2265.3554	1206.4966	30505.8305	1	0	0	0
470	NORTHERN CALIFORNIA	F04	VHF	F	23-Mar-13	SUBADULT	1-Apr-12	TELEM	19-Mar-15	528955	4672508	1162.7011	293.453	10978.0338	1	0	0	0
471	NORTHERN CALIFORNIA	F04	VHF	F	23-Mar-13	SUBADULT	1-Apr-12	TELEM	23-Mar-15	528218	4674635	24935.4005	8291.9361	221191.5028	1	0	0	0
472	NORTHERN CALIFORNIA	F04	VHF	F	23-Mar-13	SUBADULT	1-Apr-12	TELEM	27-Mar-15	528203	4673530	2677.2162	935.0187	23591.4899	1	0	0	0
473	NORTHERN CALIFORNIA	F04	VHF	F	23-Mar-13	SUBADULT	1-Apr-12	TELEM	30-Mar-15	528204	4674443	2068.9965	2223.884	33813.1919	1	0	0	0
474	NORTHERN CALIFORNIA	F04	VHF	F	23-Mar-13	SUBADULT	1-Apr-12	TELEM	31-Mar-15	528419	4673521	1354.7604	615.9845	12224.8472	1	0	0	0
475	NORTHERN CALIFORNIA	F04	VHF	F	23-Mar-13	SUBADULT	1-Apr-12	TELEM	2-Apr-15	528094	4673487	3798.672	857.8872	28121.6231	1	0	0	0
476	NORTHERN CALIFORNIA	F04	VHF	F	23-Mar-13	SUBADULT	1-Apr-12	TELEM	3-Apr-15	528522	4674130	69.3738	262.6348	2464.5153	1	0	1	1
477	NORTHERN CALIFORNIA	F04	VHF	F	23-Mar-13	SUBADULT	1-Apr-12	TELEM	8-Apr-15	527793	4673936	965.0222	114.0383	4768.0688	1	0	0	1
478	NORTHERN CALIFORNIA	F04	VHF	F	23-Mar-13	SUBADULT	1-Apr-12	TELEM	9-Apr-15	528070	4673996	15185.4689	8539.0336	152604.7705	1	0	0	0
320	NORTHERN CALIFORNIA	F04	VHF	F	23-Mar-13	SUBADULT	1-Apr-12	REST_DEN	10-Apr-15	525714	4670902	0	0	0	1	0	1	1
479	NORTHERN CALIFORNIA	F04	VHF	F	23-Mar-13	SUBADULT	1-Apr-12	TELEM	13-Apr-15	527738	4673682	1077.6983	220.6647	9177.3823	1	0	0	0
480	NORTHERN CALIFORNIA	F04	VHF	F	23-Mar-13	SUBADULT	1-Apr-12	TELEM	14-Apr-15	528287	4674028	17641.562	14285.8888	232922.2978	1	0	0	0
481	NORTHERN CALIFORNIA	F04	VHF	F	23-Mar-13	SUBADULT	1-Apr-12	TELEM	15-Apr-15	527786	4673855	229.7025	259.4659	4459.957	1	0	1	1
482	NORTHERN CALIFORNIA	F04	VHF	F	23-Mar-13	SUBADULT	1-Apr-12	TELEM	20-Apr-15	528331	4673574	197.3796	80.9981	1767.6903	1	0	1	1
483	NORTHERN CALIFORNIA	F04	VHF	F	23-Mar-13	SUBADULT	1-Apr-12	TELEM	21-Apr-15	528214	4673745	45.2623	157.2772	951.6828	1	0	1	1
484	NORTHERN CALIFORNIA	F04	VHF	F	23-Mar-13	SUBADULT	1-Apr-12	TELEM	23-Apr-15	528182	4674533	5.2628	18.5372	185.8583	1	0	1	1
321	NORTHERN CALIFORNIA	F04	VHF	F	23-Mar-13	SUBADULT	1-Apr-12	REST_DEN	10-May-15	525714	4670902	0	0	0	1	0	1	1
322	NORTHERN CALIFORNIA	F04	VHF	F	23-Mar-13	SUBADULT	1-Apr-12	REST_DEN	21-Jun-15	528338	4673798	0	0	0	1	0	1	1
314	NORTHERN CALIFORNIA	F04	VHF	F	23-Mar-13	SUBADULT	1-Apr-12	CAPTURE	25-Aug-15	528363	4673370	0	0	0	1	0	1	1
485	NORTHERN CALIFORNIA	F04	VHF	F	23-Mar-13	SUBADULT	1-Apr-12	TELEM	2-Sep-15	527996	4673661	4404.1606	1204.126	33229.9478	1	0	0	0
486	NORTHERN CALIFORNIA	F04	VHF	F	23-Mar-13	SUBADULT	1-Apr-12	TELEM	10-Sep-15	528488	4674104	236.6393	117.3196	3130.0011	1	0	1	1
487	NORTHERN CALIFORNIA	F04	VHF	F	23-Mar-13	SUBADULT	1-Apr-12	TELEM	15-Sep-15	528526	4674070	11.5125	8.5197	181.5839	1	0	1	1
323	NORTHERN CALIFORNIA	F04	VHF	F	23-Mar-13	SUBADULT	1-Apr-12	REST_DEN	23-Sep-15	528743	4673324	0	0	0	1	0	1	1
324	NORTHERN CALIFORNIA	F04	VHF	F	23-Mar-13	SUBADULT	1-Apr-12	REST_DEN	30-Sep-15	527600	4673781	0	0	0	1	0	1	1
488	NORTHERN CALIFORNIA	F04	VHF	F	23-Mar-13	SUBADULT	1-Apr-12	TELEM	30-Sep-15	527804	4673735	480.4431	322.5969	7396.4754	1	0	0	1
325	NORTHERN CALIFORNIA	F04	VHF	F	23-Mar-13	SUBADULT	1-Apr-12	REST_DEN	14-Oct-15	528297	4673958	0	0	0	1	0	1	1
489	NORTHERN CALIFORNIA	F04	VHF	F	23-Mar-13	SUBADULT	1-Apr-12	TELEM	19-Oct-15	528052	4673853	10.1893	3.2914	61.3481	1	0	1	1
326	NORTHERN CALIFORNIA	F04	VHF	F	23-Mar-13	SUBADULT	1-Apr-12	REST_DEN	27-Oct-15	527901	4673638	0	0	0	1	0	1	1
490	NORTHERN CALIFORNIA	F04	VHF	F	23-Mar-13	SUBADULT	1-Apr-12	TELEM	20-Nov-15	528447	4673475	9683.4448	2355.0962	87822.8998	1	0	0	0
491	NORTHERN CALIFORNIA	F04	VHF	F	23-Mar-13	SUBADULT	1-Apr-12	TELEM	23-Nov-15	528454	4674053	19.0221	40.4141	464.8359	1	0	1	1
492	NORTHERN CALIFORNIA	F04	VHF	F	23-Mar-13	SUBADULT	1-Apr-12	TELEM	25-Nov-15	528391	4674014	6.7924	9.0237	50.3453	1	0	1	1
493	NORTHERN CALIFORNIA	F04	VHF	F	23-Mar-13	SUBADULT	1-Apr-12	TELEM	8-Dec-15	528081	4673809	45.4911	12.0474	209.7798	1	0	1	1
494	NORTHERN CALIFORNIA	F04	VHF	F	23-Mar-13	SUBADULT	1-Apr-12	TELEM	16-Dec-15	528385	4674036	39.091	55.8477	877.4245	1	0	1	1
495	NORTHERN CALIFORNIA	F04	VHF	F	23-Mar-13	SUBADULT	1-Apr-12	TELEM	11-Jan-16	528499	4673336	1473.7844	243.2836	10159.2506	1	0	0	0
496	NORTHERN CALIFORNIA	F04	VHF	F	23-Mar-13	SUBADULT	1-Apr-12	TELEM	20-Jan-16	527900	4673478	9566.1872	5626.4869	124673.4834	1	0	0	0
497	NORTHERN CALIFORNIA	F04	VHF	F	23-Mar-13	SUBADULT	1-Apr-12	TELEM	10-Feb-16	528297	4673374	6294.0269	757.461	32434.0873	1	0	0	0
498	NORTHERN CALIFORNIA	F04	VHF	F	23-Mar-13	SUBADULT	1-Apr-12	TELEM	12-Feb-16	528280	4673427	9565.4196	1670.4569	74152.2273	1	0	0	0
327	NORTHERN CALIFORNIA	F04	VHF	F	23-Mar-13	SUBADULT	1-Apr-12	REST_DEN	15-Feb-16	528195	4673272	0	0	0	1	0	1	1
499	NORTHERN CALIFORNIA	F04	VHF	F	23-Mar-13	SUBADULT	1-Apr-12	TELEM	15-Feb-16	528107	4673330	340.1332	55.2018	2568.956	1	0	1	1
500	NORTHERN CALIFORNIA	F04	VHF	F	23-Mar-13	SUBADULT	1-Apr-12	TELEM	25-Feb-16	528203	4673296	379.7701	74.4644	3114.8402	1	0	1	1
501	NORTHERN CALIFORNIA	F04	VHF	F	23-Mar-13	SUBADULT	1-Apr-12	TELEM	1-Mar-16	528328	4673417	3145.4136	654.2994	26419.514	1	0	0	0
502	NORTHERN CALIFORNIA	F04	VHF	F	23-Mar-13	SUBADULT	1-Apr-12	TELEM	9-Mar-16	528028	4673550	36937.6745	10258.4897	291230.4491	1	0	0	0
503	NORTHERN CALIFORNIA	F04	VHF	F	23-Mar-13	SUBADULT	1-Apr-12	TELEM	22-Mar-16	528095	4673283	234.1004	131.6468	2877.4202	1	0	1	1
328	NORTHERN CALIFORNIA	F04	VHF	F	23-Mar-13	SUBADULT	1-Apr-12	REST_DEN	24-Mar-16	527916	4674020	0	0	0	1	0	1	1
504	NORTHERN CALIFORNIA	F04	VHF	F	23-Mar-13	SUBADULT	1-Apr-12	TELEM	24-Mar-16	527828	4674101	35.979	12.0116	390.2538	1	0	1	1
505	NORTHERN CALIFORNIA	F04	VHF	F	23-Mar-13	SUBADULT	1-Apr-12	TELEM	28-Mar-16	528062	4673866	9961.732	3086.4155	79888.2389	1	0	0	0
506	NORTHERN CALIFORNIA	F04	VHF	F	23-Mar-13	SUBADULT	1-Apr-12	TELEM	29-Mar-16	528087	4673677	1011.5039	326.5427	10510.9242	1	0	0	0
329	NORTHERN CALIFORNIA	F04	VHF	F	23-Mar-13	SUBADULT	1-Apr-12	REST_DEN	31-Mar-16	527750	4673958	0	0	0	1	0	1	1
507	NORTHERN CALIFORNIA	F04	VHF	F	23-Mar-13	SUBADULT	1-Apr-12	TELEM	12-Apr-16	527784	4673816	3580.8687	1630.6486	45469.6466	1	0	0	0
508	NORTHERN CALIFORNIA	F04	VHF	F	23-Mar-13	SUBADULT	1-Apr-12	TELEM	18-Apr-16	527711	4673956	2411.9409	9118.3123	87451.1072	1	0	0	0
330	NORTHERN CALIFORNIA	F04	VHF	F	23-Mar-13	SUBADULT	1-Apr-12	REST_DEN	24-Apr-16	527750	4673958	0	0	0	1	0	1	1
509	NORTHERN CALIFORNIA	F04	VHF	F	23-Mar-13	SUBADULT	1-Apr-12	TELEM	25-Apr-16	528033	4674034	4548.8779	3438.9548	72705.189	1	0	0	0
510	NORTHERN CALIFORNIA	F04	VHF	F	23-Mar-13	SUBADULT	1-Apr-12	TELEM	2-May-16	527747	4673773	702.9232	1284.2497	17460.0049	1	0	0	0
511	NORTHERN CALIFORNIA	F04	VHF	F	23-Mar-13	SUBADULT	1-Apr-12	TELEM	4-May-16	527918	4673834	15.6124	10.708	238.2446	1	0	1	1
331	NORTHERN CALIFORNIA	F04	VHF	F	23-Mar-13	SUBADULT	1-Apr-12	REST_DEN	5-May-16	527759	4673835	0	0	0	1	0	1	1
332	NORTHERN CALIFORNIA	F04	VHF	F	23-Mar-13	SUBADULT	1-Apr-12	REST_DEN	6-May-16	527816	4673840	0	0	0	1	0	1	1
512	NORTHERN CALIFORNIA	F04	VHF	F	23-Mar-13	SUBADULT	1-Apr-12	TELEM	10-May-16	527842	4673909	27.3764	15.4219	321.1765	1	0	1	1
513	NORTHERN CALIFORNIA	F04	VHF	F	23-Mar-13	SUBADULT	1-Apr-12	TELEM	16-May-16	528588	4673137	170.6962	165.0272	3039.3271	1	0	1	1
514	NORTHERN CALIFORNIA	F04	VHF	F	23-Mar-13	SUBADULT	1-Apr-12	TELEM	19-May-16	527991	4673950	951.0523	526.5208	12301.936	1	0	0	1
515	NORTHERN CALIFORNIA	F04	VHF	F	23-Mar-13	SUBADULT	1-Apr-12	TELEM	31-May-16	528127	4673717	305.992	530.2514	5480.6814	1	0	0	1
516	NORTHERN CALIFORNIA	F04	VHF	F	23-Mar-13	SUBADULT	1-Apr-12	TELEM	2-Jun-16	527988	4673553	5.9679	3.5906	85.9084	1	0	1	1
333	NORTHERN CALIFORNIA	F04	VHF	F	23-Mar-13	SUBADULT	1-Apr-12	REST_DEN	6-Jun-16	528338	4673798	0	0	0	1	0	1	1
517	NORTHERN CALIFORNIA	F04	VHF	F	23-Mar-13	SUBADULT	1-Apr-12	TELEM	6-Jun-16	528357	4673816	4.6816	4.459	85.1939	1	0	1	1
518	NORTHERN CALIFORNIA	F04	VHF	F	23-Mar-13	SUBADULT	1-Apr-12	TELEM	10-Jun-16	528534	4673534	321.2225	158.2173	4207.8071	1	0	1	1
519	NORTHERN CALIFORNIA	F04	VHF	F	23-Mar-13	SUBADULT	1-Apr-12	TELEM	15-Jun-16	528472	4671753	14.3324	22.4095	328.9055	1	0	1	1
520	NORTHERN CALIFORNIA	F04	VHF	F	23-Mar-13	SUBADULT	1-Apr-12	TELEM	20-Jun-16	528596	4673605	9826.1102	4539.3483	119459.2934	1	0	0	0
521	NORTHERN CALIFORNIA	F04	VHF	F	23-Mar-13	SUBADULT	1-Apr-12	TELEM	24-Jun-16	528704	4673460	18212.8685	10680.2808	256420.6286	1	0	0	0
522	NORTHERN CALIFORNIA	F04	VHF	F	23-Mar-13	SUBADULT	1-Apr-12	TELEM	27-Jun-16	528355	4673988	110.6381	191.5805	2593.9269	1	0	1	1
523	NORTHERN CALIFORNIA	F04	VHF	F	23-Mar-13	SUBADULT	1-Apr-12	TELEM	29-Jun-16	529240	4674060	3694.9377	10868.3101	114106.1587	1	0	0	0
524	NORTHERN CALIFORNIA	F04	VHF	F	23-Mar-13	SUBADULT	1-Apr-12	TELEM	4-Jul-16	528644	4673635	4791.583	442.7187	26993.9679	1	0	0	0
525	NORTHERN CALIFORNIA	F04	VHF	F	23-Mar-13	SUBADULT	1-Apr-12	TELEM	6-Jul-16	528702	4672838	59.3705	24.5808	619.0602	1	0	1	1
526	NORTHERN CALIFORNIA	F04	VHF	F	23-Mar-13	SUBADULT	1-Apr-12	TELEM	11-Jul-16	528281	4673797	262.522	208.8229	3092.31	1	0	1	1
527	NORTHERN CALIFORNIA	F04	VHF	F	23-Mar-13	SUBADULT	1-Apr-12	TELEM	12-Jul-16	528364	4673406	5.5431	2.6491	66.5488	1	0	1	1
334	NORTHERN CALIFORNIA	F04	VHF	F	23-Mar-13	SUBADULT	1-Apr-12	REST_DEN	14-Jul-16	528097	4673670	0	0	0	1	0	1	1
528	NORTHERN CALIFORNIA	F04	VHF	F	23-Mar-13	SUBADULT	1-Apr-12	TELEM	14-Jul-16	528177	4673789	46.9984	18.1263	531.9754	1	0	1	1
529	NORTHERN CALIFORNIA	F04	VHF	F	23-Mar-13	SUBADULT	1-Apr-12	TELEM	18-Jul-16	528282	4673871	0.8544	0.2525	7.2789	1	0	1	1
530	NORTHERN CALIFORNIA	F04	VHF	F	23-Mar-13	SUBADULT	1-Apr-12	TELEM	19-Jul-16	528517	4673292	2843.9387	3306.7175	50789.1969	1	0	0	0
531	NORTHERN CALIFORNIA	F04	VHF	F	23-Mar-13	SUBADULT	1-Apr-12	TELEM	20-Jul-16	527930	4673673	1166.1628	1560.2183	23060.2402	1	0	0	0
335	NORTHERN CALIFORNIA	F04	VHF	F	23-Mar-13	SUBADULT	1-Apr-12	REST_DEN	26-Jul-16	528318	4674136	0	0	0	1	0	1	1
532	NORTHERN CALIFORNIA	F04	VHF	F	23-Mar-13	SUBADULT	1-Apr-12	TELEM	26-Jul-16	528337	4674123	1.9706	1.1028	22.1118	1	0	1	1
533	NORTHERN CALIFORNIA	F04	VHF	F	23-Mar-13	SUBADULT	1-Apr-12	TELEM	27-Jul-16	528648	4674332	424.7463	470.671	8307.6373	1	0	0	1
534	NORTHERN CALIFORNIA	F04	VHF	F	23-Mar-13	SUBADULT	1-Apr-12	TELEM	3-Aug-16	528955	4674150	10560.9447	11191.6914	193784.798	1	0	0	0
535	NORTHERN CALIFORNIA	F04	VHF	F	23-Mar-13	SUBADULT	1-Apr-12	TELEM	9-Aug-16	528046	4674015	1082.4773	650.1221	13156.4508	1	0	0	0
536	NORTHERN CALIFORNIA	F04	VHF	F	23-Mar-13	SUBADULT	1-Apr-12	TELEM	10-Aug-16	528305	4673884	132.7547	15.3995	676.4736	1	0	1	1
336	NORTHERN CALIFORNIA	F04	VHF	F	23-Mar-13	SUBADULT	1-Apr-12	REST_DEN	15-Aug-16	527923	4673877	0	0	0	1	0	1	1
537	NORTHERN CALIFORNIA	F04	VHF	F	23-Mar-13	SUBADULT	1-Apr-12	TELEM	15-Aug-16	527815	4673981	227.0353	84.8044	2392.4135	1	0	1	1
337	NORTHERN CALIFORNIA	F04	VHF	F	23-Mar-13	SUBADULT	1-Apr-12	REST_DEN	25-Aug-16	527485	4673575	0	0	0	1	0	1	1
538	NORTHERN CALIFORNIA	F04	VHF	F	23-Mar-13	SUBADULT	1-Apr-12	TELEM	25-Aug-16	527289	4673499	71.4225	70.0595	1198.1021	1	0	1	1
539	NORTHERN CALIFORNIA	F04	VHF	F	23-Mar-13	SUBADULT	1-Apr-12	TELEM	26-Aug-16	528495	4674018	2102.3868	1157.5571	21955.1581	1	0	0	0
338	NORTHERN CALIFORNIA	F04	VHF	F	23-Mar-13	SUBADULT	1-Apr-12	REST_DEN	31-Aug-16	528238	4673037	0	0	0	1	0	1	1
540	NORTHERN CALIFORNIA	F04	VHF	F	23-Mar-13	SUBADULT	1-Apr-12	TELEM	31-Aug-16	528047	4673035	133.5305	148.5849	2262.2967	1	0	1	1
339	NORTHERN CALIFORNIA	F04	VHF	F	23-Mar-13	SUBADULT	1-Apr-12	REST_DEN	11-Oct-16	527934	4673360	0	0	0	1	0	1	1
340	NORTHERN CALIFORNIA	F04	VHF	F	23-Mar-13	SUBADULT	1-Apr-12	REST_DEN	2-Nov-16	528048	4673329	0	0	0	1	0	1	1
541	NORTHERN CALIFORNIA	F05	VHF	F	15-Oct-13	SUBADULT	1-Apr-13	CAPTURE	15-Oct-13	379741	4524348	0	0	0	1	0	1	1
553	NORTHERN CALIFORNIA	F05	VHF	F	15-Oct-13	SUBADULT	1-Apr-13	TELEM	18-Oct-13	434432	4577814	288.3671	204.563	3971.7654	1	0	1	1
554	NORTHERN CALIFORNIA	F05	VHF	F	15-Oct-13	SUBADULT	1-Apr-13	TELEM	25-Oct-13	434631	4578435	152.1122	130.4458	2012.1775	1	0	1	1
555	NORTHERN CALIFORNIA	F05	VHF	F	15-Oct-13	SUBADULT	1-Apr-13	TELEM	7-Nov-13	435329	4578088	9.8031	0.8495	53.615	1	0	1	1
556	NORTHERN CALIFORNIA	F05	VHF	F	15-Oct-13	SUBADULT	1-Apr-13	TELEM	20-Nov-13	434853	4577875	20990.0566	16458.5595	174896.0853	1	0	0	0
557	NORTHERN CALIFORNIA	F05	VHF	F	15-Oct-13	SUBADULT	1-Apr-13	TELEM	5-Dec-13	435175	4577772	125.0495	33.3863	890.7412	1	0	1	1
558	NORTHERN CALIFORNIA	F05	VHF	F	15-Oct-13	SUBADULT	1-Apr-13	TELEM	13-Dec-13	433200	4577826	28.2653	200.1296	1382.3008	1	0	1	1
559	NORTHERN CALIFORNIA	F05	VHF	F	15-Oct-13	SUBADULT	1-Apr-13	TELEM	24-Dec-13	433335	4577739	26830.0001	108109.0261	678216.6065	1	0	0	0
560	NORTHERN CALIFORNIA	F05	VHF	F	15-Oct-13	SUBADULT	1-Apr-13	TELEM	1-Jan-14	434843	4578297	653.8781	385.2684	2958.3594	1	0	0	1
561	NORTHERN CALIFORNIA	F05	VHF	F	15-Oct-13	SUBADULT	1-Apr-13	TELEM	10-Jan-14	434984	4577970	411.8876	297.9629	5604.1665	1	0	0	1
562	NORTHERN CALIFORNIA	F05	VHF	F	15-Oct-13	SUBADULT	1-Apr-13	TELEM	27-Jan-14	434848	4578624	166.7181	25.5594	909.6358	1	0	1	1
563	NORTHERN CALIFORNIA	F05	VHF	F	15-Oct-13	SUBADULT	1-Apr-13	TELEM	11-Feb-14	435348	4578229	155223.2832	35837.0659	1399822.026	1	0	0	0
564	NORTHERN CALIFORNIA	F05	VHF	F	15-Oct-13	SUBADULT	1-Apr-13	TELEM	18-Feb-14	434580	4578199	1559.7975	4139.4051	41841.8968	1	0	0	0
565	NORTHERN CALIFORNIA	F05	VHF	F	15-Oct-13	SUBADULT	1-Apr-13	TELEM	28-Feb-14	435077	4578397	26239.5751	4948.3308	213081.618	1	0	0	0
566	NORTHERN CALIFORNIA	F05	VHF	F	15-Oct-13	SUBADULT	1-Apr-13	TELEM	21-Mar-14	434497	4578769	790.4689	208.4944	7317.4295	1	0	0	1
567	NORTHERN CALIFORNIA	F05	VHF	F	15-Oct-13	SUBADULT	1-Apr-13	TELEM	31-Mar-14	435311	4578573	408.0075	77.2676	3307.0539	1	0	0	1
568	NORTHERN CALIFORNIA	F05	VHF	F	15-Oct-13	SUBADULT	1-Apr-13	TELEM	1-Apr-14	434560	4577600	700.8115	577.0446	8172.0733	1	0	0	1
569	NORTHERN CALIFORNIA	F05	VHF	F	15-Oct-13	SUBADULT	1-Apr-13	TELEM	2-Apr-14	434926	4578297	32.6064	9.2589	325.3667	1	0	1	1
570	NORTHERN CALIFORNIA	F05	VHF	F	15-Oct-13	SUBADULT	1-Apr-13	TELEM	3-Apr-14	434818	4578333	227.596	84.6893	2583.2369	1	0	1	1
571	NORTHERN CALIFORNIA	F05	VHF	F	15-Oct-13	SUBADULT	1-Apr-13	TELEM	4-Apr-14	434620	4579384	17011.6389	4492.8269	158363.0638	1	0	0	0
572	NORTHERN CALIFORNIA	F05	VHF	F	15-Oct-13	SUBADULT	1-Apr-13	TELEM	7-Apr-14	435392	4578609	108539.6233	21097.3741	728204.7331	1	0	0	0
573	NORTHERN CALIFORNIA	F05	VHF	F	15-Oct-13	SUBADULT	1-Apr-13	TELEM	8-Apr-14	434876	4577998	6769.4354	2323.848	55433.8573	1	0	0	0
574	NORTHERN CALIFORNIA	F05	VHF	F	15-Oct-13	SUBADULT	1-Apr-13	TELEM	8-Apr-14	435079	4577703	447.986	132.7429	3342.4552	1	0	0	1
575	NORTHERN CALIFORNIA	F05	VHF	F	15-Oct-13	SUBADULT	1-Apr-13	TELEM	11-Apr-14	434770	4577026	4144.0739	9224.5886	58423.5729	1	0	0	0
576	NORTHERN CALIFORNIA	F05	VHF	F	15-Oct-13	SUBADULT	1-Apr-13	TELEM	14-Apr-14	435696	4577479	22263.4265	9164.7681	241741.9771	1	0	0	0
577	NORTHERN CALIFORNIA	F05	VHF	F	15-Oct-13	SUBADULT	1-Apr-13	TELEM	21-Apr-14	434362	4577690	1433.6097	927.0268	21533.912	1	0	0	0
578	NORTHERN CALIFORNIA	F05	VHF	F	15-Oct-13	SUBADULT	1-Apr-13	TELEM	23-Apr-14	434292	4577720	1296.8499	252.083	9509.373	1	0	0	0
579	NORTHERN CALIFORNIA	F05	VHF	F	15-Oct-13	SUBADULT	1-Apr-13	TELEM	29-Apr-14	434828	4577643	11123.2861	1110.9788	64835.5274	1	0	0	0
580	NORTHERN CALIFORNIA	F05	VHF	F	15-Oct-13	SUBADULT	1-Apr-13	TELEM	6-May-14	434850	4577834	4888.9096	2011.4271	49751.6143	1	0	0	0
581	NORTHERN CALIFORNIA	F05	VHF	F	15-Oct-13	SUBADULT	1-Apr-13	TELEM	7-May-14	435286	4578626	32607.9827	6307.8191	262004.5128	1	0	0	0
582	NORTHERN CALIFORNIA	F05	VHF	F	15-Oct-13	SUBADULT	1-Apr-13	TELEM	12-May-14	435559	4577232	203165.8574	134663.4569	1627134.828	1	0	0	0
583	NORTHERN CALIFORNIA	F05	VHF	F	15-Oct-13	SUBADULT	1-Apr-13	TELEM	13-May-14	434853	4577479	9362.3631	10140.9568	131021.9524	1	0	0	0
584	NORTHERN CALIFORNIA	F05	VHF	F	15-Oct-13	SUBADULT	1-Apr-13	TELEM	19-May-14	434202	4577613	2047.5228	3137.407	47254.8933	1	0	0	0
585	NORTHERN CALIFORNIA	F05	VHF	F	15-Oct-13	SUBADULT	1-Apr-13	TELEM	21-May-14	435119	4577837	17042.5205	7773.0127	145957.0604	1	0	0	0
586	NORTHERN CALIFORNIA	F05	VHF	F	15-Oct-13	SUBADULT	1-Apr-13	TELEM	27-May-14	434799	4577032	14887.7061	25352.3649	180219.7083	1	0	0	0
587	NORTHERN CALIFORNIA	F05	VHF	F	15-Oct-13	SUBADULT	1-Apr-13	TELEM	28-May-14	434485	4577896	2291.7701	389.0603	16321.569	1	0	0	0
588	NORTHERN CALIFORNIA	F05	VHF	F	15-Oct-13	SUBADULT	1-Apr-13	TELEM	29-May-14	435083	4577829	4308.5665	6893.0214	61421.6198	1	0	0	0
589	NORTHERN CALIFORNIA	F05	VHF	F	15-Oct-13	SUBADULT	1-Apr-13	TELEM	10-Jun-14	434909	4577960	1043.9354	265.1744	8987.7836	1	0	0	0
543	NORTHERN CALIFORNIA	F05	VHF	F	15-Oct-13	SUBADULT	1-Apr-13	REST_DEN	18-Jun-14	434382	4578231	0	0	0	1	0	1	1
590	NORTHERN CALIFORNIA	F05	VHF	F	15-Oct-13	SUBADULT	1-Apr-13	TELEM	30-Jun-14	434963	4577575	3994.9717	2574.5896	40279.2467	1	0	0	0
591	NORTHERN CALIFORNIA	F05	VHF	F	15-Oct-13	SUBADULT	1-Apr-13	TELEM	1-Jul-14	434956	4577885	20638.8423	9081.6091	196231.5756	1	0	0	0
592	NORTHERN CALIFORNIA	F05	VHF	F	15-Oct-13	SUBADULT	1-Apr-13	TELEM	1-Jul-14	435153	4578401	2931.1331	2368.3956	39455.774	1	0	0	0
593	NORTHERN CALIFORNIA	F05	VHF	F	15-Oct-13	SUBADULT	1-Apr-13	TELEM	2-Jul-14	434474	4577684	667.0912	1180.1716	9834.4257	1	0	0	0
594	NORTHERN CALIFORNIA	F05	VHF	F	15-Oct-13	SUBADULT	1-Apr-13	TELEM	7-Jul-14	434869	4577936	1420.4612	771.4712	14708.3932	1	0	0	0
595	NORTHERN CALIFORNIA	F05	VHF	F	15-Oct-13	SUBADULT	1-Apr-13	TELEM	10-Jul-14	434912	4577590	350.6286	136.7314	2947.4147	1	0	1	1
596	NORTHERN CALIFORNIA	F05	VHF	F	15-Oct-13	SUBADULT	1-Apr-13	TELEM	14-Jul-14	435256	4577920	49510.579	13605.9203	311242.8873	1	0	0	0
597	NORTHERN CALIFORNIA	F05	VHF	F	15-Oct-13	SUBADULT	1-Apr-13	TELEM	15-Jul-14	435149	4577778	6764.6934	2253.8669	50765.2697	1	0	0	0
544	NORTHERN CALIFORNIA	F05	VHF	F	15-Oct-13	SUBADULT	1-Apr-13	REST_DEN	17-Jul-14	434491	4577896	0	0	0	1	0	1	1
598	NORTHERN CALIFORNIA	F05	VHF	F	15-Oct-13	SUBADULT	1-Apr-13	TELEM	21-Jul-14	434662	4577802	1483.3235	813.3875	16409.5121	1	0	0	0
599	NORTHERN CALIFORNIA	F05	VHF	F	15-Oct-13	SUBADULT	1-Apr-13	TELEM	4-Aug-14	434753	4577762	216.0457	94.5506	2124.5863	1	0	1	1
545	NORTHERN CALIFORNIA	F05	VHF	F	15-Oct-13	SUBADULT	1-Apr-13	REST_DEN	6-Aug-14	434287	4577938	0	0	0	1	0	1	1
600	NORTHERN CALIFORNIA	F05	VHF	F	15-Oct-13	SUBADULT	1-Apr-13	TELEM	11-Aug-14	434951	4577554	612.0396	369.4259	5966.6999	1	0	0	1
546	NORTHERN CALIFORNIA	F05	VHF	F	15-Oct-13	SUBADULT	1-Apr-13	REST_DEN	12-Aug-14	434964	4577788	0	0	0	1	0	1	1
601	NORTHERN CALIFORNIA	F05	VHF	F	15-Oct-13	SUBADULT	1-Apr-13	TELEM	18-Aug-14	435517	4578172	22316.0272	3176.7201	136137.5715	1	0	0	0
602	NORTHERN CALIFORNIA	F05	VHF	F	15-Oct-13	SUBADULT	1-Apr-13	TELEM	27-Aug-14	434714	4577402	3452.3291	5181.2725	45133.3158	1	0	0	0
603	NORTHERN CALIFORNIA	F05	VHF	F	15-Oct-13	SUBADULT	1-Apr-13	TELEM	29-Aug-14	435249	4578316	112.3517	14.2766	745.6127	1	0	1	1
604	NORTHERN CALIFORNIA	F05	VHF	F	15-Oct-13	SUBADULT	1-Apr-13	TELEM	3-Sep-14	435029	4578105	3058.1568	512.267	22640.0831	1	0	0	0
605	NORTHERN CALIFORNIA	F05	VHF	F	15-Oct-13	SUBADULT	1-Apr-13	TELEM	11-Sep-14	434554	4577932	0.0019	0.0025	0.0304	1	0	1	1
606	NORTHERN CALIFORNIA	F05	VHF	F	15-Oct-13	SUBADULT	1-Apr-13	TELEM	25-Sep-14	434766	4578041	251.5173	78.3124	2612.012	1	0	1	1
607	NORTHERN CALIFORNIA	F05	VHF	F	15-Oct-13	SUBADULT	1-Apr-13	TELEM	10-Oct-14	434634	4578156	0.0858	0.0294	0.9443	1	0	1	1
608	NORTHERN CALIFORNIA	F05	VHF	F	15-Oct-13	SUBADULT	1-Apr-13	TELEM	13-Oct-14	434674	4577875	43.3947	38.4714	666.7707	1	0	1	1
542	NORTHERN CALIFORNIA	F05	VHF	F	15-Oct-13	SUBADULT	1-Apr-13	CAPTURE	8-Jan-15	434758	4577760	0	0	0	1	0	1	1
609	NORTHERN CALIFORNIA	F05	VHF	F	15-Oct-13	SUBADULT	1-Apr-13	TELEM	4-Feb-15	436063	4578912	10709.0904	1452.3218	72852.2799	1	0	0	0
610	NORTHERN CALIFORNIA	F05	VHF	F	15-Oct-13	SUBADULT	1-Apr-13	TELEM	10-Feb-15	434914	4577315	6346.462	7737.8862	73479.4476	1	0	0	0
611	NORTHERN CALIFORNIA	F05	VHF	F	15-Oct-13	SUBADULT	1-Apr-13	TELEM	11-Feb-15	434930	4578131	976.361	76.005	3996.0702	1	0	0	1
612	NORTHERN CALIFORNIA	F05	VHF	F	15-Oct-13	SUBADULT	1-Apr-13	TELEM	17-Feb-15	434688	4578156	132.3416	95.7768	2114.6758	1	0	1	1
613	NORTHERN CALIFORNIA	F05	VHF	F	15-Oct-13	SUBADULT	1-Apr-13	TELEM	23-Feb-15	435328	4577461	37648.9294	6845.9076	301049.7117	1	0	0	0
614	NORTHERN CALIFORNIA	F05	VHF	F	15-Oct-13	SUBADULT	1-Apr-13	TELEM	2-Mar-15	434800	4577367	11421.494	15978.3822	161192.9836	1	0	0	0
615	NORTHERN CALIFORNIA	F05	VHF	F	15-Oct-13	SUBADULT	1-Apr-13	TELEM	4-Mar-15	435108	4577955	99797.2587	10043.4387	586490.8705	1	0	0	0
616	NORTHERN CALIFORNIA	F05	VHF	F	15-Oct-13	SUBADULT	1-Apr-13	TELEM	6-Mar-15	434492	4577810	61.5957	52.5146	1045.3157	1	0	1	1
617	NORTHERN CALIFORNIA	F05	VHF	F	15-Oct-13	SUBADULT	1-Apr-13	TELEM	16-Mar-15	434642	4577617	969.3747	935.0253	15598.7156	1	0	0	1
618	NORTHERN CALIFORNIA	F05	VHF	F	15-Oct-13	SUBADULT	1-Apr-13	TELEM	17-Mar-15	434278	4578010	0.721	0.741	13.7126	1	0	1	1
619	NORTHERN CALIFORNIA	F05	VHF	F	15-Oct-13	SUBADULT	1-Apr-13	TELEM	18-Mar-15	434862	4577371	150.3598	292.2901	2099.7158	1	0	1	1
620	NORTHERN CALIFORNIA	F05	VHF	F	15-Oct-13	SUBADULT	1-Apr-13	TELEM	19-Mar-15	434565	4578179	215.3832	130.7503	3122.7341	1	0	1	1
621	NORTHERN CALIFORNIA	F05	VHF	F	15-Oct-13	SUBADULT	1-Apr-13	TELEM	23-Mar-15	435594	4577722	39381.2979	5700.2146	219075.2747	1	0	0	0
622	NORTHERN CALIFORNIA	F05	VHF	F	15-Oct-13	SUBADULT	1-Apr-13	TELEM	25-Mar-15	434911	4577559	562.961	415.239	5324.6424	1	0	0	1
623	NORTHERN CALIFORNIA	F05	VHF	F	15-Oct-13	SUBADULT	1-Apr-13	TELEM	27-Mar-15	435145	4577606	5.0008	1.9081	38.2576	1	0	1	1
624	NORTHERN CALIFORNIA	F05	VHF	F	15-Oct-13	SUBADULT	1-Apr-13	TELEM	31-Mar-15	435078	4577422	9240.6457	6871.4347	86825.2673	1	0	0	0
625	NORTHERN CALIFORNIA	F05	VHF	F	15-Oct-13	SUBADULT	1-Apr-13	TELEM	1-Apr-15	434445	4578452	3825.692	1123.254	38656.7945	1	0	0	0
626	NORTHERN CALIFORNIA	F05	VHF	F	15-Oct-13	SUBADULT	1-Apr-13	TELEM	2-Apr-15	435045	4577660	2920.1132	822.5607	20394.3124	1	0	0	0
627	NORTHERN CALIFORNIA	F05	VHF	F	15-Oct-13	SUBADULT	1-Apr-13	TELEM	3-Apr-15	434856	4577437	532.044	512.1372	5484.125	1	0	0	1
628	NORTHERN CALIFORNIA	F05	VHF	F	15-Oct-13	SUBADULT	1-Apr-13	TELEM	8-Apr-15	435135	4578042	192.0354	21.3933	1143.0522	1	0	1	1
629	NORTHERN CALIFORNIA	F05	VHF	F	15-Oct-13	SUBADULT	1-Apr-13	TELEM	9-Apr-15	434580	4577618	5152.3854	5877.5786	80360.5414	1	0	0	0
630	NORTHERN CALIFORNIA	F05	VHF	F	15-Oct-13	SUBADULT	1-Apr-13	TELEM	10-Apr-15	435399	4577733	5556.6196	739.6734	30974.3088	1	0	0	0
631	NORTHERN CALIFORNIA	F05	VHF	F	15-Oct-13	SUBADULT	1-Apr-13	TELEM	13-Apr-15	435062	4578145	2075.1042	378.8386	15799.8445	1	0	0	0
632	NORTHERN CALIFORNIA	F05	VHF	F	15-Oct-13	SUBADULT	1-Apr-13	TELEM	14-Apr-15	434662	4577408	25.2384	34.959	395.2249	1	0	1	1
633	NORTHERN CALIFORNIA	F05	VHF	F	15-Oct-13	SUBADULT	1-Apr-13	TELEM	15-Apr-15	435519	4578539	112.009	12.16	675.7441	1	0	1	1
547	NORTHERN CALIFORNIA	F05	VHF	F	15-Oct-13	SUBADULT	1-Apr-13	REST_DEN	17-Apr-15	435595	4577730	0	0	0	1	0	1	1
634	NORTHERN CALIFORNIA	F05	VHF	F	15-Oct-13	SUBADULT	1-Apr-13	TELEM	20-Apr-15	435376	4577735	936.7923	136.3767	5359.288	1	0	0	1
635	NORTHERN CALIFORNIA	F05	VHF	F	15-Oct-13	SUBADULT	1-Apr-13	TELEM	21-Apr-15	435917	4578207	6602.9989	807.9481	42358.6459	1	0	0	0
636	NORTHERN CALIFORNIA	F05	VHF	F	15-Oct-13	SUBADULT	1-Apr-13	TELEM	23-Apr-15	435015	4577820	1235.3946	229.2559	7567.3903	1	0	0	0
637	NORTHERN CALIFORNIA	F05	VHF	F	15-Oct-13	SUBADULT	1-Apr-13	TELEM	24-Apr-15	435326	4577765	394.0378	45.1353	2017.5838	1	0	1	1
638	NORTHERN CALIFORNIA	F05	VHF	F	15-Oct-13	SUBADULT	1-Apr-13	TELEM	29-Apr-15	435100	4577823	1849.4144	278.3211	11355.287	1	0	0	0
639	NORTHERN CALIFORNIA	F05	VHF	F	15-Oct-13	SUBADULT	1-Apr-13	TELEM	1-May-15	434769	4577599	17.0463	14.3107	236.1158	1	0	1	1
640	NORTHERN CALIFORNIA	F05	VHF	F	15-Oct-13	SUBADULT	1-Apr-13	TELEM	4-May-15	434998	4577802	283.0503	60.4467	1827.1838	1	0	1	1
641	NORTHERN CALIFORNIA	F05	VHF	F	15-Oct-13	SUBADULT	1-Apr-13	TELEM	5-May-15	435109	4578067	2054.966	317.0549	13891.0867	1	0	0	0
642	NORTHERN CALIFORNIA	F05	VHF	F	15-Oct-13	SUBADULT	1-Apr-13	TELEM	6-May-15	434332	4578045	33.0909	12.5653	290.5855	1	0	1	1
548	NORTHERN CALIFORNIA	F05	VHF	F	15-Oct-13	SUBADULT	1-Apr-13	REST_DEN	7-May-15	434764	4577922	0	0	0	1	0	1	1
643	NORTHERN CALIFORNIA	F05	VHF	F	15-Oct-13	SUBADULT	1-Apr-13	TELEM	7-May-15	434609	4578416	1573.7354	739.6508	20144.1465	1	0	0	0
644	NORTHERN CALIFORNIA	F05	VHF	F	15-Oct-13	SUBADULT	1-Apr-13	TELEM	11-May-15	434654	4577675	140.1349	106.2645	1586.665	1	0	1	1
645	NORTHERN CALIFORNIA	F05	VHF	F	15-Oct-13	SUBADULT	1-Apr-13	TELEM	13-May-15	434633	4577563	63.3385	52.1827	652.473	1	0	1	1
646	NORTHERN CALIFORNIA	F05	VHF	F	15-Oct-13	SUBADULT	1-Apr-13	TELEM	14-May-15	435173	4577924	1.7675	0.2875	11.2882	1	0	1	1
647	NORTHERN CALIFORNIA	F05	VHF	F	15-Oct-13	SUBADULT	1-Apr-13	TELEM	15-May-15	434968	4577756	1714.4176	428.2923	11144.3295	1	0	0	0
648	NORTHERN CALIFORNIA	F05	VHF	F	15-Oct-13	SUBADULT	1-Apr-13	TELEM	19-May-15	434866	4578349	23.9623	6.429	233.1486	1	0	1	1
649	NORTHERN CALIFORNIA	F05	VHF	F	15-Oct-13	SUBADULT	1-Apr-13	TELEM	20-May-15	434292	4577936	42.3253	28.6192	479.1051	1	0	1	1
650	NORTHERN CALIFORNIA	F05	VHF	F	15-Oct-13	SUBADULT	1-Apr-13	TELEM	22-May-15	435463	4577453	11980.8223	3603.8984	71363.0364	1	0	0	0
651	NORTHERN CALIFORNIA	F05	VHF	F	15-Oct-13	SUBADULT	1-Apr-13	TELEM	25-May-15	434956	4577602	5383.819	3215.4056	53023.4935	1	0	0	0
652	NORTHERN CALIFORNIA	F05	VHF	F	15-Oct-13	SUBADULT	1-Apr-13	TELEM	26-May-15	434825	4577639	4535.261	3441.1002	55614.7261	1	0	0	0
653	NORTHERN CALIFORNIA	F05	VHF	F	15-Oct-13	SUBADULT	1-Apr-13	TELEM	27-May-15	434303	4578112	7.7064	19.3518	218.1112	1	0	1	1
654	NORTHERN CALIFORNIA	F05	VHF	F	15-Oct-13	SUBADULT	1-Apr-13	TELEM	28-May-15	435266	4578178	10123.4511	941.424	58089.9891	1	0	0	0
549	NORTHERN CALIFORNIA	F05	VHF	F	15-Oct-13	SUBADULT	1-Apr-13	REST_DEN	29-May-15	435184	4577827	0	0	0	1	0	1	1
655	NORTHERN CALIFORNIA	F05	VHF	F	15-Oct-13	SUBADULT	1-Apr-13	TELEM	1-Jun-15	435322	4577728	179.7966	39.1731	1129.1084	1	0	1	1
656	NORTHERN CALIFORNIA	F05	VHF	F	15-Oct-13	SUBADULT	1-Apr-13	TELEM	3-Jun-15	435821	4577690	78179.6651	10807.6157	436098.1168	1	0	0	0
657	NORTHERN CALIFORNIA	F05	VHF	F	15-Oct-13	SUBADULT	1-Apr-13	TELEM	8-Jun-15	435082	4577979	9.9035	5.8221	112.2799	1	0	1	1
658	NORTHERN CALIFORNIA	F05	VHF	F	15-Oct-13	SUBADULT	1-Apr-13	TELEM	10-Jun-15	435296	4578106	1286.422	202.7878	6833.7285	1	0	0	0
659	NORTHERN CALIFORNIA	F05	VHF	F	15-Oct-13	SUBADULT	1-Apr-13	TELEM	11-Jun-15	435044	4577905	318.7383	64.5855	2102.4831	1	0	1	1
550	NORTHERN CALIFORNIA	F05	VHF	F	15-Oct-13	SUBADULT	1-Apr-13	REST_DEN	12-Jun-15	435267	4577859	0	0	0	1	0	1	1
660	NORTHERN CALIFORNIA	F05	VHF	F	15-Oct-13	SUBADULT	1-Apr-13	TELEM	15-Jun-15	434929	4577891	2178.2356	313.1764	13958.0556	1	0	0	0
661	NORTHERN CALIFORNIA	F05	VHF	F	15-Oct-13	SUBADULT	1-Apr-13	TELEM	16-Jun-15	435256	4577627	22.8293	7.5996	156.3619	1	0	1	1
662	NORTHERN CALIFORNIA	F05	VHF	F	15-Oct-13	SUBADULT	1-Apr-13	TELEM	17-Jun-15	434614	4578057	217.0741	479.2909	3223.1043	1	0	0	1
551	NORTHERN CALIFORNIA	F05	VHF	F	15-Oct-13	SUBADULT	1-Apr-13	REST_DEN	19-Jun-15	434702	4577863	0	0	0	1	0	1	1
552	NORTHERN CALIFORNIA	F05	VHF	F	15-Oct-13	SUBADULT	1-Apr-13	REST_DEN	30-Jun-15	434662	4578090	0	0	0	1	0	1	1
663	NORTHERN CALIFORNIA	F05	VHF	F	15-Oct-13	SUBADULT	1-Apr-13	TELEM	7-Jul-15	434421	4577453	975.812	4218.8408	27604.8733	1	0	0	0
664	NORTHERN CALIFORNIA	F05	VHF	F	15-Oct-13	SUBADULT	1-Apr-13	TELEM	15-Jul-15	434549	4577946	3.0236	1.9641	38.235	1	0	1	1
665	NORTHERN CALIFORNIA	F05	VHF	F	15-Oct-13	SUBADULT	1-Apr-13	TELEM	20-Jul-15	434515	4577559	1855.7971	2879.3039	30192.7481	1	0	0	0
666	NORTHERN CALIFORNIA	F05	VHF	F	15-Oct-13	SUBADULT	1-Apr-13	TELEM	27-Jul-15	434872	4577957	12.1402	4.124	98.6399	1	0	1	1
667	NORTHERN CALIFORNIA	F05	VHF	F	15-Oct-13	SUBADULT	1-Apr-13	TELEM	29-Jul-15	434695	4578018	896.4683	286.3191	8437.4706	1	0	0	1
668	NORTHERN CALIFORNIA	F05	VHF	F	15-Oct-13	SUBADULT	1-Apr-13	TELEM	3-Aug-15	434920	4578045	329.3208	83.4705	3009.0133	1	0	1	1
669	NORTHERN CALIFORNIA	F05	VHF	F	15-Oct-13	SUBADULT	1-Apr-13	TELEM	6-Aug-15	435292	4578013	3232.741	402.5962	19736.2432	1	0	0	0
670	NORTHERN CALIFORNIA	F05	VHF	F	15-Oct-13	SUBADULT	1-Apr-13	TELEM	10-Aug-15	434716	4578027	1774.0432	842.0925	18861.6202	1	0	0	0
671	NORTHERN CALIFORNIA	F05	VHF	F	15-Oct-13	SUBADULT	1-Apr-13	TELEM	4-Sep-15	434755	4577959	1119.3913	364.8438	10998.2948	1	0	0	0
672	NORTHERN CALIFORNIA	F05	VHF	F	15-Oct-13	SUBADULT	1-Apr-13	TELEM	10-Sep-15	435075	4577773	264.5237	87.0841	2152.5392	1	0	1	1
673	NORTHERN CALIFORNIA	F05	VHF	F	15-Oct-13	SUBADULT	1-Apr-13	TELEM	22-Sep-15	435314	4577886	13534.5797	1758.1595	84566.4699	1	0	0	0
674	NORTHERN CALIFORNIA	F05	VHF	F	15-Oct-13	SUBADULT	1-Apr-13	TELEM	30-Sep-15	435243	4577733	256.2374	68.3242	1770.8842	1	0	1	1
675	NORTHERN CALIFORNIA	F05	VHF	F	15-Oct-13	SUBADULT	1-Apr-13	TELEM	14-Oct-15	434539	4577468	197.1208	380.839	3048.974	1	0	1	1
676	NORTHERN CALIFORNIA	F05	VHF	F	15-Oct-13	SUBADULT	1-Apr-13	TELEM	20-Oct-15	434609	4577797	1880.9337	1023.9075	20810.602	1	0	0	0
677	NORTHERN CALIFORNIA	F05	VHF	F	15-Oct-13	SUBADULT	1-Apr-13	TELEM	22-Oct-15	434958	4577574	9998.7756	6029.4912	98015.9877	1	0	0	0
678	NORTHERN CALIFORNIA	F05	VHF	F	15-Oct-13	SUBADULT	1-Apr-13	TELEM	11-Nov-15	434848	4577564	8825.0725	6625.0243	99408.7482	1	0	0	0
679	NORTHERN CALIFORNIA	F05	VHF	F	15-Oct-13	SUBADULT	1-Apr-13	TELEM	18-Nov-15	434935	4577626	4317.3031	2105.5888	39763.4834	1	0	0	0
680	NORTHERN CALIFORNIA	F05	VHF	F	15-Oct-13	SUBADULT	1-Apr-13	TELEM	23-Nov-15	434418	4577832	472.2322	273.0229	6361.8939	1	0	0	1
681	NORTHERN CALIFORNIA	F06	VHF	F	24-Oct-13	ADULT	1-Apr-13	CAPTURE	24-Oct-13	497153	4640221	0	0	0	1	0	1	1
702	NORTHERN CALIFORNIA	F06	VHF	F	24-Oct-13	ADULT	1-Apr-13	TELEM	25-Oct-13	497837	4640204	64.5482	110.5704	1108.6117	1	0	1	1
703	NORTHERN CALIFORNIA	F06	VHF	F	24-Oct-13	ADULT	1-Apr-13	TELEM	29-Oct-13	497690	4640474	83.3218	20.8581	784.1828	1	0	1	1
704	NORTHERN CALIFORNIA	F06	VHF	F	24-Oct-13	ADULT	1-Apr-13	TELEM	15-Nov-13	497786	4640301	165.6905	184.7164	2125.2377	1	0	1	1
705	NORTHERN CALIFORNIA	F06	VHF	F	24-Oct-13	ADULT	1-Apr-13	TELEM	14-Dec-13	497778	4640243	503.9034	440.6793	6265.1823	1	0	0	1
706	NORTHERN CALIFORNIA	F06	VHF	F	24-Oct-13	ADULT	1-Apr-13	TELEM	27-Jan-14	497689	4640646	65.8083	2136.6548	6421.544	1	0	0	0
707	NORTHERN CALIFORNIA	F06	VHF	F	24-Oct-13	ADULT	1-Apr-13	TELEM	21-Feb-14	495565	4640933	2266.3054	6542.4949	52254.9048	1	0	0	0
708	NORTHERN CALIFORNIA	F06	VHF	F	24-Oct-13	ADULT	1-Apr-13	TELEM	14-Mar-14	497842	4641285	8518.8504	7617.1711	138890.0756	1	0	0	0
709	NORTHERN CALIFORNIA	F06	VHF	F	24-Oct-13	ADULT	1-Apr-13	TELEM	27-Mar-14	497293	4640432	7827.0166	54052.5587	264887.5504	1	0	0	0
710	NORTHERN CALIFORNIA	F06	VHF	F	24-Oct-13	ADULT	1-Apr-13	TELEM	2-Apr-14	497318	4640848	9114.0087	21986.622	188576.7667	1	0	0	0
711	NORTHERN CALIFORNIA	F06	VHF	F	24-Oct-13	ADULT	1-Apr-13	TELEM	4-Apr-14	497236	4642650	360.3263	1950.486	14274.5079	1	0	0	0
712	NORTHERN CALIFORNIA	F06	VHF	F	24-Oct-13	ADULT	1-Apr-13	TELEM	4-Apr-14	496990	4640578	427.5163	1164.9602	12259.4227	1	0	0	0
713	NORTHERN CALIFORNIA	F06	VHF	F	24-Oct-13	ADULT	1-Apr-13	TELEM	7-Apr-14	497514	4640317	138.2367	1616.6024	8592.9095	1	0	0	0
714	NORTHERN CALIFORNIA	F06	VHF	F	24-Oct-13	ADULT	1-Apr-13	TELEM	8-Apr-14	497455	4640479	2073.3085	19165.8195	117454.2599	1	0	0	0
715	NORTHERN CALIFORNIA	F06	VHF	F	24-Oct-13	ADULT	1-Apr-13	TELEM	9-Apr-14	497353	4640639	8184.8011	64556.7047	431008.1217	1	0	0	0
716	NORTHERN CALIFORNIA	F06	VHF	F	24-Oct-13	ADULT	1-Apr-13	TELEM	14-Apr-14	497699	4640510	1176.4581	3388.8399	37415.9835	1	0	0	0
717	NORTHERN CALIFORNIA	F06	VHF	F	24-Oct-13	ADULT	1-Apr-13	TELEM	21-Apr-14	497507	4640201	10025.6947	40619.8217	335831.6167	1	0	0	0
718	NORTHERN CALIFORNIA	F06	VHF	F	24-Oct-13	ADULT	1-Apr-13	TELEM	1-May-14	497333	4640556	528.9103	4025.1666	26362.3285	1	0	0	0
683	NORTHERN CALIFORNIA	F06	VHF	F	24-Oct-13	ADULT	1-Apr-13	REST_DEN	5-May-14	497543	4640434	0	0	0	1	0	1	1
719	NORTHERN CALIFORNIA	F06	VHF	F	24-Oct-13	ADULT	1-Apr-13	TELEM	6-May-14	497654	4640973	765.1244	5380.3868	37745.0573	1	0	0	0
720	NORTHERN CALIFORNIA	F06	VHF	F	24-Oct-13	ADULT	1-Apr-13	TELEM	7-May-14	497473	4640500	3068.7463	29000.4337	167979.0667	1	0	0	0
721	NORTHERN CALIFORNIA	F06	VHF	F	24-Oct-13	ADULT	1-Apr-13	TELEM	8-May-14	497610	4640622	199.4613	2358.4449	12826.6349	1	0	0	0
722	NORTHERN CALIFORNIA	F06	VHF	F	24-Oct-13	ADULT	1-Apr-13	TELEM	12-May-14	497572	4640708	334.9329	3078.2088	18301.582	1	0	0	0
723	NORTHERN CALIFORNIA	F06	VHF	F	24-Oct-13	ADULT	1-Apr-13	TELEM	13-May-14	497558	4640645	2680.8459	27949.7825	162427.445	1	0	0	0
724	NORTHERN CALIFORNIA	F06	VHF	F	24-Oct-13	ADULT	1-Apr-13	TELEM	14-May-14	497628	4640764	887.6351	8581.2499	47415.9765	1	0	0	0
725	NORTHERN CALIFORNIA	F06	VHF	F	24-Oct-13	ADULT	1-Apr-13	TELEM	16-May-14	497572	4640689	3705.6725	63845.929	284674.9746	1	0	0	0
726	NORTHERN CALIFORNIA	F06	VHF	F	24-Oct-13	ADULT	1-Apr-13	TELEM	19-May-14	497664	4640904	1385.0541	11619.2861	64066.751	1	0	0	0
727	NORTHERN CALIFORNIA	F06	VHF	F	24-Oct-13	ADULT	1-Apr-13	TELEM	20-May-14	497534	4640648	3214.2291	33833.6985	189935.0791	1	0	0	0
684	NORTHERN CALIFORNIA	F06	VHF	F	24-Oct-13	ADULT	1-Apr-13	REST_DEN	23-May-14	497733	4640236	0	0	0	1	0	1	1
728	NORTHERN CALIFORNIA	F06	VHF	F	24-Oct-13	ADULT	1-Apr-13	TELEM	26-May-14	497680	4640756	246.2638	2069.8724	12020.7739	1	0	0	0
729	NORTHERN CALIFORNIA	F06	VHF	F	24-Oct-13	ADULT	1-Apr-13	TELEM	27-May-14	497609	4640433	491.3107	167.7825	4991.356	1	0	0	1
730	NORTHERN CALIFORNIA	F06	VHF	F	24-Oct-13	ADULT	1-Apr-13	TELEM	29-May-14	497518	4640465	1153.1126	16687.0282	80437.4811	1	0	0	0
731	NORTHERN CALIFORNIA	F06	VHF	F	24-Oct-13	ADULT	1-Apr-13	TELEM	30-May-14	497482	4640585	3331.9558	29092.1573	161820.5024	1	0	0	0
732	NORTHERN CALIFORNIA	F06	VHF	F	24-Oct-13	ADULT	1-Apr-13	TELEM	3-Jun-14	497535	4640427	3110.3367	885.0145	29321.1371	1	0	0	0
733	NORTHERN CALIFORNIA	F06	VHF	F	24-Oct-13	ADULT	1-Apr-13	TELEM	4-Jun-14	497517	4640634	1970.9426	17336.271	100106.4921	1	0	0	0
734	NORTHERN CALIFORNIA	F06	VHF	F	24-Oct-13	ADULT	1-Apr-13	TELEM	6-Jun-14	497450	4640584	1399.4189	12813.0891	71119.2881	1	0	0	0
685	NORTHERN CALIFORNIA	F06	VHF	F	24-Oct-13	ADULT	1-Apr-13	REST_DEN	8-Jun-14	497543	4640434	0	0	0	1	0	1	1
735	NORTHERN CALIFORNIA	F06	VHF	F	24-Oct-13	ADULT	1-Apr-13	TELEM	9-Jun-14	497567	4640707	1271.7165	11497.0942	68984.7623	1	0	0	0
736	NORTHERN CALIFORNIA	F06	VHF	F	24-Oct-13	ADULT	1-Apr-13	TELEM	10-Jun-14	497586	4640703	342.5154	3475.4532	20531.0158	1	0	0	0
737	NORTHERN CALIFORNIA	F06	VHF	F	24-Oct-13	ADULT	1-Apr-13	TELEM	11-Jun-14	497185	4640495	106.8056	650.3117	4289.0737	1	0	0	1
738	NORTHERN CALIFORNIA	F06	VHF	F	24-Oct-13	ADULT	1-Apr-13	TELEM	12-Jun-14	497576	4640683	44.1794	524.189	2863.5593	1	0	0	1
739	NORTHERN CALIFORNIA	F06	VHF	F	24-Oct-13	ADULT	1-Apr-13	TELEM	18-Jun-14	497311	4640518	646.951	5253.823	32829.6275	1	0	0	0
740	NORTHERN CALIFORNIA	F06	VHF	F	24-Oct-13	ADULT	1-Apr-13	TELEM	19-Jun-14	497428	4640679	1172.1217	5337.3113	47078.0325	1	0	0	0
741	NORTHERN CALIFORNIA	F06	VHF	F	24-Oct-13	ADULT	1-Apr-13	TELEM	20-Jun-14	497431	4640553	10004.923	66266.0371	484280.3248	1	0	0	0
742	NORTHERN CALIFORNIA	F06	VHF	F	24-Oct-13	ADULT	1-Apr-13	TELEM	24-Jun-14	497539	4640835	569.3464	1367.6944	16597.7095	1	0	0	0
743	NORTHERN CALIFORNIA	F06	VHF	F	24-Oct-13	ADULT	1-Apr-13	TELEM	25-Jun-14	497598	4640849	364.9469	2610.249	17509.4037	1	0	0	0
744	NORTHERN CALIFORNIA	F06	VHF	F	24-Oct-13	ADULT	1-Apr-13	TELEM	26-Jun-14	497559	4640849	1426.507	7511.7067	55621.011	1	0	0	0
745	NORTHERN CALIFORNIA	F06	VHF	F	24-Oct-13	ADULT	1-Apr-13	TELEM	30-Jun-14	497867	4640704	1601.4277	5503.8407	35162.389	1	0	0	0
746	NORTHERN CALIFORNIA	F06	VHF	F	24-Oct-13	ADULT	1-Apr-13	TELEM	1-Jul-14	497527	4640459	2018.1027	40437.6181	169570.5223	1	0	0	0
747	NORTHERN CALIFORNIA	F06	VHF	F	24-Oct-13	ADULT	1-Apr-13	TELEM	2-Jul-14	497569	4640733	553.4916	6794.0173	35889.9047	1	0	0	0
748	NORTHERN CALIFORNIA	F06	VHF	F	24-Oct-13	ADULT	1-Apr-13	TELEM	7-Jul-14	497451	4640771	24.9004	154.7714	1076.2571	1	0	1	1
686	NORTHERN CALIFORNIA	F06	VHF	F	24-Oct-13	ADULT	1-Apr-13	REST_DEN	8-Jul-14	497733	4640236	0	0	0	1	0	1	1
749	NORTHERN CALIFORNIA	F06	VHF	F	24-Oct-13	ADULT	1-Apr-13	TELEM	10-Jul-14	497351	4640725	77.102	340.2709	2956.4924	1	0	1	1
750	NORTHERN CALIFORNIA	F06	VHF	F	24-Oct-13	ADULT	1-Apr-13	TELEM	14-Jul-14	497586	4640632	1322.5961	16108.3281	86863.4307	1	0	0	0
751	NORTHERN CALIFORNIA	F06	VHF	F	24-Oct-13	ADULT	1-Apr-13	TELEM	15-Jul-14	497253	4640339	2512.14	15014.8319	109698.0485	1	0	0	0
752	NORTHERN CALIFORNIA	F06	VHF	F	24-Oct-13	ADULT	1-Apr-13	TELEM	21-Jul-14	497396	4640575	387.6653	2156.9747	17076.5509	1	0	0	0
753	NORTHERN CALIFORNIA	F06	VHF	F	24-Oct-13	ADULT	1-Apr-13	TELEM	28-Jul-14	497828	4640672	720.8889	3272.3906	19793.0996	1	0	0	0
754	NORTHERN CALIFORNIA	F06	VHF	F	24-Oct-13	ADULT	1-Apr-13	TELEM	31-Jul-14	497509	4640467	1416.1068	19936.6841	95815.6211	1	0	0	0
755	NORTHERN CALIFORNIA	F06	VHF	F	24-Oct-13	ADULT	1-Apr-13	TELEM	6-Aug-14	497853	4641133	110.7705	91.9025	1829.3479	1	0	1	1
756	NORTHERN CALIFORNIA	F06	VHF	F	24-Oct-13	ADULT	1-Apr-13	TELEM	11-Aug-14	497103	4640401	28.0839	142.4079	1003.4209	1	0	1	1
757	NORTHERN CALIFORNIA	F06	VHF	F	24-Oct-13	ADULT	1-Apr-13	TELEM	13-Aug-14	497511	4640832	30.3515	136.9034	766.3404	1	0	1	1
758	NORTHERN CALIFORNIA	F06	VHF	F	24-Oct-13	ADULT	1-Apr-13	TELEM	18-Aug-14	497302	4640610	129.3869	599.248	4922.9574	1	0	0	1
759	NORTHERN CALIFORNIA	F06	VHF	F	24-Oct-13	ADULT	1-Apr-13	TELEM	28-Aug-14	497803	4640594	42.6055	268.512	1478.945	1	0	1	1
760	NORTHERN CALIFORNIA	F06	VHF	F	24-Oct-13	ADULT	1-Apr-13	TELEM	2-Sep-14	497717	4640522	3.393	1.115	35.4885	1	0	1	1
761	NORTHERN CALIFORNIA	F06	VHF	F	24-Oct-13	ADULT	1-Apr-13	TELEM	22-Sep-14	497880	4640810	6895.5723	20541.9078	128550.2467	1	0	0	0
762	NORTHERN CALIFORNIA	F06	VHF	F	24-Oct-13	ADULT	1-Apr-13	TELEM	25-Sep-14	497284	4640679	103.7913	458.1655	3906.062	1	0	0	1
682	NORTHERN CALIFORNIA	F06	VHF	F	24-Oct-13	ADULT	1-Apr-13	CAPTURE	28-Oct-14	497589	4640814	0	0	0	1	0	1	1
763	NORTHERN CALIFORNIA	F06	VHF	F	24-Oct-13	ADULT	1-Apr-13	TELEM	4-Nov-14	497868	4640497	48.6082	56.7212	969.934	1	0	1	1
764	NORTHERN CALIFORNIA	F06	VHF	F	24-Oct-13	ADULT	1-Apr-13	TELEM	5-Nov-14	497689	4640541	139.0696	37.76	1318.3111	1	0	1	1
687	NORTHERN CALIFORNIA	F06	VHF	F	24-Oct-13	ADULT	1-Apr-13	REST_DEN	7-Nov-14	497906	4640443	0	0	0	1	0	1	1
765	NORTHERN CALIFORNIA	F06	VHF	F	24-Oct-13	ADULT	1-Apr-13	TELEM	24-Nov-14	497594	4640533	357.1213	76.4573	3007.5467	1	0	1	1
766	NORTHERN CALIFORNIA	F06	VHF	F	24-Oct-13	ADULT	1-Apr-13	TELEM	4-Dec-14	497991	4639522	47.9979	667.7643	3228.7571	1	0	0	1
767	NORTHERN CALIFORNIA	F06	VHF	F	24-Oct-13	ADULT	1-Apr-13	TELEM	7-Jan-15	497751	4640328	3252.1962	1080.3427	28864.8677	1	0	0	0
768	NORTHERN CALIFORNIA	F06	VHF	F	24-Oct-13	ADULT	1-Apr-13	TELEM	4-Feb-15	494801	4639189	26148.5514	9262.4184	199662.4726	1	0	0	0
769	NORTHERN CALIFORNIA	F06	VHF	F	24-Oct-13	ADULT	1-Apr-13	TELEM	10-Feb-15	496306	4640896	219.1779	546.3491	5682.7564	1	0	0	1
770	NORTHERN CALIFORNIA	F06	VHF	F	24-Oct-13	ADULT	1-Apr-13	TELEM	11-Feb-15	497593	4640366	5830.7087	1788.8326	54829.6383	1	0	0	0
771	NORTHERN CALIFORNIA	F06	VHF	F	24-Oct-13	ADULT	1-Apr-13	TELEM	12-Feb-15	497288	4640574	436.6468	264.902	5573.4834	1	0	0	1
772	NORTHERN CALIFORNIA	F06	VHF	F	24-Oct-13	ADULT	1-Apr-13	TELEM	16-Feb-15	494470	4638836	1.4687	0.4268	10.8207	1	0	1	1
773	NORTHERN CALIFORNIA	F06	VHF	F	24-Oct-13	ADULT	1-Apr-13	TELEM	18-Feb-15	495110	4639208	643.4675	28.38	2278.3184	1	0	0	1
774	NORTHERN CALIFORNIA	F06	VHF	F	24-Oct-13	ADULT	1-Apr-13	TELEM	23-Feb-15	497972	4639705	78.3343	220.659	1447.362	1	0	1	1
775	NORTHERN CALIFORNIA	F06	VHF	F	24-Oct-13	ADULT	1-Apr-13	TELEM	2-Mar-15	497733	4640479	9.2486	100.7953	480.5681	1	0	1	1
776	NORTHERN CALIFORNIA	F06	VHF	F	24-Oct-13	ADULT	1-Apr-13	TELEM	6-Mar-15	497829	4640809	66.5768	229.5295	1570.815	1	0	1	1
777	NORTHERN CALIFORNIA	F06	VHF	F	24-Oct-13	ADULT	1-Apr-13	TELEM	11-Mar-15	497625	4639405	2504.0174	1034.3096	27954.1755	1	0	0	0
778	NORTHERN CALIFORNIA	F06	VHF	F	24-Oct-13	ADULT	1-Apr-13	TELEM	16-Mar-15	497567	4640765	4.6946	0.5167	28.8132	1	0	1	1
779	NORTHERN CALIFORNIA	F06	VHF	F	24-Oct-13	ADULT	1-Apr-13	TELEM	17-Mar-15	497738	4639346	4389.3342	2742.098	59220.7353	1	0	0	0
780	NORTHERN CALIFORNIA	F06	VHF	F	24-Oct-13	ADULT	1-Apr-13	TELEM	18-Mar-15	497876	4640276	169.2433	162.5311	1965.2275	1	0	1	1
781	NORTHERN CALIFORNIA	F06	VHF	F	24-Oct-13	ADULT	1-Apr-13	TELEM	19-Mar-15	496855	4640373	153.9244	256.8201	3644.8116	1	0	1	1
782	NORTHERN CALIFORNIA	F06	VHF	F	24-Oct-13	ADULT	1-Apr-13	TELEM	23-Mar-15	497050	4640412	250.517	1032.8829	8075.2394	1	0	0	0
783	NORTHERN CALIFORNIA	F06	VHF	F	24-Oct-13	ADULT	1-Apr-13	TELEM	25-Mar-15	497405	4640573	517.771	2519.9078	21292.806	1	0	0	0
784	NORTHERN CALIFORNIA	F06	VHF	F	24-Oct-13	ADULT	1-Apr-13	TELEM	27-Mar-15	497060	4640489	5.7416	19.461	167.2536	1	0	1	1
785	NORTHERN CALIFORNIA	F06	VHF	F	24-Oct-13	ADULT	1-Apr-13	TELEM	31-Mar-15	496597	4640302	5671.8669	12573.8412	110032.3386	1	0	0	0
786	NORTHERN CALIFORNIA	F06	VHF	F	24-Oct-13	ADULT	1-Apr-13	TELEM	1-Apr-15	497517	4640408	87.5741	906.8973	5173.5422	1	0	0	1
787	NORTHERN CALIFORNIA	F06	VHF	F	24-Oct-13	ADULT	1-Apr-13	TELEM	2-Apr-15	497747	4640682	274.296	1937.4682	10793.6218	1	0	0	0
788	NORTHERN CALIFORNIA	F06	VHF	F	24-Oct-13	ADULT	1-Apr-13	TELEM	3-Apr-15	496894	4640595	3883.6975	9839.8532	102082.4193	1	0	0	0
789	NORTHERN CALIFORNIA	F06	VHF	F	24-Oct-13	ADULT	1-Apr-13	TELEM	10-Apr-15	498078	4638910	39.0502	176.6297	1120.1701	1	0	1	1
790	NORTHERN CALIFORNIA	F06	VHF	F	24-Oct-13	ADULT	1-Apr-13	TELEM	13-Apr-15	497069	4640021	127.2327	652.1077	5105.0164	1	0	0	1
791	NORTHERN CALIFORNIA	F06	VHF	F	24-Oct-13	ADULT	1-Apr-13	TELEM	14-Apr-15	496284	4640094	297.1356	67.0002	2655.1241	1	0	1	1
792	NORTHERN CALIFORNIA	F06	VHF	F	24-Oct-13	ADULT	1-Apr-13	TELEM	15-Apr-15	497675	4639245	746.0756	311.513	9073.3588	1	0	0	1
793	NORTHERN CALIFORNIA	F06	VHF	F	24-Oct-13	ADULT	1-Apr-13	TELEM	21-Apr-15	498343	4640159	0.084	0.0488	1.0256	1	0	1	1
794	NORTHERN CALIFORNIA	F06	VHF	F	24-Oct-13	ADULT	1-Apr-13	TELEM	23-Apr-15	497774	4639585	1887.8732	1113.9818	25809.4954	1	0	0	0
795	NORTHERN CALIFORNIA	F06	VHF	F	24-Oct-13	ADULT	1-Apr-13	TELEM	24-Apr-15	497889	4640315	4617.4773	15261.4058	134210.9327	1	0	0	0
796	NORTHERN CALIFORNIA	F06	VHF	F	24-Oct-13	ADULT	1-Apr-13	TELEM	24-Apr-15	497889	4640315	4617.4773	15261.4058	134210.9327	1	0	0	0
797	NORTHERN CALIFORNIA	F06	VHF	F	24-Oct-13	ADULT	1-Apr-13	TELEM	27-Apr-15	497862	4640294	133.8516	1329.801	4419.4847	1	0	0	0
798	NORTHERN CALIFORNIA	F06	VHF	F	24-Oct-13	ADULT	1-Apr-13	TELEM	28-Apr-15	497439	4640418	3145.9868	1113.2013	26331.5041	1	0	0	0
688	NORTHERN CALIFORNIA	F06	VHF	F	24-Oct-13	ADULT	1-Apr-13	REST_DEN	29-Apr-15	497811	4639792	0	0	0	1	0	1	1
799	NORTHERN CALIFORNIA	F06	VHF	F	24-Oct-13	ADULT	1-Apr-13	TELEM	29-Apr-15	497522	4639798	45.8826	4.4738	269.6392	1	0	1	1
800	NORTHERN CALIFORNIA	F06	VHF	F	24-Oct-13	ADULT	1-Apr-13	TELEM	1-May-15	496995	4640524	0.4431	1.4242	11.8749	1	0	1	1
801	NORTHERN CALIFORNIA	F06	VHF	F	24-Oct-13	ADULT	1-Apr-13	TELEM	4-May-15	497371	4640617	2918.6638	196.7528	14077.3022	1	0	0	0
689	NORTHERN CALIFORNIA	F06	VHF	F	24-Oct-13	ADULT	1-Apr-13	REST_DEN	5-May-15	496807	45840084	0	0	0	1	0	1	1
802	NORTHERN CALIFORNIA	F06	VHF	F	24-Oct-13	ADULT	1-Apr-13	TELEM	5-May-15	497414	4640579	433.8024	43.3973	2413.4334	1	0	0	1
803	NORTHERN CALIFORNIA	F06	VHF	F	24-Oct-13	ADULT	1-Apr-13	TELEM	6-May-15	497721	4640806	72.3957	357.7941	2434.8251	1	0	1	1
804	NORTHERN CALIFORNIA	F06	VHF	F	24-Oct-13	ADULT	1-Apr-13	TELEM	7-May-15	497263	4639490	292.1475	320.7014	5744.6581	1	0	1	1
805	NORTHERN CALIFORNIA	F06	VHF	F	24-Oct-13	ADULT	1-Apr-13	TELEM	8-May-15	496990	4640386	2.1707	8.0653	64.2295	1	0	1	1
806	NORTHERN CALIFORNIA	F06	VHF	F	24-Oct-13	ADULT	1-Apr-13	TELEM	11-May-15	497464	4640569	60.6014	470.3091	3094.9933	1	0	0	1
690	NORTHERN CALIFORNIA	F06	VHF	F	24-Oct-13	ADULT	1-Apr-13	REST_DEN	12-May-15	497598	4640469	0	0	0	1	0	1	1
807	NORTHERN CALIFORNIA	F06	VHF	F	24-Oct-13	ADULT	1-Apr-13	TELEM	13-May-15	497320	4640327	185.4216	1895.3216	10796.8875	1	0	0	0
808	NORTHERN CALIFORNIA	F06	VHF	F	24-Oct-13	ADULT	1-Apr-13	TELEM	14-May-15	497709	4640397	0.9804	0.2867	9.7	1	0	1	1
809	NORTHERN CALIFORNIA	F06	VHF	F	24-Oct-13	ADULT	1-Apr-13	TELEM	19-May-15	497554	4640549	1531.0818	20981.0105	106255.2223	1	0	0	0
810	NORTHERN CALIFORNIA	F06	VHF	F	24-Oct-13	ADULT	1-Apr-13	TELEM	20-May-15	497832	4639907	671.4444	893.6971	6815.5153	1	0	0	1
811	NORTHERN CALIFORNIA	F06	VHF	F	24-Oct-13	ADULT	1-Apr-13	TELEM	25-May-15	497686	4640603	467.0281	5101.2442	25798.6276	1	0	0	0
812	NORTHERN CALIFORNIA	F06	VHF	F	24-Oct-13	ADULT	1-Apr-13	TELEM	26-May-15	497725	4640169	838.2353	9445.8982	45305.9604	1	0	0	0
691	NORTHERN CALIFORNIA	F06	VHF	F	24-Oct-13	ADULT	1-Apr-13	REST_DEN	29-May-15	498116	4640337	0	0	0	1	0	1	1
813	NORTHERN CALIFORNIA	F06	VHF	F	24-Oct-13	ADULT	1-Apr-13	TELEM	1-Jun-15	497736	4640439	331.32	3573.6191	17927.8868	1	0	0	0
814	NORTHERN CALIFORNIA	F06	VHF	F	24-Oct-13	ADULT	1-Apr-13	TELEM	8-Jun-15	497762	4640660	0.4629	3.3121	17.8301	1	0	1	1
815	NORTHERN CALIFORNIA	F06	VHF	F	24-Oct-13	ADULT	1-Apr-13	TELEM	11-Jun-15	497124	4640414	196.8234	1045.603	7204.7633	1	0	0	0
816	NORTHERN CALIFORNIA	F06	VHF	F	24-Oct-13	ADULT	1-Apr-13	TELEM	12-Jun-15	497264	4640431	2.3122	16.8004	108.6394	1	0	1	1
692	NORTHERN CALIFORNIA	F06	VHF	F	24-Oct-13	ADULT	1-Apr-13	REST_DEN	15-Jun-15	496949	4640369	0	0	0	1	0	1	1
817	NORTHERN CALIFORNIA	F06	VHF	F	24-Oct-13	ADULT	1-Apr-13	TELEM	16-Jun-15	497688	4640291	2167.5898	28720.4128	137337.428	1	0	0	0
818	NORTHERN CALIFORNIA	F06	VHF	F	24-Oct-13	ADULT	1-Apr-13	TELEM	17-Jun-15	497465	4640805	23.4721	88.9142	833.4308	1	0	1	1
819	NORTHERN CALIFORNIA	F06	VHF	F	24-Oct-13	ADULT	1-Apr-13	TELEM	19-Jun-15	497116	4640851	4722.612	11007.8539	116573.1436	1	0	0	0
820	NORTHERN CALIFORNIA	F06	VHF	F	24-Oct-13	ADULT	1-Apr-13	TELEM	22-Jun-15	497629	4640544	687.6304	6209.0686	32245.7432	1	0	0	0
821	NORTHERN CALIFORNIA	F06	VHF	F	24-Oct-13	ADULT	1-Apr-13	TELEM	30-Jun-15	497147	4640420	14.9085	82.5481	561.7257	1	0	1	1
822	NORTHERN CALIFORNIA	F06	VHF	F	24-Oct-13	ADULT	1-Apr-13	TELEM	7-Jul-15	497783	4640670	20.3032	127.4797	698.2387	1	0	1	1
693	NORTHERN CALIFORNIA	F06	VHF	F	24-Oct-13	ADULT	1-Apr-13	REST_DEN	9-Jul-15	497905	4639598	0	0	0	1	0	1	1
823	NORTHERN CALIFORNIA	F06	VHF	F	24-Oct-13	ADULT	1-Apr-13	TELEM	15-Jul-15	497532	4640196	139.0487	1718.8453	8588.8769	1	0	0	0
824	NORTHERN CALIFORNIA	F06	VHF	F	24-Oct-13	ADULT	1-Apr-13	TELEM	3-Aug-15	497597	4640562	869.2304	12288.8828	61452.8153	1	0	0	0
825	NORTHERN CALIFORNIA	F06	VHF	F	24-Oct-13	ADULT	1-Apr-13	TELEM	6-Aug-15	497139	4640683	570.0747	1712.8396	15995.5202	1	0	0	0
826	NORTHERN CALIFORNIA	F06	VHF	F	24-Oct-13	ADULT	1-Apr-13	TELEM	10-Aug-15	497436	4640485	2031.0368	310.8688	12400.4622	1	0	0	0
827	NORTHERN CALIFORNIA	F06	VHF	F	24-Oct-13	ADULT	1-Apr-13	TELEM	14-Aug-15	497913	4640759	17758.7091	66395.9507	468913.9846	1	0	0	0
828	NORTHERN CALIFORNIA	F06	VHF	F	24-Oct-13	ADULT	1-Apr-13	TELEM	19-Aug-15	497786	4640731	424.6308	2243.0487	13146.9244	1	0	0	0
829	NORTHERN CALIFORNIA	F06	VHF	F	24-Oct-13	ADULT	1-Apr-13	TELEM	1-Sep-15	497110	4640390	173.923	843.3123	6170.0061	1	0	0	1
694	NORTHERN CALIFORNIA	F06	VHF	F	24-Oct-13	ADULT	1-Apr-13	REST_DEN	9-Sep-15	496997	4640469	0	0	0	1	0	1	1
830	NORTHERN CALIFORNIA	F06	VHF	F	24-Oct-13	ADULT	1-Apr-13	TELEM	22-Sep-15	497590	4640447	196.8357	72.1321	1868.7311	1	0	1	1
695	NORTHERN CALIFORNIA	F06	VHF	F	24-Oct-13	ADULT	1-Apr-13	REST_DEN	24-Sep-15	497635	4640576	0	0	0	1	0	1	1
831	NORTHERN CALIFORNIA	F06	VHF	F	24-Oct-13	ADULT	1-Apr-13	TELEM	1-Oct-15	497631	4640814	851.128	9608.0584	47877.6884	1	0	0	0
832	NORTHERN CALIFORNIA	F06	VHF	F	24-Oct-13	ADULT	1-Apr-13	TELEM	21-Oct-15	497154	4640475	251.6575	1498.276	9750.4583	1	0	0	0
833	NORTHERN CALIFORNIA	F06	VHF	F	24-Oct-13	ADULT	1-Apr-13	TELEM	22-Oct-15	497852	4640609	219.6129	1055.972	5745.7047	1	0	0	0
834	NORTHERN CALIFORNIA	F06	VHF	F	24-Oct-13	ADULT	1-Apr-13	TELEM	27-Oct-15	497147	4640611	6.7415	23.714	211.5033	1	0	1	1
835	NORTHERN CALIFORNIA	F06	VHF	F	24-Oct-13	ADULT	1-Apr-13	TELEM	27-Jan-16	497742	4640286	1141.9014	14002.189	66757.4692	1	0	0	0
836	NORTHERN CALIFORNIA	F06	VHF	F	24-Oct-13	ADULT	1-Apr-13	TELEM	16-Feb-16	497485	4640070	6810.4253	4418.7918	95227.9115	1	0	0	0
837	NORTHERN CALIFORNIA	F06	VHF	F	24-Oct-13	ADULT	1-Apr-13	TELEM	16-Feb-16	497554	4640194	2971.2191	2091.9888	33262.439	1	0	0	0
838	NORTHERN CALIFORNIA	F06	VHF	F	24-Oct-13	ADULT	1-Apr-13	TELEM	25-Feb-16	497837	4640212	110.5038	96.4096	1226.4215	1	0	1	1
839	NORTHERN CALIFORNIA	F06	VHF	F	24-Oct-13	ADULT	1-Apr-13	TELEM	1-Mar-16	497638	4640398	36.8401	20.4803	479.6351	1	0	1	1
840	NORTHERN CALIFORNIA	F06	VHF	F	24-Oct-13	ADULT	1-Apr-13	TELEM	11-Mar-16	497728	4640339	5689.5171	3289.1684	79210.9878	1	0	0	0
841	NORTHERN CALIFORNIA	F06	VHF	F	24-Oct-13	ADULT	1-Apr-13	TELEM	16-Mar-16	497749	4640386	9.4183	5.8337	138.2328	1	0	1	1
842	NORTHERN CALIFORNIA	F06	VHF	F	24-Oct-13	ADULT	1-Apr-13	TELEM	25-Mar-16	497768	4640455	10.0072	3.3407	104.3634	1	0	1	1
843	NORTHERN CALIFORNIA	F06	VHF	F	24-Oct-13	ADULT	1-Apr-13	TELEM	29-Mar-16	497690	4640507	511.1206	234.9476	6503.3716	1	0	0	1
844	NORTHERN CALIFORNIA	F06	VHF	F	24-Oct-13	ADULT	1-Apr-13	TELEM	11-Apr-16	497616	4640410	769.8587	666.5989	11932.9445	1	0	0	1
696	NORTHERN CALIFORNIA	F06	VHF	F	24-Oct-13	ADULT	1-Apr-13	REST_DEN	15-Apr-16	497527	4640442	0	0	0	1	0	1	1
845	NORTHERN CALIFORNIA	F06	VHF	F	24-Oct-13	ADULT	1-Apr-13	TELEM	15-Apr-16	497632	4640462	5.4378	6.5651	87.6598	1	0	1	1
846	NORTHERN CALIFORNIA	F06	VHF	F	24-Oct-13	ADULT	1-Apr-13	TELEM	18-Apr-16	497672	4640463	3417.1015	2553.4137	54057.9979	1	0	0	0
847	NORTHERN CALIFORNIA	F06	VHF	F	24-Oct-13	ADULT	1-Apr-13	TELEM	25-Apr-16	497706	4640484	583.2136	472.1667	9807.0581	1	0	0	1
848	NORTHERN CALIFORNIA	F06	VHF	F	24-Oct-13	ADULT	1-Apr-13	TELEM	28-Apr-16	497710	4640553	985.98	1624.5245	23119.754	1	0	0	0
849	NORTHERN CALIFORNIA	F06	VHF	F	24-Oct-13	ADULT	1-Apr-13	TELEM	10-May-16	497482	4640297	2.0632	0.7358	17.1769	1	0	1	1
697	NORTHERN CALIFORNIA	F06	VHF	F	24-Oct-13	ADULT	1-Apr-13	REST_DEN	12-May-16	497582	4640358	0	0	0	1	0	1	1
698	NORTHERN CALIFORNIA	F06	VHF	F	24-Oct-13	ADULT	1-Apr-13	REST_DEN	13-May-16	497603	4640320	0	0	0	1	0	1	1
850	NORTHERN CALIFORNIA	F06	VHF	F	24-Oct-13	ADULT	1-Apr-13	TELEM	16-May-16	497464	4640230	58.3487	25.141	480.1915	1	0	1	1
699	NORTHERN CALIFORNIA	F06	VHF	F	24-Oct-13	ADULT	1-Apr-13	REST_DEN	24-May-16	497582	4640358	0	0	0	1	0	1	1
851	NORTHERN CALIFORNIA	F06	VHF	F	24-Oct-13	ADULT	1-Apr-13	TELEM	3-Jun-16	497677	4640321	399.2727	203.3151	4775.8255	1	0	1	1
700	NORTHERN CALIFORNIA	F06	VHF	F	24-Oct-13	ADULT	1-Apr-13	REST_DEN	9-Jun-16	497603	4640320	0	0	0	1	0	1	1
852	NORTHERN CALIFORNIA	F06	VHF	F	24-Oct-13	ADULT	1-Apr-13	TELEM	9-Jun-16	497798	4640369	3042.4746	733.2673	27270.0765	1	0	0	0
853	NORTHERN CALIFORNIA	F06	VHF	F	24-Oct-13	ADULT	1-Apr-13	TELEM	10-Jun-16	496602	4641159	11.6367	3.3218	60.2019	1	0	1	1
854	NORTHERN CALIFORNIA	F06	VHF	F	24-Oct-13	ADULT	1-Apr-13	TELEM	13-Jun-16	497608	4640288	851.7612	365.5358	8218.9207	1	0	0	1
855	NORTHERN CALIFORNIA	F06	VHF	F	24-Oct-13	ADULT	1-Apr-13	TELEM	30-Jun-16	497502	4640326	843.6106	228.8456	6778.7613	1	0	0	1
701	NORTHERN CALIFORNIA	F06	VHF	F	24-Oct-13	ADULT	1-Apr-13	REST_DEN	7-Jul-16	497672	4639661	0	0	0	1	0	1	1
856	NORTHERN CALIFORNIA	F06	VHF	F	24-Oct-13	ADULT	1-Apr-13	TELEM	13-Jul-16	497592	4640397	2285.0562	775.3508	21716.1697	1	0	0	0
857	NORTHERN CALIFORNIA	F07	VHF	F	1-Nov-13	JUVENILE	1-Apr-14	CAPTURE	1-Nov-13	373840	4515798	0	0	0	0	1	1	1
858	NORTHERN CALIFORNIA	F07	VHF	F	1-Nov-13	JUVENILE	1-Apr-14	TELEM	14-Nov-13	374534	4517956	253.0057	212.2731	3644.0323	0	1	1	1
859	NORTHERN CALIFORNIA	F07	VHF	F	1-Nov-13	JUVENILE	1-Apr-14	TELEM	20-Nov-13	374441	4518576	212.2489	60.9908	2018.645	0	1	1	1
860	NORTHERN CALIFORNIA	F07	VHF	F	1-Nov-13	JUVENILE	1-Apr-14	TELEM	25-Nov-13	374756	4518945	491.6222	585.4499	7543.1498	0	1	0	1
861	NORTHERN CALIFORNIA	F07	VHF	F	1-Nov-13	JUVENILE	1-Apr-14	TELEM	5-Dec-13	374700	4519096	10032.0969	3519.4564	107161.5885	0	1	0	0
862	NORTHERN CALIFORNIA	F07	VHF	F	1-Nov-13	JUVENILE	1-Apr-14	TELEM	24-Dec-13	374413	4520344	9902.2559	7250.5341	143842.5174	0	1	0	0
863	NORTHERN CALIFORNIA	F07	VHF	F	1-Nov-13	JUVENILE	1-Apr-14	TELEM	1-Jan-14	374507	4518957	1067.2082	287.3143	10327.3184	0	1	0	0
864	NORTHERN CALIFORNIA	F07	VHF	F	1-Nov-13	JUVENILE	1-Apr-14	TELEM	10-Jan-14	374627	4519816	29530.6335	10168.0038	319990.4741	0	1	0	0
865	NORTHERN CALIFORNIA	F07	VHF	F	1-Nov-13	JUVENILE	1-Apr-14	TELEM	16-Jan-14	374434	4518909	2126.8874	341.4433	15904.202	0	1	0	0
866	NORTHERN CALIFORNIA	F07	VHF	F	1-Nov-13	JUVENILE	1-Apr-14	TELEM	2-Feb-14	374535	4519726	2060.7711	1386.3351	28947.5071	0	1	0	0
867	NORTHERN CALIFORNIA	F07	VHF	F	1-Nov-13	JUVENILE	1-Apr-14	TELEM	21-Feb-14	374643	4518669	5169.7435	6901.0528	95116.4417	0	1	0	0
868	NORTHERN CALIFORNIA	F07	VHF	F	1-Nov-13	JUVENILE	1-Apr-14	TELEM	28-Feb-14	374836	4518113	7545.1149	5066.4664	49674.0521	0	1	0	0
869	NORTHERN CALIFORNIA	F07	VHF	F	1-Nov-13	JUVENILE	1-Apr-14	TELEM	4-Mar-14	374654	4518660	48.2304	27.2678	471.6831	0	1	1	1
870	NORTHERN CALIFORNIA	F07	VHF	F	1-Nov-13	JUVENILE	1-Apr-14	TELEM	14-Mar-14	374779	4518708	45.7211	13.7817	438.4761	0	1	1	1
871	NORTHERN CALIFORNIA	F07	VHF	F	1-Nov-13	JUVENILE	1-Apr-14	TELEM	21-Mar-14	374788	4518102	2970.1138	14314.9947	51946.5906	0	1	0	0
872	NORTHERN CALIFORNIA	F07	VHF	F	1-Nov-13	JUVENILE	1-Apr-14	TELEM	27-Mar-14	374678	4519456	9443.8691	6118.4006	141901.522	0	1	0	0
873	NORTHERN CALIFORNIA	F07	VHF	F	1-Nov-13	JUVENILE	1-Apr-14	TELEM	31-Mar-14	375068	4519636	9172.9482	5532.1301	132543.2718	0	1	0	0
874	NORTHERN CALIFORNIA	F07	VHF	F	1-Nov-13	JUVENILE	1-Apr-14	TELEM	1-Apr-14	374845	4519312	23.9789	14.4507	350.0886	0	1	1	1
875	NORTHERN CALIFORNIA	F07	VHF	F	1-Nov-13	JUVENILE	1-Apr-14	TELEM	2-Apr-14	374765	4519573	100.3206	54.4704	1341.5498	1	0	1	1
876	NORTHERN CALIFORNIA	F07	VHF	F	1-Nov-13	JUVENILE	1-Apr-14	TELEM	3-Apr-14	375225	4519237	19546.2269	3370.3307	152081.6422	1	0	0	0
877	NORTHERN CALIFORNIA	F07	VHF	F	1-Nov-13	JUVENILE	1-Apr-14	TELEM	4-Apr-14	374942	4518934	95139.0332	11682.019	420537.2637	1	0	0	0
878	NORTHERN CALIFORNIA	F07	VHF	F	1-Nov-13	JUVENILE	1-Apr-14	TELEM	8-Apr-14	375506	4517636	24296.4445	8918.4359	244081.4257	1	0	0	0
879	NORTHERN CALIFORNIA	F07	VHF	F	1-Nov-13	JUVENILE	1-Apr-14	TELEM	9-Apr-14	374804	4519651	1716.0877	835.5444	21405.5442	1	0	0	0
880	NORTHERN CALIFORNIA	F07	VHF	F	1-Nov-13	JUVENILE	1-Apr-14	TELEM	11-Apr-14	374768	4519154	1408.8033	2517.802	9887.5181	1	0	0	0
881	NORTHERN CALIFORNIA	F07	VHF	F	1-Nov-13	JUVENILE	1-Apr-14	TELEM	21-Apr-14	374987	4519198	309.1993	124.9899	2714.4198	1	0	1	1
882	NORTHERN CALIFORNIA	F07	VHF	F	1-Nov-13	JUVENILE	1-Apr-14	TELEM	23-Apr-14	374766	4518554	688.5721	2995.8376	12041.6277	1	0	0	0
883	NORTHERN CALIFORNIA	F07	VHF	F	1-Nov-13	JUVENILE	1-Apr-14	TELEM	28-Apr-14	374693	4518835	233.2987	121.8585	2973.9245	1	0	1	1
884	NORTHERN CALIFORNIA	F07	VHF	F	1-Nov-13	JUVENILE	1-Apr-14	TELEM	29-Apr-14	373373	4519997	181.9089	73.4948	2175.4363	1	0	1	1
885	NORTHERN CALIFORNIA	F07	VHF	F	1-Nov-13	JUVENILE	1-Apr-14	TELEM	30-Apr-14	374984	4519679	43270.1605	33868.0939	675237.3141	1	0	0	0
886	NORTHERN CALIFORNIA	F07	VHF	F	1-Nov-13	JUVENILE	1-Apr-14	TELEM	6-May-14	374666	4519174	620.9458	339.2302	6664.2639	1	0	0	1
887	NORTHERN CALIFORNIA	F07	VHF	F	1-Nov-13	JUVENILE	1-Apr-14	TELEM	7-May-14	374771	4519255	7128.141	2951.9563	80177.5624	1	0	0	0
888	NORTHERN CALIFORNIA	F07	VHF	F	1-Nov-13	JUVENILE	1-Apr-14	TELEM	8-May-14	374180	4520419	9991.2174	4197.6558	118193.2095	1	0	0	0
889	NORTHERN CALIFORNIA	F07	VHF	F	1-Nov-13	JUVENILE	1-Apr-14	TELEM	12-May-14	374820	4518310	950.3686	531.9637	13373.0189	1	0	0	1
890	NORTHERN CALIFORNIA	F07	VHF	F	1-Nov-13	JUVENILE	1-Apr-14	TELEM	13-May-14	374710	4520070	11421.4746	4725.4592	100908.3802	1	0	0	0
891	NORTHERN CALIFORNIA	F07	VHF	F	1-Nov-13	JUVENILE	1-Apr-14	TELEM	14-May-14	374522	4519757	3046.0195	1373.2758	34775.0045	1	0	0	0
892	NORTHERN CALIFORNIA	F07	VHF	F	1-Nov-13	JUVENILE	1-Apr-14	TELEM	16-May-14	374753	4518929	2294.9376	642.2479	21528.9874	1	0	0	0
893	NORTHERN CALIFORNIA	F07	VHF	F	1-Nov-13	JUVENILE	1-Apr-14	TELEM	19-May-14	375461	4519661	6934.6343	16215.6764	126169.9058	1	0	0	0
894	NORTHERN CALIFORNIA	F07	VHF	F	1-Nov-13	JUVENILE	1-Apr-14	TELEM	20-May-14	374621	4519567	3638.8865	2918.5088	60445.6433	1	0	0	0
895	NORTHERN CALIFORNIA	F07	VHF	F	1-Nov-13	JUVENILE	1-Apr-14	TELEM	21-May-14	375266	4520288	344.7555	296.9138	4856.7257	1	0	1	1
896	NORTHERN CALIFORNIA	F07	VHF	F	1-Nov-13	JUVENILE	1-Apr-14	TELEM	27-May-14	374679	4519232	2689.8614	143.8596	11671.2616	1	0	0	0
897	NORTHERN CALIFORNIA	F07	VHF	F	1-Nov-13	JUVENILE	1-Apr-14	TELEM	28-May-14	375016	4519521	25.6929	36.2619	544.9247	1	0	1	1
898	NORTHERN CALIFORNIA	F07	VHF	F	1-Nov-13	JUVENILE	1-Apr-14	TELEM	29-May-14	374925	4519293	3.2208	1.4522	33.2356	1	0	1	1
899	NORTHERN CALIFORNIA	F07	VHF	F	1-Nov-13	JUVENILE	1-Apr-14	TELEM	26-Jun-14	371255	4527453	11984.3382	10569.1314	147770.7932	1	0	0	0
900	NORTHERN CALIFORNIA	F07	VHF	F	1-Nov-13	JUVENILE	1-Apr-14	TELEM	27-Jun-14	371545	4531804	80319.9794	7372.4451	414207.2618	1	0	0	0
901	NORTHERN CALIFORNIA	F07	VHF	F	1-Nov-13	JUVENILE	1-Apr-14	TELEM	10-Jul-14	370766	4531227	47817.7427	8393.5913	251357.1713	1	0	0	0
902	NORTHERN CALIFORNIA	F07	VHF	F	1-Nov-13	JUVENILE	1-Apr-14	TELEM	23-Jul-14	369813	4531889	328.965	16.1367	1217.3408	1	0	1	1
903	NORTHERN CALIFORNIA	F07	VHF	F	1-Nov-13	JUVENILE	1-Apr-14	TELEM	5-Aug-14	372542	4531501	282652.0303	16396.5694	1277839.373	1	0	0	0
904	NORTHERN CALIFORNIA	F07	VHF	F	1-Nov-13	JUVENILE	1-Apr-14	TELEM	12-Aug-14	370446	4531785	37540.861	2388.4872	157873.1835	1	0	0	0
905	NORTHERN CALIFORNIA	F07	VHF	F	1-Nov-13	JUVENILE	1-Apr-14	TELEM	19-Aug-14	371752	4532211	74253.5644	7201.6967	430583.0458	1	0	0	0
906	NORTHERN CALIFORNIA	F08	VHF	F	20-Feb-14	ADULT	1-Apr-13	CAPTURE	20-Feb-14	345520	4518882	0	0	0	1	0	1	1
919	NORTHERN CALIFORNIA	F08	VHF	F	20-Feb-14	ADULT	1-Apr-13	TELEM	24-Feb-14	344864	4519820	8781.8671	6294.0314	97162.4474	1	0	0	0
920	NORTHERN CALIFORNIA	F08	VHF	F	20-Feb-14	ADULT	1-Apr-13	TELEM	27-Feb-14	345562	4520002	3527.7134	6535.1679	90083.7719	1	0	0	0
921	NORTHERN CALIFORNIA	F08	VHF	F	20-Feb-14	ADULT	1-Apr-13	TELEM	3-Mar-14	345252	4519894	1980.0969	3638.8782	43996.1313	1	0	0	0
922	NORTHERN CALIFORNIA	F08	VHF	F	20-Feb-14	ADULT	1-Apr-13	TELEM	13-Mar-14	345649	4520106	533.6783	1089.5703	13776.8134	1	0	0	0
923	NORTHERN CALIFORNIA	F08	VHF	F	20-Feb-14	ADULT	1-Apr-13	TELEM	19-Mar-14	345203	4520873	3444.5771	2353.0816	53398.5166	1	0	0	0
924	NORTHERN CALIFORNIA	F08	VHF	F	20-Feb-14	ADULT	1-Apr-13	TELEM	24-Mar-14	345740	4520233	995.6937	1685.5716	24211.154	1	0	0	0
925	NORTHERN CALIFORNIA	F08	VHF	F	20-Feb-14	ADULT	1-Apr-13	TELEM	27-Mar-14	345327	4519776	1047.5757	1869.9125	24797.9558	1	0	0	0
926	NORTHERN CALIFORNIA	F08	VHF	F	20-Feb-14	ADULT	1-Apr-13	TELEM	31-Mar-14	345086	4519898	530.7183	636.6489	8402.206	1	0	0	1
927	NORTHERN CALIFORNIA	F08	VHF	F	20-Feb-14	ADULT	1-Apr-13	TELEM	1-Apr-14	345150	4520071	80.9264	105.3929	1270.3231	1	0	1	1
928	NORTHERN CALIFORNIA	F08	VHF	F	20-Feb-14	ADULT	1-Apr-13	TELEM	2-Apr-14	345100	4519219	6610.2415	8169.0766	117956.6775	1	0	0	0
929	NORTHERN CALIFORNIA	F08	VHF	F	20-Feb-14	ADULT	1-Apr-13	TELEM	3-Apr-14	345679	4519464	6623.9502	7335.3269	131000.1956	1	0	0	0
930	NORTHERN CALIFORNIA	F08	VHF	F	20-Feb-14	ADULT	1-Apr-13	TELEM	4-Apr-14	346306	4519098	194046.1938	1278272.881	3570758.484	1	0	0	0
931	NORTHERN CALIFORNIA	F08	VHF	F	20-Feb-14	ADULT	1-Apr-13	TELEM	7-Apr-14	345454	4519552	0.8985	1.4099	20.637	1	0	1	1
932	NORTHERN CALIFORNIA	F08	VHF	F	20-Feb-14	ADULT	1-Apr-13	TELEM	8-Apr-14	345519	4520118	1074.9722	1750.0827	25499.5497	1	0	0	0
933	NORTHERN CALIFORNIA	F08	VHF	F	20-Feb-14	ADULT	1-Apr-13	TELEM	9-Apr-14	344956	4519210	8264.1201	8914.2032	127907.7198	1	0	0	0
934	NORTHERN CALIFORNIA	F08	VHF	F	20-Feb-14	ADULT	1-Apr-13	TELEM	10-Apr-14	345875	4519774	321.2331	701.3471	8762.8763	1	0	0	1
935	NORTHERN CALIFORNIA	F08	VHF	F	20-Feb-14	ADULT	1-Apr-13	TELEM	11-Apr-14	344647	4519684	1419.6068	764.3653	13278.3326	1	0	0	0
936	NORTHERN CALIFORNIA	F08	VHF	F	20-Feb-14	ADULT	1-Apr-13	TELEM	14-Apr-14	345432	4519985	1.7755	3.7363	47.8046	1	0	1	1
937	NORTHERN CALIFORNIA	F08	VHF	F	20-Feb-14	ADULT	1-Apr-13	TELEM	15-Apr-14	345892	4519933	953.5958	2725.7009	30326.4236	1	0	0	0
938	NORTHERN CALIFORNIA	F08	VHF	F	20-Feb-14	ADULT	1-Apr-13	TELEM	16-Apr-14	345334	4519781	561.1225	988.255	13205.1398	1	0	0	1
939	NORTHERN CALIFORNIA	F08	VHF	F	20-Feb-14	ADULT	1-Apr-13	TELEM	17-Apr-14	345552	4520032	4465.9841	1336.7584	40488.3856	1	0	0	0
940	NORTHERN CALIFORNIA	F08	VHF	F	20-Feb-14	ADULT	1-Apr-13	TELEM	18-Apr-14	345356	4519355	10092.7079	4511.6904	104888.1486	1	0	0	0
941	NORTHERN CALIFORNIA	F08	VHF	F	20-Feb-14	ADULT	1-Apr-13	TELEM	21-Apr-14	345042	4519047	20.6803	24.9071	340.9603	1	0	1	1
942	NORTHERN CALIFORNIA	F08	VHF	F	20-Feb-14	ADULT	1-Apr-13	TELEM	22-Apr-14	345496	4519864	124.6589	242.9193	3228.811	1	0	1	1
943	NORTHERN CALIFORNIA	F08	VHF	F	20-Feb-14	ADULT	1-Apr-13	TELEM	23-Apr-14	345489	4519899	20.9874	63.7828	580.9693	1	0	1	1
944	NORTHERN CALIFORNIA	F08	VHF	F	20-Feb-14	ADULT	1-Apr-13	TELEM	28-Apr-14	345346	4520115	34.5896	96.995	1031.2569	1	0	1	1
909	NORTHERN CALIFORNIA	F08	VHF	F	20-Feb-14	ADULT	1-Apr-13	REST_DEN	29-Apr-14	345487	4519410	0	0	0	1	0	1	1
945	NORTHERN CALIFORNIA	F08	VHF	F	20-Feb-14	ADULT	1-Apr-13	TELEM	29-Apr-14	345295	4519945	292.4569	572.4686	7049.7536	1	0	0	1
946	NORTHERN CALIFORNIA	F08	VHF	F	20-Feb-14	ADULT	1-Apr-13	TELEM	30-Apr-14	345141	4519305	147.8029	106.2097	1746.2619	1	0	1	1
947	NORTHERN CALIFORNIA	F08	VHF	F	20-Feb-14	ADULT	1-Apr-13	TELEM	1-May-14	345350	4519415	312.2685	335.0831	5670.2588	1	0	1	1
948	NORTHERN CALIFORNIA	F08	VHF	F	20-Feb-14	ADULT	1-Apr-13	TELEM	5-May-14	345384	4519381	137.0578	123.2286	2026.6391	1	0	1	1
949	NORTHERN CALIFORNIA	F08	VHF	F	20-Feb-14	ADULT	1-Apr-13	TELEM	6-May-14	345453	4519470	712.7356	720.4709	12548.4975	1	0	0	1
950	NORTHERN CALIFORNIA	F08	VHF	F	20-Feb-14	ADULT	1-Apr-13	TELEM	7-May-14	345208	4519431	319.275	226.5155	3633.7683	1	0	1	1
951	NORTHERN CALIFORNIA	F08	VHF	F	20-Feb-14	ADULT	1-Apr-13	TELEM	9-May-14	345211	4519475	94.0582	66.3546	1153.72	1	0	1	1
952	NORTHERN CALIFORNIA	F08	VHF	F	20-Feb-14	ADULT	1-Apr-13	TELEM	12-May-14	345122	4520612	786.8258	133.7338	6104.6184	1	0	0	1
953	NORTHERN CALIFORNIA	F08	VHF	F	20-Feb-14	ADULT	1-Apr-13	TELEM	13-May-14	345287	4519296	129.1027	137.8652	2252.1872	1	0	1	1
954	NORTHERN CALIFORNIA	F08	VHF	F	20-Feb-14	ADULT	1-Apr-13	TELEM	15-May-14	345092	4519308	223.3606	224.1889	3559.6848	1	0	1	1
955	NORTHERN CALIFORNIA	F08	VHF	F	20-Feb-14	ADULT	1-Apr-13	TELEM	16-May-14	346076	4519371	294.3816	142.8319	2931.8065	1	0	1	1
956	NORTHERN CALIFORNIA	F08	VHF	F	20-Feb-14	ADULT	1-Apr-13	TELEM	19-May-14	345054	4519206	680.7787	799.5218	11425.1597	1	0	0	1
957	NORTHERN CALIFORNIA	F08	VHF	F	20-Feb-14	ADULT	1-Apr-13	TELEM	20-May-14	345451	4519296	844.9644	1046.588	16857.1259	1	0	0	0
958	NORTHERN CALIFORNIA	F08	VHF	F	20-Feb-14	ADULT	1-Apr-13	TELEM	21-May-14	345284	4519235	1532.1536	1308.863	20650.2827	1	0	0	0
959	NORTHERN CALIFORNIA	F08	VHF	F	20-Feb-14	ADULT	1-Apr-13	TELEM	22-May-14	345484	4519677	80.9274	232.5352	2174.8109	1	0	1	1
960	NORTHERN CALIFORNIA	F08	VHF	F	20-Feb-14	ADULT	1-Apr-13	TELEM	23-May-14	345551	4519158	4299.1713	2864.5223	59134.8981	1	0	0	0
961	NORTHERN CALIFORNIA	F08	VHF	F	20-Feb-14	ADULT	1-Apr-13	TELEM	26-May-14	345350	4519454	112.7081	173.52	2348.4228	1	0	1	1
962	NORTHERN CALIFORNIA	F08	VHF	F	20-Feb-14	ADULT	1-Apr-13	TELEM	27-May-14	345290	4519398	1280.9585	1344.7638	22626.5028	1	0	0	0
963	NORTHERN CALIFORNIA	F08	VHF	F	20-Feb-14	ADULT	1-Apr-13	TELEM	28-May-14	345051	4519175	429.0737	505.0211	7168.7993	1	0	0	1
910	NORTHERN CALIFORNIA	F08	VHF	F	20-Feb-14	ADULT	1-Apr-13	REST_DEN	29-May-14	345258	4519308	0	0	0	1	0	1	1
964	NORTHERN CALIFORNIA	F08	VHF	F	20-Feb-14	ADULT	1-Apr-13	TELEM	29-May-14	345377	4519282	4001.932	2403.8452	48983.384	1	0	0	0
965	NORTHERN CALIFORNIA	F08	VHF	F	20-Feb-14	ADULT	1-Apr-13	TELEM	30-May-14	345310	4519435	1440.4593	2147.7069	28977.3182	1	0	0	0
966	NORTHERN CALIFORNIA	F08	VHF	F	20-Feb-14	ADULT	1-Apr-13	TELEM	2-Jun-14	345408	4519721	250.7643	282.8654	4870.6895	1	0	1	1
967	NORTHERN CALIFORNIA	F08	VHF	F	20-Feb-14	ADULT	1-Apr-13	TELEM	3-Jun-14	345666	4519611	560.998	1250.1507	14628.5462	1	0	0	0
968	NORTHERN CALIFORNIA	F08	VHF	F	20-Feb-14	ADULT	1-Apr-13	TELEM	4-Jun-14	345347	4519374	561.8292	446.9066	7974.5832	1	0	0	1
969	NORTHERN CALIFORNIA	F08	VHF	F	20-Feb-14	ADULT	1-Apr-13	TELEM	5-Jun-14	345340	4519553	2.6365	4.8969	58.3309	1	0	1	1
970	NORTHERN CALIFORNIA	F08	VHF	F	20-Feb-14	ADULT	1-Apr-13	TELEM	6-Jun-14	344997	4519230	580.9252	561.1463	8207.459	1	0	0	1
971	NORTHERN CALIFORNIA	F08	VHF	F	20-Feb-14	ADULT	1-Apr-13	TELEM	9-Jun-14	345113	4519228	42.1249	53.1268	711.1652	1	0	1	1
972	NORTHERN CALIFORNIA	F08	VHF	F	20-Feb-14	ADULT	1-Apr-13	TELEM	10-Jun-14	345218	4519270	238.3618	254.1814	3854.4835	1	0	1	1
973	NORTHERN CALIFORNIA	F08	VHF	F	20-Feb-14	ADULT	1-Apr-13	TELEM	12-Jun-14	345824	4519650	159.7283	224.2139	3350.067	1	0	1	1
974	NORTHERN CALIFORNIA	F08	VHF	F	20-Feb-14	ADULT	1-Apr-13	TELEM	13-Jun-14	345919	4519545	480.6284	255.259	6545.8336	1	0	0	1
975	NORTHERN CALIFORNIA	F08	VHF	F	20-Feb-14	ADULT	1-Apr-13	TELEM	16-Jun-14	345617	4519203	63.932	81.2459	1229.4428	1	0	1	1
976	NORTHERN CALIFORNIA	F08	VHF	F	20-Feb-14	ADULT	1-Apr-13	TELEM	17-Jun-14	345339	4519892	5569.5434	9952.7446	134888.7781	1	0	0	0
977	NORTHERN CALIFORNIA	F08	VHF	F	20-Feb-14	ADULT	1-Apr-13	TELEM	18-Jun-14	344669	4518978	5966.9292	3395.2685	57781.1993	1	0	0	0
978	NORTHERN CALIFORNIA	F08	VHF	F	20-Feb-14	ADULT	1-Apr-13	TELEM	19-Jun-14	345615	4519613	140.6952	74.5929	1734.2109	1	0	1	1
979	NORTHERN CALIFORNIA	F08	VHF	F	20-Feb-14	ADULT	1-Apr-13	TELEM	20-Jun-14	345523	4519548	4970.3782	2284.9625	55066.1239	1	0	0	0
980	NORTHERN CALIFORNIA	F08	VHF	F	20-Feb-14	ADULT	1-Apr-13	TELEM	23-Jun-14	345749	4519321	854.126	751.51	14997.3276	1	0	0	1
981	NORTHERN CALIFORNIA	F08	VHF	F	20-Feb-14	ADULT	1-Apr-13	TELEM	24-Jun-14	345656	4519317	7441.5003	7242.3548	136018.532	1	0	0	0
982	NORTHERN CALIFORNIA	F08	VHF	F	20-Feb-14	ADULT	1-Apr-13	TELEM	25-Jun-14	345008	4518063	275754.4163	126066.2293	3281722.86	1	0	0	0
983	NORTHERN CALIFORNIA	F08	VHF	F	20-Feb-14	ADULT	1-Apr-13	TELEM	26-Jun-14	345909	4519442	538.0633	340.6219	7642.4961	1	0	0	1
984	NORTHERN CALIFORNIA	F08	VHF	F	20-Feb-14	ADULT	1-Apr-13	TELEM	27-Jun-14	346025	4519104	3288.2431	5772.5313	58400.9394	1	0	0	0
985	NORTHERN CALIFORNIA	F08	VHF	F	20-Feb-14	ADULT	1-Apr-13	TELEM	30-Jun-14	345566	4519911	2580.2987	3787.4403	58672.601	1	0	0	0
986	NORTHERN CALIFORNIA	F08	VHF	F	20-Feb-14	ADULT	1-Apr-13	TELEM	1-Jul-14	343640	4518525	2637196.831	352112.316	15818902.42	1	0	0	0
987	NORTHERN CALIFORNIA	F08	VHF	F	20-Feb-14	ADULT	1-Apr-13	TELEM	2-Jul-14	345712	4519927	6179.5287	3862.2738	91897.7354	1	0	0	0
988	NORTHERN CALIFORNIA	F08	VHF	F	20-Feb-14	ADULT	1-Apr-13	TELEM	3-Jul-14	345573	4519767	219.3569	352.4391	5146.637	1	0	1	1
989	NORTHERN CALIFORNIA	F08	VHF	F	20-Feb-14	ADULT	1-Apr-13	TELEM	8-Jul-14	345643	4519263	1745.1886	1835.7687	33043.3658	1	0	0	0
990	NORTHERN CALIFORNIA	F08	VHF	F	20-Feb-14	ADULT	1-Apr-13	TELEM	9-Jul-14	345654	4519551	7150.0503	3610.492	80310.6231	1	0	0	0
991	NORTHERN CALIFORNIA	F08	VHF	F	20-Feb-14	ADULT	1-Apr-13	TELEM	10-Jul-14	345440	4518999	36.3745	40.1209	591.243	1	0	1	1
992	NORTHERN CALIFORNIA	F08	VHF	F	20-Feb-14	ADULT	1-Apr-13	TELEM	14-Jul-14	344810	4519073	575.553	337.367	6408.5953	1	0	0	1
993	NORTHERN CALIFORNIA	F08	VHF	F	20-Feb-14	ADULT	1-Apr-13	TELEM	15-Jul-14	345900	4519771	6982.3152	6818.8168	126953.265	1	0	0	0
994	NORTHERN CALIFORNIA	F08	VHF	F	20-Feb-14	ADULT	1-Apr-13	TELEM	17-Jul-14	345456	4519474	15664.3921	7123.9325	163109.5875	1	0	0	0
995	NORTHERN CALIFORNIA	F08	VHF	F	20-Feb-14	ADULT	1-Apr-13	TELEM	21-Jul-14	345339	4519791	4435.3877	5962.0945	80230.003	1	0	0	0
911	NORTHERN CALIFORNIA	F08	VHF	F	20-Feb-14	ADULT	1-Apr-13	REST_DEN	22-Jul-14	345836	4518885	0	0	0	1	0	1	1
996	NORTHERN CALIFORNIA	F08	VHF	F	20-Feb-14	ADULT	1-Apr-13	TELEM	22-Jul-14	344949	4519207	621.3249	404.3892	9190.6463	1	0	0	1
997	NORTHERN CALIFORNIA	F08	VHF	F	20-Feb-14	ADULT	1-Apr-13	TELEM	23-Jul-14	345731	4519508	2441.1154	3592.6708	55738.0521	1	0	0	0
998	NORTHERN CALIFORNIA	F08	VHF	F	20-Feb-14	ADULT	1-Apr-13	TELEM	25-Jul-14	345712	4519056	10.0772	14.8974	198.726	1	0	1	1
907	NORTHERN CALIFORNIA	F08	VHF	F	20-Feb-14	ADULT	1-Apr-13	CAPTURE	1-Oct-14	345495	4518925	0	0	0	1	0	1	1
908	NORTHERN CALIFORNIA	F08	VHF	F	20-Feb-14	ADULT	1-Apr-13	CAPTURE	9-Dec-14	345361	4518981	0	0	0	1	0	1	1
999	NORTHERN CALIFORNIA	F08	VHF	F	20-Feb-14	ADULT	1-Apr-13	TELEM	17-Dec-14	345714	4519527	277.3373	177.7736	3960.9286	1	0	1	1
1000	NORTHERN CALIFORNIA	F08	VHF	F	20-Feb-14	ADULT	1-Apr-13	TELEM	4-Feb-15	345795	4519864	1436.0375	568.4331	14937.3254	1	0	0	0
1001	NORTHERN CALIFORNIA	F08	VHF	F	20-Feb-14	ADULT	1-Apr-13	TELEM	11-Feb-15	345563	4519580	350.3681	173.7054	4073.2811	1	0	1	1
912	NORTHERN CALIFORNIA	F08	VHF	F	20-Feb-14	ADULT	1-Apr-13	REST_DEN	12-Feb-15	345776	4518877	0	0	0	1	0	1	1
1002	NORTHERN CALIFORNIA	F08	VHF	F	20-Feb-14	ADULT	1-Apr-13	TELEM	16-Feb-15	344363	4519108	275991.4629	42606.8732	1513347.002	1	0	0	0
1003	NORTHERN CALIFORNIA	F08	VHF	F	20-Feb-14	ADULT	1-Apr-13	TELEM	17-Feb-15	345850	4519538	1823.8075	702.7318	21273.115	1	0	0	0
1004	NORTHERN CALIFORNIA	F08	VHF	F	20-Feb-14	ADULT	1-Apr-13	TELEM	19-Feb-15	345971	4519986	87.2026	88.5944	1443.9018	1	0	1	1
1005	NORTHERN CALIFORNIA	F08	VHF	F	20-Feb-14	ADULT	1-Apr-13	TELEM	23-Feb-15	345897	4519709	13681.9682	11314.1262	228854.862	1	0	0	0
1006	NORTHERN CALIFORNIA	F08	VHF	F	20-Feb-14	ADULT	1-Apr-13	TELEM	26-Feb-15	345659	4519149	3764.9244	3634.0057	65974.865	1	0	0	0
913	NORTHERN CALIFORNIA	F08	VHF	F	20-Feb-14	ADULT	1-Apr-13	REST_DEN	2-Mar-15	345534	4518831	0	0	0	1	0	1	1
1007	NORTHERN CALIFORNIA	F08	VHF	F	20-Feb-14	ADULT	1-Apr-13	TELEM	5-Mar-15	345807	4519358	264.8918	223.0651	4575.08	1	0	1	1
1008	NORTHERN CALIFORNIA	F08	VHF	F	20-Feb-14	ADULT	1-Apr-13	TELEM	13-Mar-15	345340	4519701	4868.1213	5342.3328	91276.9654	1	0	0	0
1009	NORTHERN CALIFORNIA	F08	VHF	F	20-Feb-14	ADULT	1-Apr-13	TELEM	16-Mar-15	345283	4519539	13.2929	17.3008	200.2164	1	0	1	1
1010	NORTHERN CALIFORNIA	F08	VHF	F	20-Feb-14	ADULT	1-Apr-13	TELEM	17-Mar-15	345477	4519000	1266.3407	619.7838	14465.2221	1	0	0	0
1011	NORTHERN CALIFORNIA	F08	VHF	F	20-Feb-14	ADULT	1-Apr-13	TELEM	19-Mar-15	345089	4519138	43406.0146	48624.0541	718925.0097	1	0	0	0
1012	NORTHERN CALIFORNIA	F08	VHF	F	20-Feb-14	ADULT	1-Apr-13	TELEM	23-Mar-15	344943	4519179	24457.5167	18801.4655	298428.6613	1	0	0	0
1013	NORTHERN CALIFORNIA	F08	VHF	F	20-Feb-14	ADULT	1-Apr-13	TELEM	26-Mar-15	345096	4518430	187.0965	82.993	1974.0465	1	0	1	1
914	NORTHERN CALIFORNIA	F08	VHF	F	20-Feb-14	ADULT	1-Apr-13	REST_DEN	27-Mar-15	345143	4519335	0	0	0	1	0	1	1
1014	NORTHERN CALIFORNIA	F08	VHF	F	20-Feb-14	ADULT	1-Apr-13	TELEM	27-Mar-15	345160	4518848	22303.9478	28884.6396	377317.2601	1	0	0	0
1015	NORTHERN CALIFORNIA	F08	VHF	F	20-Feb-14	ADULT	1-Apr-13	TELEM	31-Mar-15	345584	4518959	1869.0064	3126.7901	37608.8004	1	0	0	0
1016	NORTHERN CALIFORNIA	F08	VHF	F	20-Feb-14	ADULT	1-Apr-13	TELEM	1-Apr-15	345014	4519399	8936.3238	7524.5152	139280.3032	1	0	0	0
1017	NORTHERN CALIFORNIA	F08	VHF	F	20-Feb-14	ADULT	1-Apr-13	TELEM	2-Apr-15	345517	4518795	524.4179	754.9206	9833.5209	1	0	0	1
1018	NORTHERN CALIFORNIA	F08	VHF	F	20-Feb-14	ADULT	1-Apr-13	TELEM	3-Apr-15	345613	4518559	25349.6989	6476.4163	240391.1184	1	0	0	0
1019	NORTHERN CALIFORNIA	F08	VHF	F	20-Feb-14	ADULT	1-Apr-13	TELEM	8-Apr-15	345125	4518294	22180.1414	3928.6779	170327.9898	1	0	0	0
1020	NORTHERN CALIFORNIA	F08	VHF	F	20-Feb-14	ADULT	1-Apr-13	TELEM	9-Apr-15	345471	4518279	834.7266	187.6482	7100.7454	1	0	0	1
1021	NORTHERN CALIFORNIA	F08	VHF	F	20-Feb-14	ADULT	1-Apr-13	TELEM	10-Apr-15	345625	4519085	0.6898	0.426	9.4388	1	0	1	1
1022	NORTHERN CALIFORNIA	F08	VHF	F	20-Feb-14	ADULT	1-Apr-13	TELEM	13-Apr-15	345554	4519346	79.7959	102.5943	1599.851	1	0	1	1
1023	NORTHERN CALIFORNIA	F08	VHF	F	20-Feb-14	ADULT	1-Apr-13	TELEM	14-Apr-15	345505	4519667	1111.828	2368.8083	28691.5993	1	0	0	0
1024	NORTHERN CALIFORNIA	F08	VHF	F	20-Feb-14	ADULT	1-Apr-13	TELEM	16-Apr-15	345416	4519718	4954.8877	1973.1478	56252.8816	1	0	0	0
915	NORTHERN CALIFORNIA	F08	VHF	F	20-Feb-14	ADULT	1-Apr-13	REST_DEN	20-Apr-15	345258	4519083	0	0	0	1	0	1	1
1025	NORTHERN CALIFORNIA	F08	VHF	F	20-Feb-14	ADULT	1-Apr-13	TELEM	20-Apr-15	345295	4519041	0.5052	1.179	10.1292	1	0	1	1
1026	NORTHERN CALIFORNIA	F08	VHF	F	20-Feb-14	ADULT	1-Apr-13	TELEM	21-Apr-15	345364	4519453	619.8941	635.1771	10529.9374	1	0	0	1
1027	NORTHERN CALIFORNIA	F08	VHF	F	20-Feb-14	ADULT	1-Apr-13	TELEM	23-Apr-15	345485	4519465	150.4217	116.3633	2296.1128	1	0	1	1
1028	NORTHERN CALIFORNIA	F08	VHF	F	20-Feb-14	ADULT	1-Apr-13	TELEM	24-Apr-15	345657	4518994	260.583	170.9945	3529.8886	1	0	1	1
1029	NORTHERN CALIFORNIA	F08	VHF	F	20-Feb-14	ADULT	1-Apr-13	TELEM	28-Apr-15	345299	4519205	130.8121	259.0636	2533.3541	1	0	1	1
1030	NORTHERN CALIFORNIA	F08	VHF	F	20-Feb-14	ADULT	1-Apr-13	TELEM	30-Apr-15	345238	4519437	20408.2798	22861.3548	348388.595	1	0	0	0
1031	NORTHERN CALIFORNIA	F08	VHF	F	20-Feb-14	ADULT	1-Apr-13	TELEM	4-May-15	345326	4519661	2580.1335	2766.8502	47071.1146	1	0	0	0
1032	NORTHERN CALIFORNIA	F08	VHF	F	20-Feb-14	ADULT	1-Apr-13	TELEM	5-May-15	345098	4519379	864.3935	722.7022	12185.03	1	0	0	1
1033	NORTHERN CALIFORNIA	F08	VHF	F	20-Feb-14	ADULT	1-Apr-13	TELEM	6-May-15	345570	4519115	2315.0991	1511.3549	33012.355	1	0	0	0
1034	NORTHERN CALIFORNIA	F08	VHF	F	20-Feb-14	ADULT	1-Apr-13	TELEM	7-May-15	345576	4519045	517.2238	341.141	7209.937	1	0	0	1
1035	NORTHERN CALIFORNIA	F08	VHF	F	20-Feb-14	ADULT	1-Apr-13	TELEM	11-May-15	345806	4519317	0.804	0.6646	11.7363	1	0	1	1
1036	NORTHERN CALIFORNIA	F08	VHF	F	20-Feb-14	ADULT	1-Apr-13	TELEM	12-May-15	345462	4518764	5.1646	6.1383	92.7079	1	0	1	1
1037	NORTHERN CALIFORNIA	F08	VHF	F	20-Feb-14	ADULT	1-Apr-13	TELEM	14-May-15	345596	4518597	12130.3586	3425.9278	107455.3463	1	0	0	0
1038	NORTHERN CALIFORNIA	F08	VHF	F	20-Feb-14	ADULT	1-Apr-13	TELEM	15-May-15	345337	4518721	1424.1845	846.8503	12293.108	1	0	0	0
1039	NORTHERN CALIFORNIA	F08	VHF	F	20-Feb-14	ADULT	1-Apr-13	TELEM	19-May-15	345767	4518683	967.5021	226.1911	7702.0224	1	0	0	1
1040	NORTHERN CALIFORNIA	F08	VHF	F	20-Feb-14	ADULT	1-Apr-13	TELEM	20-May-15	345361	4518123	1157.4976	341.6922	11751.9947	1	0	0	0
1041	NORTHERN CALIFORNIA	F08	VHF	F	20-Feb-14	ADULT	1-Apr-13	TELEM	22-May-15	345438	4519072	130.6392	90.0484	1871.0834	1	0	1	1
1042	NORTHERN CALIFORNIA	F08	VHF	F	20-Feb-14	ADULT	1-Apr-13	TELEM	25-May-15	345336	4519711	6679.8926	7261.3951	125021.1695	1	0	0	0
916	NORTHERN CALIFORNIA	F08	VHF	F	20-Feb-14	ADULT	1-Apr-13	REST_DEN	26-May-15	345194	4519031	0	0	0	1	0	1	1
1043	NORTHERN CALIFORNIA	F08	VHF	F	20-Feb-14	ADULT	1-Apr-13	TELEM	26-May-15	345390	4518810	0.8489	0.6203	8.9385	1	0	1	1
1044	NORTHERN CALIFORNIA	F08	VHF	F	20-Feb-14	ADULT	1-Apr-13	TELEM	28-May-15	345198	4519022	206.9438	443.7618	3785.2104	1	0	0	1
1045	NORTHERN CALIFORNIA	F08	VHF	F	20-Feb-14	ADULT	1-Apr-13	TELEM	29-May-15	345217	4519067	1720.3805	849.4013	16210.9781	1	0	0	0
1046	NORTHERN CALIFORNIA	F08	VHF	F	20-Feb-14	ADULT	1-Apr-13	TELEM	1-Jun-15	345726	4519417	118.6404	68.3802	1691.1455	1	0	1	1
1047	NORTHERN CALIFORNIA	F08	VHF	F	20-Feb-14	ADULT	1-Apr-13	TELEM	2-Jun-15	346199	4518365	84.1003	45.1066	1141.0126	1	0	1	1
1048	NORTHERN CALIFORNIA	F08	VHF	F	20-Feb-14	ADULT	1-Apr-13	TELEM	3-Jun-15	346127	4518271	5.9838	2.3897	70.8288	1	0	1	1
1049	NORTHERN CALIFORNIA	F08	VHF	F	20-Feb-14	ADULT	1-Apr-13	TELEM	4-Jun-15	345463	4519094	2008.7935	5317.6696	46754.5703	1	0	0	0
1050	NORTHERN CALIFORNIA	F08	VHF	F	20-Feb-14	ADULT	1-Apr-13	TELEM	8-Jun-15	345651	4519096	62.0755	72.0133	973.7354	1	0	1	1
917	NORTHERN CALIFORNIA	F08	VHF	F	20-Feb-14	ADULT	1-Apr-13	REST_DEN	9-Jun-15	345451	4518820	0	0	0	1	0	1	1
1051	NORTHERN CALIFORNIA	F08	VHF	F	20-Feb-14	ADULT	1-Apr-13	TELEM	10-Jun-15	344786	4520100	21000.6677	16775.2158	252952.4725	1	0	0	0
1052	NORTHERN CALIFORNIA	F08	VHF	F	20-Feb-14	ADULT	1-Apr-13	TELEM	11-Jun-15	345715	4518777	7.3412	5.7084	72.0316	1	0	1	1
1053	NORTHERN CALIFORNIA	F08	VHF	F	20-Feb-14	ADULT	1-Apr-13	TELEM	15-Jun-15	345083	4519214	835.9318	1315.8189	13042.5295	1	0	0	0
918	NORTHERN CALIFORNIA	F08	VHF	F	20-Feb-14	ADULT	1-Apr-13	REST_DEN	17-Jun-15	345451	4518820	0	0	0	1	0	1	1
1054	NORTHERN CALIFORNIA	F08	VHF	F	20-Feb-14	ADULT	1-Apr-13	TELEM	18-Jun-15	345488	4519087	239.3462	151.8957	2465.6442	1	0	1	1
1055	NORTHERN CALIFORNIA	F08	VHF	F	20-Feb-14	ADULT	1-Apr-13	TELEM	19-Jun-15	345595	4519017	11234.7424	16128.0717	198137.4071	1	0	0	0
1056	NORTHERN CALIFORNIA	F08	VHF	F	20-Feb-14	ADULT	1-Apr-13	TELEM	6-Jul-15	346036	4519333	4516.1643	3681.8084	65880.3195	1	0	0	0
1057	NORTHERN CALIFORNIA	F08	VHF	F	20-Feb-14	ADULT	1-Apr-13	TELEM	7-Jul-15	345138	4519524	272.6947	72.0142	2054.8506	1	0	1	1
1058	NORTHERN CALIFORNIA	F08	VHF	F	20-Feb-14	ADULT	1-Apr-13	TELEM	8-Jul-15	345568	4518637	21727.9544	9562.8099	269140.0072	1	0	0	0
1059	NORTHERN CALIFORNIA	F08	VHF	F	20-Feb-14	ADULT	1-Apr-13	TELEM	9-Jul-15	345769	4519207	2427.6217	2817.4104	42576.7301	1	0	0	0
1060	NORTHERN CALIFORNIA	F08	VHF	F	20-Feb-14	ADULT	1-Apr-13	TELEM	14-Jul-15	345621	4518019	1845.1229	235.3731	10347.9014	1	0	0	0
1061	NORTHERN CALIFORNIA	F08	VHF	F	20-Feb-14	ADULT	1-Apr-13	TELEM	15-Jul-15	345469	4518893	366.994	327.8295	5133.2219	1	0	1	1
1062	NORTHERN CALIFORNIA	F08	VHF	F	20-Feb-14	ADULT	1-Apr-13	TELEM	16-Jul-15	345575	4518693	159.8243	265.4743	3125.3796	1	0	1	1
1063	NORTHERN CALIFORNIA	F08	VHF	F	20-Feb-14	ADULT	1-Apr-13	TELEM	20-Jul-15	345340	4519390	5959.8141	6647.9887	102067.3671	1	0	0	0
1064	NORTHERN CALIFORNIA	F08	VHF	F	20-Feb-14	ADULT	1-Apr-13	TELEM	27-Jul-15	345730	4519280	91.2134	97.5878	1579.407	1	0	1	1
1065	NORTHERN CALIFORNIA	F08	VHF	F	20-Feb-14	ADULT	1-Apr-13	TELEM	29-Jul-15	345893	4518485	323.7093	96.584	3323.0968	1	0	1	1
1066	NORTHERN CALIFORNIA	F08	VHF	F	20-Feb-14	ADULT	1-Apr-13	TELEM	3-Aug-15	345389	4519250	2444.639	2795.3135	41437.9889	1	0	0	0
1067	NORTHERN CALIFORNIA	F08	VHF	F	20-Feb-14	ADULT	1-Apr-13	TELEM	11-Aug-15	345636	4519308	78.7436	83.1538	1362.4768	1	0	1	1
1068	NORTHERN CALIFORNIA	F08	VHF	F	20-Feb-14	ADULT	1-Apr-13	TELEM	19-Aug-15	346046	4518381	7122.3435	2909.4518	85442.0138	1	0	0	0
1069	NORTHERN CALIFORNIA	F08	VHF	F	20-Feb-14	ADULT	1-Apr-13	TELEM	17-Sep-15	345442	4519552	293.612	253.9516	5014.278	1	0	1	1
1070	NORTHERN CALIFORNIA	F08	VHF	F	20-Feb-14	ADULT	1-Apr-13	TELEM	24-Sep-15	345591	4519879	354.773	1352.2422	9587.0046	1	0	0	0
1071	NORTHERN CALIFORNIA	F09	VHF	F	21-Mar-14	JUVENILE	1-Apr-14	CAPTURE	21-Mar-14	368191	4514622	0	0	0	0	1	1	1
1072	NORTHERN CALIFORNIA	F09	VHF	F	21-Mar-14	JUVENILE	1-Apr-14	TELEM	24-Mar-14	368041	4514144	3379.781	19729.5826	117316.69	0	1	0	0
1073	NORTHERN CALIFORNIA	F09	VHF	F	21-Mar-14	JUVENILE	1-Apr-14	TELEM	27-Mar-14	368057	4514310	6003.469	38921.2404	234376.161	0	1	0	0
1074	NORTHERN CALIFORNIA	F09	VHF	F	21-Mar-14	JUVENILE	1-Apr-14	TELEM	1-Apr-14	368007	4513566	850.7338	1942.3849	17471.4898	0	1	0	0
1075	NORTHERN CALIFORNIA	F09	VHF	F	21-Mar-14	JUVENILE	1-Apr-14	TELEM	2-Apr-14	367989	4514590	0.42	2.4924	16.9975	1	0	1	1
1076	NORTHERN CALIFORNIA	F09	VHF	F	21-Mar-14	JUVENILE	1-Apr-14	TELEM	3-Apr-14	368093	4513736	107.6114	125.337	2132.7681	1	0	1	1
1077	NORTHERN CALIFORNIA	F09	VHF	F	21-Mar-14	JUVENILE	1-Apr-14	TELEM	4-Apr-14	367871	4513859	175.5441	108.4095	2553.8175	1	0	1	1
1078	NORTHERN CALIFORNIA	F09	VHF	F	21-Mar-14	JUVENILE	1-Apr-14	TELEM	7-Apr-14	368476	4514111	49.6896	26.5308	552.6493	1	0	1	1
1079	NORTHERN CALIFORNIA	F09	VHF	F	21-Mar-14	JUVENILE	1-Apr-14	TELEM	8-Apr-14	367760	4513929	201.1331	366.2914	5054.3379	1	0	1	1
1080	NORTHERN CALIFORNIA	F09	VHF	F	21-Mar-14	JUVENILE	1-Apr-14	TELEM	9-Apr-14	368147	4514231	4041.2348	6238.1555	69745.9412	1	0	0	0
1081	NORTHERN CALIFORNIA	F09	VHF	F	21-Mar-14	JUVENILE	1-Apr-14	TELEM	10-Apr-14	368034	4513810	443.9716	742.7898	8738.2571	1	0	0	1
1082	NORTHERN CALIFORNIA	F09	VHF	F	21-Mar-14	JUVENILE	1-Apr-14	TELEM	11-Apr-14	368731	4514709	709.8712	1086.0516	14050.1019	1	0	0	0
1083	NORTHERN CALIFORNIA	F09	VHF	F	21-Mar-14	JUVENILE	1-Apr-14	TELEM	15-Apr-14	367695	4513733	5605.6839	7290.3279	119776.1615	1	0	0	0
1084	NORTHERN CALIFORNIA	F09	VHF	F	21-Mar-14	JUVENILE	1-Apr-14	TELEM	16-Apr-14	368168	4513823	3910.4639	5178.5192	64037.0876	1	0	0	0
1085	NORTHERN CALIFORNIA	F09	VHF	F	21-Mar-14	JUVENILE	1-Apr-14	TELEM	17-Apr-14	367893	4514038	686.5637	1340.1399	15445.2672	1	0	0	0
1086	NORTHERN CALIFORNIA	F09	VHF	F	21-Mar-14	JUVENILE	1-Apr-14	TELEM	18-Apr-14	368433	4514742	681.0226	1236.9894	17231.827	1	0	0	0
1087	NORTHERN CALIFORNIA	F09	VHF	F	21-Mar-14	JUVENILE	1-Apr-14	TELEM	21-Apr-14	368200	4513756	2710.6358	3421.568	41636.9155	1	0	0	0
1088	NORTHERN CALIFORNIA	F09	VHF	F	21-Mar-14	JUVENILE	1-Apr-14	TELEM	22-Apr-14	368001	4514108	7304.9323	5625.8786	93783.3181	1	0	0	0
1089	NORTHERN CALIFORNIA	F09	VHF	F	21-Mar-14	JUVENILE	1-Apr-14	TELEM	23-Apr-14	368517	4514769	304.9184	845.1906	9398.1431	1	0	0	1
1090	NORTHERN CALIFORNIA	F09	VHF	F	21-Mar-14	JUVENILE	1-Apr-14	TELEM	1-May-14	368334	4514270	2542.1301	7238.558	78384.1395	1	0	0	0
1091	NORTHERN CALIFORNIA	F09	VHF	F	21-Mar-14	JUVENILE	1-Apr-14	TELEM	12-May-14	368165	4513389	6648.5583	16436.3882	138782.3482	1	0	0	0
1092	NORTHERN CALIFORNIA	F09	VHF	F	21-Mar-14	JUVENILE	1-Apr-14	TELEM	13-May-14	368590	4514264	99631.4453	199685.9518	2082662.793	1	0	0	0
1093	NORTHERN CALIFORNIA	F09	VHF	F	21-Mar-14	JUVENILE	1-Apr-14	TELEM	16-May-14	368731	4514413	71685.8805	87203.6499	1293253.252	1	0	0	0
1094	NORTHERN CALIFORNIA	F09	VHF	F	21-Mar-14	JUVENILE	1-Apr-14	TELEM	19-May-14	368018	4514919	107929.0328	52436.5696	912176.5666	1	0	0	0
1095	NORTHERN CALIFORNIA	F09	VHF	F	21-Mar-14	JUVENILE	1-Apr-14	TELEM	21-May-14	368066	4513184	1258.5591	1784.5289	21101.8302	1	0	0	0
1096	NORTHERN CALIFORNIA	F09	VHF	F	21-Mar-14	JUVENILE	1-Apr-14	TELEM	22-May-14	368931	4514634	2106.2397	5185.2316	59875.3206	1	0	0	0
1097	NORTHERN CALIFORNIA	F09	VHF	F	21-Mar-14	JUVENILE	1-Apr-14	TELEM	26-May-14	368246	4514455	41.0594	238.205	1793.0197	1	0	1	1
1098	NORTHERN CALIFORNIA	F09	VHF	F	21-Mar-14	JUVENILE	1-Apr-14	TELEM	27-May-14	368840	4514406	272.3406	735.9691	7788.4927	1	0	0	1
1099	NORTHERN CALIFORNIA	F09	VHF	F	21-Mar-14	JUVENILE	1-Apr-14	TELEM	28-May-14	368745	4514491	3894.8088	10883.4272	112360.1453	1	0	0	0
1100	NORTHERN CALIFORNIA	F09	VHF	F	21-Mar-14	JUVENILE	1-Apr-14	TELEM	29-May-14	368950	4514626	1065.7026	2131.7306	26688.5728	1	0	0	0
1101	NORTHERN CALIFORNIA	F09	VHF	F	21-Mar-14	JUVENILE	1-Apr-14	TELEM	9-Jun-14	368174	4514642	14083.4667	77505.4908	273194.6661	1	0	0	0
1102	NORTHERN CALIFORNIA	F09	VHF	F	21-Mar-14	JUVENILE	1-Apr-14	TELEM	24-Jun-14	368166	4514223	2.0112	19.3707	116.8155	1	0	1	1
1103	NORTHERN CALIFORNIA	F09	VHF	F	21-Mar-14	JUVENILE	1-Apr-14	TELEM	25-Jun-14	368514	4514649	945.2024	2153.3261	24039.4617	1	0	0	0
1104	NORTHERN CALIFORNIA	F09	VHF	F	21-Mar-14	JUVENILE	1-Apr-14	TELEM	30-Jun-14	368213	4514047	497.1454	1139.391	10668.1526	1	0	0	0
1105	NORTHERN CALIFORNIA	F09	VHF	F	21-Mar-14	JUVENILE	1-Apr-14	TELEM	1-Jul-14	368151	4514184	1057.8971	2066.7217	22179.9756	1	0	0	0
1106	NORTHERN CALIFORNIA	F09	VHF	F	21-Mar-14	JUVENILE	1-Apr-14	TELEM	2-Jul-14	368274	4514417	1278.0533	1959.3035	23468.7124	1	0	0	0
1107	NORTHERN CALIFORNIA	F09	VHF	F	21-Mar-14	JUVENILE	1-Apr-14	TELEM	7-Jul-14	368312	4514586	69025.1599	82484.5988	838923.2426	1	0	0	0
1108	NORTHERN CALIFORNIA	F09	VHF	F	21-Mar-14	JUVENILE	1-Apr-14	TELEM	14-Jul-14	368100	4513901	200.954	360.0999	3921.3491	1	0	1	1
1109	NORTHERN CALIFORNIA	F09	VHF	F	21-Mar-14	JUVENILE	1-Apr-14	TELEM	15-Jul-14	368679	4514676	149.0346	248.5893	3331.2183	1	0	1	1
1110	NORTHERN CALIFORNIA	F09	VHF	F	21-Mar-14	JUVENILE	1-Apr-14	TELEM	21-Jul-14	368320	4514518	0.1168	0.1724	2.3358	1	0	1	1
1111	NORTHERN CALIFORNIA	F09	VHF	F	21-Mar-14	JUVENILE	1-Apr-14	TELEM	22-Jul-14	368477	4514586	999.6876	2065.3268	26442.3503	1	0	0	0
1112	NORTHERN CALIFORNIA	F09	VHF	F	21-Mar-14	JUVENILE	1-Apr-14	TELEM	5-Aug-14	368825	4514737	1580.1638	370.7151	9313.1741	1	0	0	0
1113	NORTHERN CALIFORNIA	F09	VHF	F	21-Mar-14	JUVENILE	1-Apr-14	TELEM	12-Aug-14	368715	4514665	67.0217	35.2695	720.8866	1	0	1	1
1114	NORTHERN CALIFORNIA	F09	VHF	F	21-Mar-14	JUVENILE	1-Apr-14	TELEM	13-Aug-14	368570	4513995	14358.9712	15852.7502	211986.9368	1	0	0	0
1115	NORTHERN CALIFORNIA	F09	VHF	F	21-Mar-14	JUVENILE	1-Apr-14	TELEM	27-Aug-14	368471	4514225	1131.5275	6635.2456	47537.6416	1	0	0	0
1116	NORTHERN CALIFORNIA	F09	VHF	F	21-Mar-14	JUVENILE	1-Apr-14	TELEM	29-Aug-14	368391	4514102	8595.9425	11171.0316	160161.9522	1	0	0	0
1117	NORTHERN CALIFORNIA	F09	VHF	F	21-Mar-14	JUVENILE	1-Apr-14	TELEM	2-Sep-14	368526	4515079	732.4153	2557.1218	16285.2218	1	0	0	0
1118	NORTHERN CALIFORNIA	F09	VHF	F	21-Mar-14	JUVENILE	1-Apr-14	TELEM	11-Sep-14	368535	4514834	1419.2085	5211.9028	47599.8137	1	0	0	0
1119	NORTHERN CALIFORNIA	F09	VHF	F	21-Mar-14	JUVENILE	1-Apr-14	TELEM	22-Sep-14	368256	4514723	167.7472	290.0309	1943.3999	1	0	1	1
1120	NORTHERN CALIFORNIA	F09	VHF	F	21-Mar-14	JUVENILE	1-Apr-14	TELEM	25-Sep-14	368001	4514064	63.9822	172.2685	1895.8963	1	0	1	1
1121	NORTHERN CALIFORNIA	F09	VHF	F	21-Mar-14	JUVENILE	1-Apr-14	TELEM	2-Oct-14	368288	4514399	5727.2289	18885.6777	176435.9373	1	0	0	0
1122	NORTHERN CALIFORNIA	F09	VHF	F	21-Mar-14	JUVENILE	1-Apr-14	TELEM	13-Oct-14	368055	4514060	463.8676	852.1896	10378.0883	1	0	0	1
1123	NORTHERN CALIFORNIA	F09	VHF	F	21-Mar-14	JUVENILE	1-Apr-14	TELEM	21-Oct-14	368281	4514216	634.707	959.3258	14510.8719	1	0	0	1
1124	NORTHERN CALIFORNIA	F09	VHF	F	21-Mar-14	JUVENILE	1-Apr-14	TELEM	5-Nov-14	368528	4514843	3980.2594	6286.8647	63937.0059	1	0	0	0
1125	NORTHERN CALIFORNIA	F09	VHF	F	21-Mar-14	JUVENILE	1-Apr-14	TELEM	24-Nov-14	368268	4514070	20.1184	8.4655	240.831	1	0	1	1
1126	NORTHERN CALIFORNIA	F09	VHF	F	21-Mar-14	JUVENILE	1-Apr-14	TELEM	1-Dec-14	368134	4514191	1515.8446	1446.624	26082.9447	1	0	0	0
1127	NORTHERN CALIFORNIA	F09	VHF	F	21-Mar-14	JUVENILE	1-Apr-14	TELEM	2-Jan-15	368286	4514710	6256.4885	3831.8488	71918.3505	1	0	0	0
1128	NORTHERN CALIFORNIA	F09	VHF	F	21-Mar-14	JUVENILE	1-Apr-14	TELEM	7-Jan-15	367827	4515221	26964.6032	38301.2499	450046.9925	1	0	0	0
1129	NORTHERN CALIFORNIA	F09	VHF	F	21-Mar-14	JUVENILE	1-Apr-14	TELEM	4-Feb-15	368610	4514714	216.1441	380.1286	5082.6465	1	0	1	1
1130	NORTHERN CALIFORNIA	F09	VHF	F	21-Mar-14	JUVENILE	1-Apr-14	TELEM	10-Feb-15	368148	4513310	307.197	964.9281	7421.36	1	0	0	1
1131	NORTHERN CALIFORNIA	F09	VHF	F	21-Mar-14	JUVENILE	1-Apr-14	TELEM	11-Feb-15	368352	4513696	10372.9763	15345.3768	225228.8226	1	0	0	0
1132	NORTHERN CALIFORNIA	F09	VHF	F	21-Mar-14	JUVENILE	1-Apr-14	TELEM	16-Feb-15	367947	4513921	214.9214	173.0446	3547.2102	1	0	1	1
1133	NORTHERN CALIFORNIA	F09	VHF	F	21-Mar-14	JUVENILE	1-Apr-14	TELEM	18-Feb-15	368421	4514304	1322.2826	1203.4723	23740.8456	1	0	0	0
1134	NORTHERN CALIFORNIA	F09	VHF	F	21-Mar-14	JUVENILE	1-Apr-14	TELEM	25-Feb-15	368511	4514601	40.42	23.5797	462.8615	1	0	1	1
1135	NORTHERN CALIFORNIA	F09	VHF	F	21-Mar-14	JUVENILE	1-Apr-14	TELEM	3-Mar-15	368091	4513914	1278.5591	7071.3935	45481.866	1	0	0	0
1136	NORTHERN CALIFORNIA	F09	VHF	F	21-Mar-14	JUVENILE	1-Apr-14	TELEM	10-Mar-15	368346	4513794	6184.3711	5755.0055	79093.8354	1	0	0	0
1137	NORTHERN CALIFORNIA	F09	VHF	F	21-Mar-14	JUVENILE	1-Apr-14	TELEM	11-Mar-15	368966	4514725	116.6597	564.9361	4245.4633	1	0	0	1
1138	NORTHERN CALIFORNIA	F09	VHF	F	21-Mar-14	JUVENILE	1-Apr-14	TELEM	16-Mar-15	368221	4513568	2039.8056	2996.1693	36166.296	1	0	0	0
1139	NORTHERN CALIFORNIA	F09	VHF	F	21-Mar-14	JUVENILE	1-Apr-14	TELEM	17-Mar-15	367899	4513265	515.5519	2938.8454	13016.2495	1	0	0	0
1140	NORTHERN CALIFORNIA	F09	VHF	F	21-Mar-14	JUVENILE	1-Apr-14	TELEM	18-Mar-15	368072	4513611	0.0725	0.0639	1.2407	1	0	1	1
1141	NORTHERN CALIFORNIA	F09	VHF	F	21-Mar-14	JUVENILE	1-Apr-14	TELEM	19-Mar-15	368575	4514001	419.4611	444.1091	6378.3742	1	0	0	1
1142	NORTHERN CALIFORNIA	F09	VHF	F	21-Mar-14	JUVENILE	1-Apr-14	TELEM	23-Mar-15	367893	4513646	3.0329	8.5673	86.1572	1	0	1	1
1143	NORTHERN CALIFORNIA	F09	VHF	F	21-Mar-14	JUVENILE	1-Apr-14	TELEM	23-Mar-15	368495	4514393	196.4754	641.0362	6224.1293	1	0	0	1
1144	NORTHERN CALIFORNIA	F09	VHF	F	21-Mar-14	JUVENILE	1-Apr-14	TELEM	25-Mar-15	368817	4513361	359.9887	594.344	5915.173	1	0	0	1
1145	NORTHERN CALIFORNIA	F09	VHF	F	21-Mar-14	JUVENILE	1-Apr-14	TELEM	27-Mar-15	367357	4513594	19.0736	168.5993	971.2826	1	0	1	1
1146	NORTHERN CALIFORNIA	F09	VHF	F	21-Mar-14	JUVENILE	1-Apr-14	TELEM	31-Mar-15	368181	4513484	1698.5527	3370.8973	30730.9305	1	0	0	0
1147	NORTHERN CALIFORNIA	F09	VHF	F	21-Mar-14	JUVENILE	1-Apr-14	TELEM	31-Mar-15	367642	4513134	5833.5723	75841.6474	379346.7726	1	0	0	0
1148	NORTHERN CALIFORNIA	F09	VHF	F	21-Mar-14	JUVENILE	1-Apr-14	TELEM	1-Apr-15	368731	4513641	5594.1245	10790.7179	89467.6335	1	0	0	0
1149	NORTHERN CALIFORNIA	F09	VHF	F	21-Mar-14	JUVENILE	1-Apr-14	TELEM	1-Apr-15	368193	4513864	1623.7539	2920.1108	36919.3389	1	0	0	0
1150	NORTHERN CALIFORNIA	F09	VHF	F	21-Mar-14	JUVENILE	1-Apr-14	TELEM	2-Apr-15	368557	4513980	206.3514	293.7344	4203.8715	1	0	1	1
1151	NORTHERN CALIFORNIA	F09	VHF	F	21-Mar-14	JUVENILE	1-Apr-14	TELEM	13-Apr-15	368032	4514063	46.4136	147.1629	1395.5954	1	0	1	1
1152	NORTHERN CALIFORNIA	F09	VHF	F	21-Mar-14	JUVENILE	1-Apr-14	TELEM	14-Apr-15	367969	4513978	131.949	306.6286	3425.4392	1	0	1	1
1153	NORTHERN CALIFORNIA	F09	VHF	F	21-Mar-14	JUVENILE	1-Apr-14	TELEM	17-Apr-15	368791	4514775	76.3725	210.5188	2068.7619	1	0	1	1
1154	NORTHERN CALIFORNIA	F09	VHF	F	21-Mar-14	JUVENILE	1-Apr-14	TELEM	20-Apr-15	368160	4514707	3018.3597	3485.5414	47159.7024	1	0	0	0
1155	NORTHERN CALIFORNIA	F09	VHF	F	21-Mar-14	JUVENILE	1-Apr-14	TELEM	23-Apr-15	368240	4513913	1482.6196	5497.1051	44020.7209	1	0	0	0
1156	NORTHERN CALIFORNIA	F09	VHF	F	21-Mar-14	JUVENILE	1-Apr-14	TELEM	24-Apr-15	368317	4514022	651.716	458.2926	8164.8028	1	0	0	1
1157	NORTHERN CALIFORNIA	F09	VHF	F	21-Mar-14	JUVENILE	1-Apr-14	TELEM	27-Apr-15	367087	4513681	363.0934	2647.4281	13425.0516	1	0	0	0
1158	NORTHERN CALIFORNIA	F09	VHF	F	21-Mar-14	JUVENILE	1-Apr-14	TELEM	30-Apr-15	368337	4514179	67.3858	91.9311	1073.7551	1	0	1	1
1159	NORTHERN CALIFORNIA	F09	VHF	F	21-Mar-14	JUVENILE	1-Apr-14	TELEM	4-May-15	368145	4514188	270.2458	493.6206	5263.8713	1	0	0	1
1160	NORTHERN CALIFORNIA	F09	VHF	F	21-Mar-14	JUVENILE	1-Apr-14	TELEM	5-May-15	368057	4513944	354.8798	1015.9185	9011.2684	1	0	0	0
1161	NORTHERN CALIFORNIA	F09	VHF	F	21-Mar-14	JUVENILE	1-Apr-14	TELEM	6-May-15	368192	4514102	352.932	400.1924	6248.4135	1	0	0	1
1162	NORTHERN CALIFORNIA	F09	VHF	F	21-Mar-14	JUVENILE	1-Apr-14	TELEM	11-May-15	368500	4514247	2958.8695	3783.1161	49370.2906	1	0	0	0
1163	NORTHERN CALIFORNIA	F09	VHF	F	21-Mar-14	JUVENILE	1-Apr-14	TELEM	14-May-15	368559	4514294	2167.1932	4923.0063	35339.2075	1	0	0	0
1164	NORTHERN CALIFORNIA	F09	VHF	F	21-Mar-14	JUVENILE	1-Apr-14	TELEM	15-May-15	368653	4514685	488.3872	377.1775	7440.2787	1	0	0	1
1165	NORTHERN CALIFORNIA	F09	VHF	F	21-Mar-14	JUVENILE	1-Apr-14	TELEM	19-May-15	368698	4514507	779.2764	1665.4698	21064.1868	1	0	0	0
1166	NORTHERN CALIFORNIA	F09	VHF	F	21-Mar-14	JUVENILE	1-Apr-14	TELEM	1-Jun-15	368250	4514107	2596.692	5574.152	55658.5057	1	0	0	0
1167	NORTHERN CALIFORNIA	F09	VHF	F	21-Mar-14	JUVENILE	1-Apr-14	TELEM	8-Jun-15	368008	4513459	344.3179	1001.7749	8513.7424	1	0	0	0
1168	NORTHERN CALIFORNIA	F09	VHF	F	21-Mar-14	JUVENILE	1-Apr-14	TELEM	10-Jun-15	368630	4514556	503.9271	279.6137	5222.212	1	0	0	1
1169	NORTHERN CALIFORNIA	F09	VHF	F	21-Mar-14	JUVENILE	1-Apr-14	TELEM	12-Jun-15	368266	4513530	1378.6568	6950.0137	45100.6847	1	0	0	0
1170	NORTHERN CALIFORNIA	F09	VHF	F	21-Mar-14	JUVENILE	1-Apr-14	TELEM	16-Jun-15	368303	4514225	3177.5111	2072.732	36906.5785	1	0	0	0
1171	NORTHERN CALIFORNIA	F09	VHF	F	21-Mar-14	JUVENILE	1-Apr-14	REST_DEN	19-Aug-14	368259	4514163	0	0	0	1	0	1	1
1172	NORTHERN CALIFORNIA	F09	VHF	F	21-Mar-14	JUVENILE	1-Apr-14	REST_DEN	6-Mar-15	368990	4514685	0	0	0	1	0	1	1
1173	NORTHERN CALIFORNIA	F09	VHF	F	21-Mar-14	JUVENILE	1-Apr-14	REST_DEN	8-Apr-15	368280	4514111	0	0	0	1	0	1	1
1174	NORTHERN CALIFORNIA	F09	VHF	F	21-Mar-14	JUVENILE	1-Apr-14	REST_DEN	21-Apr-15	368197	4514036	0	0	0	1	0	1	1
1175	NORTHERN CALIFORNIA	F09	VHF	F	21-Mar-14	JUVENILE	1-Apr-14	REST_DEN	15-May-15	368579	4514677	0	0	0	1	0	1	1
1176	NORTHERN CALIFORNIA	F09	VHF	F	21-Mar-14	JUVENILE	1-Apr-14	REST_DEN	11-Jun-15	368487	4513626	0	0	0	1	0	1	1
1177	NORTHERN CALIFORNIA	F13	VHF	F	3-Nov-15	SUBADULT	1-Apr-15	CAPTURE	3-Nov-15	377478	4521317	0	0	0	1	0	1	1
1178	NORTHERN CALIFORNIA	F13	VHF	F	3-Nov-15	SUBADULT	1-Apr-15	CAPTURE	12-Nov-15	434867	4578706	0	0	0	1	0	1	1
1199	NORTHERN CALIFORNIA	F13	VHF	F	3-Nov-15	SUBADULT	1-Apr-15	TELEM	18-Nov-15	434390	4578440	12622.2388	9786.3666	136335.3586	1	0	0	0
1200	NORTHERN CALIFORNIA	F13	VHF	F	3-Nov-15	SUBADULT	1-Apr-15	TELEM	20-Nov-15	434622	4578949	331.6578	195.5366	4632.5841	1	0	1	1
1201	NORTHERN CALIFORNIA	F13	VHF	F	3-Nov-15	SUBADULT	1-Apr-15	TELEM	23-Nov-15	434647	4578466	892.2813	2368.1299	24190.6094	1	0	0	0
1202	NORTHERN CALIFORNIA	F13	VHF	F	3-Nov-15	SUBADULT	1-Apr-15	TELEM	2-Dec-15	434557	4578777	2026.1351	622.7001	21076.4572	1	0	0	0
1203	NORTHERN CALIFORNIA	F13	VHF	F	3-Nov-15	SUBADULT	1-Apr-15	TELEM	9-Dec-15	434191	4578477	8178.1273	3235.818	94171.2606	1	0	0	0
1204	NORTHERN CALIFORNIA	F13	VHF	F	3-Nov-15	SUBADULT	1-Apr-15	TELEM	16-Dec-15	434901	4578074	627.8728	150.1073	4555.3013	1	0	0	1
1205	NORTHERN CALIFORNIA	F13	VHF	F	3-Nov-15	SUBADULT	1-Apr-15	TELEM	16-Dec-15	434571	4578025	201.1129	80.0024	2257.5672	1	0	1	1
1206	NORTHERN CALIFORNIA	F13	VHF	F	3-Nov-15	SUBADULT	1-Apr-15	TELEM	11-Jan-16	434298	4578239	29.8985	15.507	399.7926	1	0	1	1
1179	NORTHERN CALIFORNIA	F13	VHF	F	3-Nov-15	SUBADULT	1-Apr-15	REST_DEN	27-Jan-16	434394	4577695	0	0	0	1	0	1	1
1207	NORTHERN CALIFORNIA	F13	VHF	F	3-Nov-15	SUBADULT	1-Apr-15	TELEM	27-Jan-16	434397	4577720	1.8073	2.0883	34.6447	1	0	1	1
1208	NORTHERN CALIFORNIA	F13	VHF	F	3-Nov-15	SUBADULT	1-Apr-15	TELEM	3-Feb-16	434515	4578673	25.7202	15.7478	369.5213	1	0	1	1
1180	NORTHERN CALIFORNIA	F13	VHF	F	3-Nov-15	SUBADULT	1-Apr-15	REST_DEN	5-Feb-16	434637	4578247	0	0	0	1	0	1	1
1209	NORTHERN CALIFORNIA	F13	VHF	F	3-Nov-15	SUBADULT	1-Apr-15	TELEM	5-Feb-16	434601	4578292	71.8747	28.6849	849.8561	1	0	1	1
1181	NORTHERN CALIFORNIA	F13	VHF	F	3-Nov-15	SUBADULT	1-Apr-15	REST_DEN	8-Feb-16	434243	4578620	0	0	0	1	0	1	1
1210	NORTHERN CALIFORNIA	F13	VHF	F	3-Nov-15	SUBADULT	1-Apr-15	TELEM	10-Feb-16	434470	4578539	46.1625	28.0082	575.6754	1	0	1	1
1211	NORTHERN CALIFORNIA	F13	VHF	F	3-Nov-15	SUBADULT	1-Apr-15	TELEM	11-Feb-16	434798	4578771	63.1013	14.2796	553.4369	1	0	1	1
1182	NORTHERN CALIFORNIA	F13	VHF	F	3-Nov-15	SUBADULT	1-Apr-15	REST_DEN	12-Feb-16	434667	4578965	0	0	0	1	0	1	1
1212	NORTHERN CALIFORNIA	F13	VHF	F	3-Nov-15	SUBADULT	1-Apr-15	TELEM	12-Feb-16	434256	4579185	320.8072	56.0679	1147.8664	1	0	1	1
1213	NORTHERN CALIFORNIA	F13	VHF	F	3-Nov-15	SUBADULT	1-Apr-15	TELEM	12-Feb-16	434663	4578955	122.1109	105.0631	1978.3	1	0	1	1
1183	NORTHERN CALIFORNIA	F13	VHF	F	3-Nov-15	SUBADULT	1-Apr-15	REST_DEN	16-Feb-16	434306	4577548	0	0	0	1	0	1	1
1214	NORTHERN CALIFORNIA	F13	VHF	F	3-Nov-15	SUBADULT	1-Apr-15	TELEM	16-Feb-16	434342	4577602	163.2117	127.9879	2174.0539	1	0	1	1
1215	NORTHERN CALIFORNIA	F13	VHF	F	3-Nov-15	SUBADULT	1-Apr-15	TELEM	22-Feb-16	434556	4578122	5010.1566	3579.2754	65989.4078	1	0	0	0
1216	NORTHERN CALIFORNIA	F13	VHF	F	3-Nov-15	SUBADULT	1-Apr-15	TELEM	24-Feb-16	433592	4578342	45.7433	175.4867	1418.0491	1	0	1	1
1217	NORTHERN CALIFORNIA	F13	VHF	F	3-Nov-15	SUBADULT	1-Apr-15	TELEM	1-Mar-16	434680	4578766	155.9013	214.3754	2415.726	1	0	1	1
1184	NORTHERN CALIFORNIA	F13	VHF	F	3-Nov-15	SUBADULT	1-Apr-15	REST_DEN	15-Mar-16	434498	4578035	0	0	0	1	0	1	1
1218	NORTHERN CALIFORNIA	F13	VHF	F	3-Nov-15	SUBADULT	1-Apr-15	TELEM	15-Mar-16	434495	4578005	128.2695	96.0949	1815.2472	1	0	1	1
1219	NORTHERN CALIFORNIA	F13	VHF	F	3-Nov-15	SUBADULT	1-Apr-15	TELEM	16-Mar-16	434398	4578441	139.9121	21.8871	959.8904	1	0	1	1
1185	NORTHERN CALIFORNIA	F13	VHF	F	3-Nov-15	SUBADULT	1-Apr-15	REST_DEN	17-Mar-16	434413	4578656	0	0	0	1	0	1	1
1220	NORTHERN CALIFORNIA	F13	VHF	F	3-Nov-15	SUBADULT	1-Apr-15	TELEM	17-Mar-16	434428	4578678	199.2839	95.1536	2311.3705	1	0	1	1
1221	NORTHERN CALIFORNIA	F13	VHF	F	3-Nov-15	SUBADULT	1-Apr-15	TELEM	18-Mar-16	434237	4578571	1209.6723	341.2215	12035.7514	1	0	0	0
1222	NORTHERN CALIFORNIA	F13	VHF	F	3-Nov-15	SUBADULT	1-Apr-15	TELEM	22-Mar-16	433650	4578032	537.6309	452.3655	9221.4081	1	0	0	1
1223	NORTHERN CALIFORNIA	F13	VHF	F	3-Nov-15	SUBADULT	1-Apr-15	TELEM	24-Mar-16	433727	4578685	38.0362	70.9294	918.2629	1	0	1	1
1186	NORTHERN CALIFORNIA	F13	VHF	F	3-Nov-15	SUBADULT	1-Apr-15	REST_DEN	25-Mar-16	433851	4578626	0	0	0	1	0	1	1
1224	NORTHERN CALIFORNIA	F13	VHF	F	3-Nov-15	SUBADULT	1-Apr-15	TELEM	28-Mar-16	433995	4577961	3.1578	5.1382	75.8047	1	0	1	1
1187	NORTHERN CALIFORNIA	F13	VHF	F	3-Nov-15	SUBADULT	1-Apr-15	REST_DEN	30-Mar-16	433609	4578393	0	0	0	1	0	1	1
1225	NORTHERN CALIFORNIA	F13	VHF	F	3-Nov-15	SUBADULT	1-Apr-15	TELEM	30-Mar-16	433483	4578552	100.2237	265.5592	2344.384	1	0	1	1
1226	NORTHERN CALIFORNIA	F13	VHF	F	3-Nov-15	SUBADULT	1-Apr-15	TELEM	31-Mar-16	433453	4578165	527.901	1485.8609	15805.5587	1	0	0	0
1227	NORTHERN CALIFORNIA	F13	VHF	F	3-Nov-15	SUBADULT	1-Apr-15	TELEM	2-Apr-16	433718	4579008	10647.0429	44227.353	316183.4588	1	0	0	0
1188	NORTHERN CALIFORNIA	F13	VHF	F	3-Nov-15	SUBADULT	1-Apr-15	REST_DEN	5-Apr-16	434453	4578653	0	0	0	1	0	1	1
1228	NORTHERN CALIFORNIA	F13	VHF	F	3-Nov-15	SUBADULT	1-Apr-15	TELEM	5-Apr-16	434476	4578633	111.4602	74.3959	1501.761	1	0	1	1
1189	NORTHERN CALIFORNIA	F13	VHF	F	3-Nov-15	SUBADULT	1-Apr-15	REST_DEN	6-Apr-16	433609	4578393	0	0	0	1	0	1	1
1229	NORTHERN CALIFORNIA	F13	VHF	F	3-Nov-15	SUBADULT	1-Apr-15	TELEM	6-Apr-16	433526	4578419	638.045	2636.277	22963.6806	1	0	0	0
1230	NORTHERN CALIFORNIA	F13	VHF	F	3-Nov-15	SUBADULT	1-Apr-15	TELEM	7-Apr-16	433154	4578358	19.6365	78.8917	697.1066	1	0	1	1
1190	NORTHERN CALIFORNIA	F13	VHF	F	3-Nov-15	SUBADULT	1-Apr-15	REST_DEN	11-Apr-16	434667	4578965	0	0	0	1	0	1	1
1231	NORTHERN CALIFORNIA	F13	VHF	F	3-Nov-15	SUBADULT	1-Apr-15	TELEM	11-Apr-16	434626	4578941	2021.4897	1341.5512	29506.5629	1	0	0	0
1191	NORTHERN CALIFORNIA	F13	VHF	F	3-Nov-15	SUBADULT	1-Apr-15	REST_DEN	12-Apr-16	433849	4578609	0	0	0	1	0	1	1
1232	NORTHERN CALIFORNIA	F13	VHF	F	3-Nov-15	SUBADULT	1-Apr-15	TELEM	18-Apr-16	433648	4578433	65.4046	208.5404	1915.7941	1	0	1	1
1233	NORTHERN CALIFORNIA	F13	VHF	F	3-Nov-15	SUBADULT	1-Apr-15	TELEM	19-Apr-16	433358	4578353	232.9388	1055.0914	9143.0854	1	0	0	0
1234	NORTHERN CALIFORNIA	F13	VHF	F	3-Nov-15	SUBADULT	1-Apr-15	TELEM	25-Apr-16	434091	4578138	143.5997	292.2672	3073.5752	1	0	1	1
1235	NORTHERN CALIFORNIA	F13	VHF	F	3-Nov-15	SUBADULT	1-Apr-15	TELEM	26-Apr-16	434687	4578657	3368.2724	1631.1495	41596.3283	1	0	0	0
1192	NORTHERN CALIFORNIA	F13	VHF	F	3-Nov-15	SUBADULT	1-Apr-15	REST_DEN	27-Apr-16	435061	4578859	0	0	0	1	0	1	1
1236	NORTHERN CALIFORNIA	F13	VHF	F	3-Nov-15	SUBADULT	1-Apr-15	TELEM	27-Apr-16	435032	4578878	9202.6589	3975.3005	110621.5786	1	0	0	0
1237	NORTHERN CALIFORNIA	F13	VHF	F	3-Nov-15	SUBADULT	1-Apr-15	TELEM	29-Apr-16	434311	4578606	719.3078	483.4641	10215.9562	1	0	0	1
1238	NORTHERN CALIFORNIA	F13	VHF	F	3-Nov-15	SUBADULT	1-Apr-15	TELEM	2-May-16	433599	4578410	1494.8978	4797.1481	47412.9712	1	0	0	0
1193	NORTHERN CALIFORNIA	F13	VHF	F	3-Nov-15	SUBADULT	1-Apr-15	REST_DEN	4-May-16	433769	4578009	0	0	0	1	0	1	1
1239	NORTHERN CALIFORNIA	F13	VHF	F	3-Nov-15	SUBADULT	1-Apr-15	TELEM	4-May-16	433563	4577942	5962.8736	7673.9636	102954.746	1	0	0	0
1240	NORTHERN CALIFORNIA	F13	VHF	F	3-Nov-15	SUBADULT	1-Apr-15	TELEM	9-May-16	434450	4578467	562.601	313.9004	7303.2669	1	0	0	1
1241	NORTHERN CALIFORNIA	F13	VHF	F	3-Nov-15	SUBADULT	1-Apr-15	TELEM	10-May-16	434449	4578044	569.8064	1506.6163	14618.8741	1	0	0	0
1242	NORTHERN CALIFORNIA	F13	VHF	F	3-Nov-15	SUBADULT	1-Apr-15	TELEM	13-May-16	434601	4578476	1402.5788	1097.9583	23212.9366	1	0	0	0
1243	NORTHERN CALIFORNIA	F13	VHF	F	3-Nov-15	SUBADULT	1-Apr-15	TELEM	18-May-16	434626	4578587	133.7531	174.3576	2776.9572	1	0	1	1
1244	NORTHERN CALIFORNIA	F13	VHF	F	3-Nov-15	SUBADULT	1-Apr-15	TELEM	19-May-16	434515	4578928	487.1492	154.3132	5119.8899	1	0	0	1
1245	NORTHERN CALIFORNIA	F13	VHF	F	3-Nov-15	SUBADULT	1-Apr-15	TELEM	20-May-16	434684	4578510	346.7668	205.3815	4380.8494	1	0	1	1
1246	NORTHERN CALIFORNIA	F13	VHF	F	3-Nov-15	SUBADULT	1-Apr-15	TELEM	30-May-16	434650	4578778	66.3687	16.6681	616.5866	1	0	1	1
1247	NORTHERN CALIFORNIA	F13	VHF	F	3-Nov-15	SUBADULT	1-Apr-15	TELEM	1-Jun-16	433815	4578314	31.5188	65.7945	712.9114	1	0	1	1
1194	NORTHERN CALIFORNIA	F13	VHF	F	3-Nov-15	SUBADULT	1-Apr-15	REST_DEN	6-Jun-16	433874	4577839	0	0	0	1	0	1	1
1248	NORTHERN CALIFORNIA	F13	VHF	F	3-Nov-15	SUBADULT	1-Apr-15	TELEM	6-Jun-16	433729	4578057	10661.5513	18004.0339	219136.0438	1	0	0	0
1249	NORTHERN CALIFORNIA	F13	VHF	F	3-Nov-15	SUBADULT	1-Apr-15	TELEM	9-Jun-16	434521	4578522	634.7537	286.6349	7970.8425	1	0	0	1
1250	NORTHERN CALIFORNIA	F13	VHF	F	3-Nov-15	SUBADULT	1-Apr-15	TELEM	10-Jun-16	434555	4578918	10.3402	7.2297	155.2197	1	0	1	1
1251	NORTHERN CALIFORNIA	F13	VHF	F	3-Nov-15	SUBADULT	1-Apr-15	TELEM	13-Jun-16	434386	4578912	742.0804	166.9325	4119.0913	1	0	0	1
1252	NORTHERN CALIFORNIA	F13	VHF	F	3-Nov-15	SUBADULT	1-Apr-15	TELEM	14-Jun-16	433672	4577983	7.6777	18.4075	196.6681	1	0	1	1
1195	NORTHERN CALIFORNIA	F13	VHF	F	3-Nov-15	SUBADULT	1-Apr-15	REST_DEN	15-Jun-16	434386	4577629	0	0	0	1	0	1	1
1253	NORTHERN CALIFORNIA	F13	VHF	F	3-Nov-15	SUBADULT	1-Apr-15	TELEM	15-Jun-16	434337	4577618	14.3324	22.4095	328.9055	1	0	1	1
1254	NORTHERN CALIFORNIA	F13	VHF	F	3-Nov-15	SUBADULT	1-Apr-15	TELEM	20-Jun-16	432716	4578353	637.9687	1745.9445	19852.085	1	0	0	0
1255	NORTHERN CALIFORNIA	F13	VHF	F	3-Nov-15	SUBADULT	1-Apr-15	TELEM	27-Jun-16	433226	4577976	8568.8307	7618.5388	135821.1479	1	0	0	0
1256	NORTHERN CALIFORNIA	F13	VHF	F	3-Nov-15	SUBADULT	1-Apr-15	TELEM	29-Jun-16	434705	4578540	24.7694	11.1292	287.8773	1	0	1	1
1257	NORTHERN CALIFORNIA	F13	VHF	F	3-Nov-15	SUBADULT	1-Apr-15	TELEM	4-Jul-16	432919	4577954	43.6121	177.8248	1655.6501	1	0	1	1
1258	NORTHERN CALIFORNIA	F13	VHF	F	3-Nov-15	SUBADULT	1-Apr-15	TELEM	6-Jul-16	434650	4578894	18.5667	16.9409	309.0176	1	0	1	1
1259	NORTHERN CALIFORNIA	F13	VHF	F	3-Nov-15	SUBADULT	1-Apr-15	TELEM	11-Jul-16	434755	4578509	57.574	42.82	890.7602	1	0	1	1
1260	NORTHERN CALIFORNIA	F13	VHF	F	3-Nov-15	SUBADULT	1-Apr-15	TELEM	12-Jul-16	433022	4577864	142.3947	254.0564	3124.1554	1	0	1	1
1196	NORTHERN CALIFORNIA	F13	VHF	F	3-Nov-15	SUBADULT	1-Apr-15	REST_DEN	18-Jul-16	434469	4578971	0	0	0	1	0	1	1
1261	NORTHERN CALIFORNIA	F13	VHF	F	3-Nov-15	SUBADULT	1-Apr-15	TELEM	18-Jul-16	434394	4578997	196.0256	86.4044	2440.5731	1	0	1	1
1262	NORTHERN CALIFORNIA	F13	VHF	F	3-Nov-15	SUBADULT	1-Apr-15	TELEM	20-Jul-16	433621	4577743	406.4447	1146.8884	11022.6682	1	0	0	0
1263	NORTHERN CALIFORNIA	F13	VHF	F	3-Nov-15	SUBADULT	1-Apr-15	TELEM	26-Jul-16	434622	4578848	60.3759	12.6522	513.4562	1	0	1	1
1264	NORTHERN CALIFORNIA	F13	VHF	F	3-Nov-15	SUBADULT	1-Apr-15	TELEM	27-Jul-16	433546	4577894	1618.5508	1479.1882	24750.4237	1	0	0	0
1265	NORTHERN CALIFORNIA	F13	VHF	F	3-Nov-15	SUBADULT	1-Apr-15	TELEM	3-Aug-16	434540	4578732	369.773	228.1771	4757.8914	1	0	1	1
1266	NORTHERN CALIFORNIA	F13	VHF	F	3-Nov-15	SUBADULT	1-Apr-15	TELEM	4-Aug-16	433497	4577865	190.26	223.7165	3351.361	1	0	1	1
1267	NORTHERN CALIFORNIA	F13	VHF	F	3-Nov-15	SUBADULT	1-Apr-15	TELEM	9-Aug-16	432442	4578443	34.9758	231.0559	1686.9919	1	0	1	1
1268	NORTHERN CALIFORNIA	F13	VHF	F	3-Nov-15	SUBADULT	1-Apr-15	TELEM	10-Aug-16	434284	4578526	428.01	276.409	6434.0772	1	0	0	1
1269	NORTHERN CALIFORNIA	F13	VHF	F	3-Nov-15	SUBADULT	1-Apr-15	TELEM	16-Aug-16	433139	4577670	35.5879	35.0873	463.0991	1	0	1	1
1270	NORTHERN CALIFORNIA	F13	VHF	F	3-Nov-15	SUBADULT	1-Apr-15	TELEM	17-Aug-16	433222	4578075	172.4329	919.7631	7289.7541	1	0	0	1
1271	NORTHERN CALIFORNIA	F13	VHF	F	3-Nov-15	SUBADULT	1-Apr-15	TELEM	23-Aug-16	433229	4578194	8.8754	119.2047	591.4153	1	0	1	1
1272	NORTHERN CALIFORNIA	F13	VHF	F	3-Nov-15	SUBADULT	1-Apr-15	TELEM	24-Aug-16	432659	4577891	850.8225	1293.4323	19706.9425	1	0	0	0
1273	NORTHERN CALIFORNIA	F13	VHF	F	3-Nov-15	SUBADULT	1-Apr-15	TELEM	25-Aug-16	434693	4578273	275.4059	141.519	2928.6505	1	0	1	1
1274	NORTHERN CALIFORNIA	F13	VHF	F	3-Nov-15	SUBADULT	1-Apr-15	TELEM	26-Aug-16	434637	4578658	1502.1148	591.3383	17541.7257	1	0	0	0
1275	NORTHERN CALIFORNIA	F13	VHF	F	3-Nov-15	SUBADULT	1-Apr-15	TELEM	1-Sep-16	433429	4577762	2310.6339	2890.6678	43847.8036	1	0	0	0
1197	NORTHERN CALIFORNIA	F13	VHF	F	3-Nov-15	SUBADULT	1-Apr-15	REST_DEN	8-Sep-16	434722	4578606	0	0	0	1	0	1	1
1198	NORTHERN CALIFORNIA	F13	VHF	F	3-Nov-15	SUBADULT	1-Apr-15	REST_DEN	13-Dec-16	433295	4577848	0	0	0	1	0	1	1
1276	NORTHERN CALIFORNIA	F15	VHF	F	20-Nov-15	ADULT	1-Apr-15	CAPTURE	20-Nov-15	510195	4655077	0	0	0	1	0	1	1
1277	NORTHERN CALIFORNIA	F15	VHF	F	20-Nov-15	ADULT	1-Apr-15	REST_DEN	23-Nov-15	509801	4654822	0	0	0	1	0	1	1
1289	NORTHERN CALIFORNIA	F15	VHF	F	20-Nov-15	ADULT	1-Apr-15	TELEM	23-Nov-15	510065	4655084	149.1213	293.6827	3856.3022	1	0	1	1
1290	NORTHERN CALIFORNIA	F15	VHF	F	20-Nov-15	ADULT	1-Apr-15	TELEM	1-Dec-15	509990	4655118	361.7326	661.1124	9142.6918	1	0	0	1
1291	NORTHERN CALIFORNIA	F15	VHF	F	20-Nov-15	ADULT	1-Apr-15	TELEM	2-Dec-15	510619	4654564	589.1363	930.2166	9936.8038	1	0	0	1
1278	NORTHERN CALIFORNIA	F15	VHF	F	20-Nov-15	ADULT	1-Apr-15	REST_DEN	23-Dec-15	510589	4654760	0	0	0	1	0	1	1
1292	NORTHERN CALIFORNIA	F15	VHF	F	20-Nov-15	ADULT	1-Apr-15	TELEM	21-Jan-16	510010	4655367	1052.0086	2347.2275	29253.8201	1	0	0	0
1293	NORTHERN CALIFORNIA	F15	VHF	F	20-Nov-15	ADULT	1-Apr-15	TELEM	25-Jan-16	510299	4655423	107.1392	81.7248	1414.6804	1	0	1	1
1294	NORTHERN CALIFORNIA	F15	VHF	F	20-Nov-15	ADULT	1-Apr-15	TELEM	27-Jan-16	510057	4655500	2.8583	8.7537	91.8429	1	0	1	1
1279	NORTHERN CALIFORNIA	F15	VHF	F	20-Nov-15	ADULT	1-Apr-15	REST_DEN	4-Feb-16	510746	4655259	0	0	0	1	0	1	1
1295	NORTHERN CALIFORNIA	F15	VHF	F	20-Nov-15	ADULT	1-Apr-15	TELEM	4-Feb-16	510776	4655343	471.3639	1665.4927	14364.9244	1	0	0	0
1296	NORTHERN CALIFORNIA	F15	VHF	F	20-Nov-15	ADULT	1-Apr-15	TELEM	4-Feb-16	510948	4655674	1030.2191	4953.0344	25929.2922	1	0	0	0
1280	NORTHERN CALIFORNIA	F15	VHF	F	20-Nov-15	ADULT	1-Apr-15	REST_DEN	9-Feb-16	509877	4655192	0	0	0	1	0	1	1
1297	NORTHERN CALIFORNIA	F15	VHF	F	20-Nov-15	ADULT	1-Apr-15	TELEM	9-Feb-16	509970	4655214	110.8406	89.5554	1815.3119	1	0	1	1
1298	NORTHERN CALIFORNIA	F15	VHF	F	20-Nov-15	ADULT	1-Apr-15	TELEM	10-Feb-16	510778	4655175	1007.9408	1264.2787	19548.666	1	0	0	0
1299	NORTHERN CALIFORNIA	F15	VHF	F	20-Nov-15	ADULT	1-Apr-15	TELEM	11-Feb-16	510024	4655205	1270.1377	1686.7044	27539.9528	1	0	0	0
1300	NORTHERN CALIFORNIA	F15	VHF	F	20-Nov-15	ADULT	1-Apr-15	TELEM	16-Feb-16	510585	4655107	71.4473	155.5087	1857.6248	1	0	1	1
1301	NORTHERN CALIFORNIA	F15	VHF	F	20-Nov-15	ADULT	1-Apr-15	TELEM	22-Feb-16	510739	4655345	731.1823	2373.5168	22710.1861	1	0	0	0
1281	NORTHERN CALIFORNIA	F15	VHF	F	20-Nov-15	ADULT	1-Apr-15	REST_DEN	23-Feb-16	509815	4655540	0	0	0	1	0	1	1
1302	NORTHERN CALIFORNIA	F15	VHF	F	20-Nov-15	ADULT	1-Apr-15	TELEM	25-Feb-16	510688	4655252	237.8002	602.5204	6981.5961	1	0	0	1
1282	NORTHERN CALIFORNIA	F15	VHF	F	20-Nov-15	ADULT	1-Apr-15	REST_DEN	9-Mar-16	509812	4655068	0	0	0	1	0	1	1
1303	NORTHERN CALIFORNIA	F15	VHF	F	20-Nov-15	ADULT	1-Apr-15	TELEM	15-Mar-16	510125	4655199	0.028	0.0152	0.322	1	0	1	1
1283	NORTHERN CALIFORNIA	F15	VHF	F	20-Nov-15	ADULT	1-Apr-15	REST_DEN	16-Mar-16	510139	4655720	0	0	0	1	0	1	1
1284	NORTHERN CALIFORNIA	F15	VHF	F	20-Nov-15	ADULT	1-Apr-15	REST_DEN	17-Mar-16	509848	4655182	0	0	0	1	0	1	1
1304	NORTHERN CALIFORNIA	F15	VHF	F	20-Nov-15	ADULT	1-Apr-15	TELEM	17-Mar-16	510014	4655274	103.0852	111.9459	1898.1997	1	0	1	1
1305	NORTHERN CALIFORNIA	F15	VHF	F	20-Nov-15	ADULT	1-Apr-15	TELEM	18-Mar-16	509725	4655313	252.3092	856.1892	8678.7036	1	0	0	1
1306	NORTHERN CALIFORNIA	F15	VHF	F	20-Nov-15	ADULT	1-Apr-15	TELEM	24-Mar-16	509846	4655147	72.3468	45.6248	380.3412	1	0	1	1
1307	NORTHERN CALIFORNIA	F15	VHF	F	20-Nov-15	ADULT	1-Apr-15	TELEM	29-Mar-16	510757	4655430	952.4448	4881.9555	38562.8917	1	0	0	0
1308	NORTHERN CALIFORNIA	F15	VHF	F	20-Nov-15	ADULT	1-Apr-15	TELEM	31-Mar-16	509835	4655171	110.5556	103.4661	2010.47	1	0	1	1
1309	NORTHERN CALIFORNIA	F15	VHF	F	20-Nov-15	ADULT	1-Apr-15	TELEM	5-Apr-16	510085	4655459	2428.0044	9156.5802	86298.85	1	0	0	0
1310	NORTHERN CALIFORNIA	F15	VHF	F	20-Nov-15	ADULT	1-Apr-15	TELEM	7-Apr-16	510970	4655242	4036.1927	4289.6988	70660.5381	1	0	0	0
1311	NORTHERN CALIFORNIA	F15	VHF	F	20-Nov-15	ADULT	1-Apr-15	TELEM	12-Apr-16	510505	4655267	1942.997	5793.2627	62736.0218	1	0	0	0
1285	NORTHERN CALIFORNIA	F15	VHF	F	20-Nov-15	ADULT	1-Apr-15	REST_DEN	13-Apr-16	510905	4655311	0	0	0	1	0	1	1
1312	NORTHERN CALIFORNIA	F15	VHF	F	20-Nov-15	ADULT	1-Apr-15	TELEM	13-Apr-16	510803	4655278	23.798	100.6478	865.9404	1	0	1	1
1313	NORTHERN CALIFORNIA	F15	VHF	F	20-Nov-15	ADULT	1-Apr-15	TELEM	15-Apr-16	510093	4655315	95.2644	246.474	2843.0855	1	0	1	1
1286	NORTHERN CALIFORNIA	F15	VHF	F	20-Nov-15	ADULT	1-Apr-15	REST_DEN	18-Apr-16	509977	4654883	0	0	0	1	0	1	1
1314	NORTHERN CALIFORNIA	F15	VHF	F	20-Nov-15	ADULT	1-Apr-15	TELEM	18-Apr-16	510302	4655285	322.9971	770.7627	7528.0149	1	0	0	1
1315	NORTHERN CALIFORNIA	F15	VHF	F	20-Nov-15	ADULT	1-Apr-15	TELEM	19-Apr-16	510159	4655128	12.273	33.3986	373.3127	1	0	1	1
1316	NORTHERN CALIFORNIA	F15	VHF	F	20-Nov-15	ADULT	1-Apr-15	TELEM	20-Apr-16	510229	4655214	39.2293	125.7576	1135.5569	1	0	1	1
1287	NORTHERN CALIFORNIA	F15	VHF	F	20-Nov-15	ADULT	1-Apr-15	REST_DEN	21-Apr-16	510269	4655244	0	0	0	1	0	1	1
1317	NORTHERN CALIFORNIA	F15	VHF	F	20-Nov-15	ADULT	1-Apr-15	TELEM	25-Apr-16	510260	4655254	7.5776	11.2099	157.8968	1	0	1	1
1318	NORTHERN CALIFORNIA	F15	VHF	F	20-Nov-15	ADULT	1-Apr-15	TELEM	29-Apr-16	510390	4655304	1708.5422	6034.3629	58681.0911	1	0	0	0
1319	NORTHERN CALIFORNIA	F15	VHF	F	20-Nov-15	ADULT	1-Apr-15	TELEM	2-May-16	510412	4655377	274.0625	407.6578	3586.0481	1	0	0	1
1320	NORTHERN CALIFORNIA	F15	VHF	F	20-Nov-15	ADULT	1-Apr-15	TELEM	4-May-16	510239	4655199	3957.9067	15508.3291	129125.4907	1	0	0	0
1321	NORTHERN CALIFORNIA	F15	VHF	F	20-Nov-15	ADULT	1-Apr-15	TELEM	9-May-16	510315	4655263	779.2714	1596.4056	15880.222	1	0	0	0
1322	NORTHERN CALIFORNIA	F15	VHF	F	20-Nov-15	ADULT	1-Apr-15	TELEM	10-May-16	510251	4655233	32.2588	45.5943	630.8408	1	0	1	1
1323	NORTHERN CALIFORNIA	F15	VHF	F	20-Nov-15	ADULT	1-Apr-15	TELEM	13-May-16	510494	4655225	1012.4135	1499.0916	22739.3657	1	0	0	0
1324	NORTHERN CALIFORNIA	F15	VHF	F	20-Nov-15	ADULT	1-Apr-15	TELEM	19-May-16	510715	4655195	84.9891	247.8586	2730.6327	1	0	1	1
1325	NORTHERN CALIFORNIA	F15	VHF	F	20-Nov-15	ADULT	1-Apr-15	TELEM	27-May-16	510618	4654973	541.7907	1030.1958	13138.1797	1	0	0	0
1326	NORTHERN CALIFORNIA	F15	VHF	F	20-Nov-15	ADULT	1-Apr-15	TELEM	30-May-16	510488	4655066	0.0002	0.0075	0.0195	1	0	1	1
1288	NORTHERN CALIFORNIA	F15	VHF	F	20-Nov-15	ADULT	1-Apr-15	REST_DEN	31-May-16	510492	4655062	0	0	0	1	0	1	1
1327	NORTHERN CALIFORNIA	F15	VHF	F	20-Nov-15	ADULT	1-Apr-15	TELEM	3-Jun-16	510824	4654981	20957.5666	93454.3541	461581.0571	1	0	0	0
1328	NORTHERN CALIFORNIA	F15	VHF	F	20-Nov-15	ADULT	1-Apr-15	TELEM	6-Jun-16	509792	4655839	1071.5239	6574.9821	49064.9321	1	0	0	0
1329	NORTHERN CALIFORNIA	F15	VHF	F	20-Nov-15	ADULT	1-Apr-15	TELEM	8-Jun-16	510453	4655256	1716.8434	6268.2551	51194.4154	1	0	0	0
1330	NORTHERN CALIFORNIA	F15	VHF	F	20-Nov-15	ADULT	1-Apr-15	TELEM	10-Jun-16	510493	4655050	11.6367	3.3218	60.2019	1	0	1	1
1331	NORTHERN CALIFORNIA	F15	VHF	F	20-Nov-15	ADULT	1-Apr-15	TELEM	20-Jun-16	510560	4655152	667.7947	1346.867	17181.0734	1	0	0	0
1332	NORTHERN CALIFORNIA	M01	VHF	M	14-Sep-12	JUVENILE	1-Apr-13	CAPTURE	14-Sep-12	378867	4527418	0	0	0	0	1	1	1
1338	NORTHERN CALIFORNIA	M01	VHF	M	14-Sep-12	JUVENILE	1-Apr-13	TELEM	3-Oct-12	377767	4527279	397.7619	112.9505	3363.5592	0	1	1	1
1339	NORTHERN CALIFORNIA	M01	VHF	M	14-Sep-12	JUVENILE	1-Apr-13	TELEM	10-Oct-12	377264	4526444	43089.2849	34165.2755	301162.9705	0	1	0	0
1340	NORTHERN CALIFORNIA	M01	VHF	M	14-Sep-12	JUVENILE	1-Apr-13	TELEM	18-Oct-12	377905	4527555	448.6418	581.4102	5821.4272	0	1	0	1
1341	NORTHERN CALIFORNIA	M01	VHF	M	14-Sep-12	JUVENILE	1-Apr-13	TELEM	3-Nov-12	371429	4529744	14432.9408	7472.9763	194739.9341	0	1	0	0
1342	NORTHERN CALIFORNIA	M01	VHF	M	14-Sep-12	JUVENILE	1-Apr-13	TELEM	6-Nov-12	372148	4527865	2.8465	6.8619	66.2567	0	1	1	1
1343	NORTHERN CALIFORNIA	M01	VHF	M	14-Sep-12	JUVENILE	1-Apr-13	TELEM	24-Nov-12	372887	4526522	2961.4575	2269.4794	44212.1836	0	1	0	0
1344	NORTHERN CALIFORNIA	M01	VHF	M	14-Sep-12	JUVENILE	1-Apr-13	TELEM	24-Nov-12	372887	4526522	2961.4575	2269.4794	44212.1836	0	1	0	0
1345	NORTHERN CALIFORNIA	M01	VHF	M	14-Sep-12	JUVENILE	1-Apr-13	TELEM	27-Nov-12	376820	4525949	9975.2806	1058.8351	60131.1994	0	1	0	0
1346	NORTHERN CALIFORNIA	M01	VHF	M	14-Sep-12	JUVENILE	1-Apr-13	TELEM	3-Dec-12	377061	4525995	3272.5819	424.1216	21180.892	0	1	0	0
1347	NORTHERN CALIFORNIA	M01	VHF	M	14-Sep-12	JUVENILE	1-Apr-13	TELEM	6-Dec-12	376858	4525767	16316.9081	1944.0718	103461.6131	0	1	0	0
1348	NORTHERN CALIFORNIA	M01	VHF	M	14-Sep-12	JUVENILE	1-Apr-13	TELEM	11-Dec-12	377009	4526361	12848.6238	9886.516	203383.2456	0	1	0	0
1349	NORTHERN CALIFORNIA	M01	VHF	M	14-Sep-12	JUVENILE	1-Apr-13	TELEM	13-Dec-12	377304	4526151	5084.6221	243.9591	12766.4037	0	1	0	0
1350	NORTHERN CALIFORNIA	M01	VHF	M	14-Sep-12	JUVENILE	1-Apr-13	TELEM	19-Dec-12	376803	4525080	1137.9342	341.3751	10664.9943	0	1	0	0
1351	NORTHERN CALIFORNIA	M01	VHF	M	14-Sep-12	JUVENILE	1-Apr-13	TELEM	7-Jan-13	376139	4525841	3600.2611	959.5691	34179.5226	0	1	0	0
1352	NORTHERN CALIFORNIA	M01	VHF	M	14-Sep-12	JUVENILE	1-Apr-13	TELEM	15-Jan-13	376981	4525339	22569.0552	6796.3641	180299.9737	0	1	0	0
1353	NORTHERN CALIFORNIA	M01	VHF	M	14-Sep-12	JUVENILE	1-Apr-13	TELEM	26-Jan-13	377055	4526064	4826.786	521.6479	27272.8598	0	1	0	0
1354	NORTHERN CALIFORNIA	M01	VHF	M	14-Sep-12	JUVENILE	1-Apr-13	TELEM	1-Feb-13	377114	4525789	1934.6462	653.2471	19660.8607	0	1	0	0
1355	NORTHERN CALIFORNIA	M01	VHF	M	14-Sep-12	JUVENILE	1-Apr-13	TELEM	4-Feb-13	376857	4525441	291.01	87.5298	2571.9083	0	1	1	1
1356	NORTHERN CALIFORNIA	M01	VHF	M	14-Sep-12	JUVENILE	1-Apr-13	TELEM	11-Feb-13	376982	4525703	183.4079	57.4365	1795.146	0	1	1	1
1357	NORTHERN CALIFORNIA	M01	VHF	M	14-Sep-12	JUVENILE	1-Apr-13	TELEM	15-Feb-13	376698	4525208	23749.5841	7826.1591	185978.5189	0	1	0	0
1358	NORTHERN CALIFORNIA	M01	VHF	M	14-Sep-12	JUVENILE	1-Apr-13	TELEM	22-Feb-13	374507	4524925	19167987.68	1477005.057	46695366.81	0	1	0	0
1359	NORTHERN CALIFORNIA	M01	VHF	M	14-Sep-12	JUVENILE	1-Apr-13	TELEM	3-Mar-13	376804	4525711	18929.9981	4653.1191	165865.6972	0	1	0	0
1360	NORTHERN CALIFORNIA	M01	VHF	M	14-Sep-12	JUVENILE	1-Apr-13	TELEM	10-Mar-13	377152	4525748	3522.627	1857.5719	45020.8376	0	1	0	0
1361	NORTHERN CALIFORNIA	M01	VHF	M	14-Sep-12	JUVENILE	1-Apr-13	TELEM	15-Mar-13	376843	4525838	21902.0937	4136.8851	171771.8133	0	1	0	0
1362	NORTHERN CALIFORNIA	M01	VHF	M	14-Sep-12	JUVENILE	1-Apr-13	TELEM	17-Mar-13	376744	4525758	7340.77	1274.4806	54410.738	0	1	0	0
1363	NORTHERN CALIFORNIA	M01	VHF	M	14-Sep-12	JUVENILE	1-Apr-13	TELEM	23-Mar-13	376890	4526217	24864.5619	3670.4849	141560.8002	0	1	0	0
1364	NORTHERN CALIFORNIA	M01	VHF	M	14-Sep-12	JUVENILE	1-Apr-13	TELEM	5-Apr-13	377580	4523897	18288.4273	210755.7827	1013869.222	1	0	0	0
1365	NORTHERN CALIFORNIA	M01	VHF	M	14-Sep-12	JUVENILE	1-Apr-13	TELEM	18-Apr-13	375693	4523411	36790.7449	10108.8446	346387.871	1	0	0	0
1366	NORTHERN CALIFORNIA	M01	VHF	M	14-Sep-12	JUVENILE	1-Apr-13	TELEM	24-Apr-13	377449	4525312	7.596	3.3357	86.2461	1	0	1	1
1367	NORTHERN CALIFORNIA	M01	VHF	M	14-Sep-12	JUVENILE	1-Apr-13	TELEM	9-May-13	377698	4525061	546.31	4574.2389	14451.1309	1	0	0	0
1368	NORTHERN CALIFORNIA	M01	VHF	M	14-Sep-12	JUVENILE	1-Apr-13	TELEM	17-May-13	376456	4523823	11761.7231	9344.5905	128631.1844	1	0	0	0
1369	NORTHERN CALIFORNIA	M01	VHF	M	14-Sep-12	JUVENILE	1-Apr-13	TELEM	24-May-13	377166	4524744	742.1977	1192.8685	9118.8303	1	0	0	0
1370	NORTHERN CALIFORNIA	M01	VHF	M	14-Sep-12	JUVENILE	1-Apr-13	TELEM	31-May-13	376396	4520679	3299.3961	844.8644	17760.2822	1	0	0	0
1371	NORTHERN CALIFORNIA	M01	VHF	M	14-Sep-12	JUVENILE	1-Apr-13	TELEM	7-Jun-13	375238	4520668	1.5108	9.9822	51.1212	1	0	1	1
1372	NORTHERN CALIFORNIA	M01	VHF	M	14-Sep-12	JUVENILE	1-Apr-13	TELEM	14-Jun-13	375746	4520630	652.424	315.4342	3644.7037	1	0	0	1
1373	NORTHERN CALIFORNIA	M01	VHF	M	14-Sep-12	JUVENILE	1-Apr-13	TELEM	28-Jun-13	375606	4520586	1388.9807	7875.427	55925.6027	1	0	0	0
1374	NORTHERN CALIFORNIA	M01	VHF	M	14-Sep-12	JUVENILE	1-Apr-13	TELEM	3-Jul-13	377578	4523380	15825.2587	138950.8948	684127.906	1	0	0	0
1375	NORTHERN CALIFORNIA	M01	VHF	M	14-Sep-12	JUVENILE	1-Apr-13	TELEM	11-Jul-13	376321	4520965	985.1578	139.1712	4960.039	1	0	0	1
1376	NORTHERN CALIFORNIA	M01	VHF	M	14-Sep-12	JUVENILE	1-Apr-13	TELEM	5-Aug-13	377050	4521465	1.0295	0.5495	14.1486	1	0	1	1
1377	NORTHERN CALIFORNIA	M01	VHF	M	14-Sep-12	JUVENILE	1-Apr-13	TELEM	15-Aug-13	377217	4520271	111.5281	67.499	1340.5774	1	0	1	1
1378	NORTHERN CALIFORNIA	M01	VHF	M	14-Sep-12	JUVENILE	1-Apr-13	TELEM	21-Aug-13	377209	4520330	1029.9898	552.8147	13568.4629	1	0	0	0
1379	NORTHERN CALIFORNIA	M01	VHF	M	14-Sep-12	JUVENILE	1-Apr-13	TELEM	16-Sep-13	377195	4521249	97.9071	106.3895	1796.535	1	0	1	1
1380	NORTHERN CALIFORNIA	M01	VHF	M	14-Sep-12	JUVENILE	1-Apr-13	TELEM	20-Sep-13	377248	4521645	191.8896	69.6019	1547.8746	1	0	1	1
1381	NORTHERN CALIFORNIA	M01	VHF	M	14-Sep-12	JUVENILE	1-Apr-13	TELEM	24-Sep-13	377100	4521279	386.7759	170.4696	4656.2275	1	0	1	1
1382	NORTHERN CALIFORNIA	M01	VHF	M	14-Sep-12	JUVENILE	1-Apr-13	TELEM	11-Oct-13	377139	4521627	0.6026	0.1429	5.4443	1	0	1	1
1383	NORTHERN CALIFORNIA	M01	VHF	M	14-Sep-12	JUVENILE	1-Apr-13	TELEM	28-Oct-13	377131	4520504	462.4206	178.1784	5372.7763	1	0	0	1
1384	NORTHERN CALIFORNIA	M01	VHF	M	14-Sep-12	JUVENILE	1-Apr-13	TELEM	5-Nov-13	377232	4520399	1.2773	0.3182	10.0287	1	0	1	1
1385	NORTHERN CALIFORNIA	M01	VHF	M	14-Sep-12	JUVENILE	1-Apr-13	TELEM	15-May-14	377220	4521300	2664.6834	1299.4042	33636.8222	1	0	0	0
1386	NORTHERN CALIFORNIA	M01	VHF	M	14-Sep-12	JUVENILE	1-Apr-13	TELEM	22-May-14	376579	4520305	34.0592	19.7104	454.6762	1	0	1	1
1333	NORTHERN CALIFORNIA	M01	VHF	M	14-Sep-12	JUVENILE	1-Apr-13	REST_DEN	4-Feb-15	377228	4521037	0	0	0	1	0	1	1
1387	NORTHERN CALIFORNIA	M01	VHF	M	14-Sep-12	JUVENILE	1-Apr-13	TELEM	10-Feb-15	374827	4518772	256268.8579	25005.6926	1355462.37	1	0	0	0
1388	NORTHERN CALIFORNIA	M01	VHF	M	14-Sep-12	JUVENILE	1-Apr-13	TELEM	12-Feb-15	375943	4519687	18.1593	45.4456	461.9109	1	0	1	1
1389	NORTHERN CALIFORNIA	M01	VHF	M	14-Sep-12	JUVENILE	1-Apr-13	TELEM	18-Feb-15	376696	4520456	7011.3311	3496.8251	87828.6975	1	0	0	0
1334	NORTHERN CALIFORNIA	M01	VHF	M	14-Sep-12	JUVENILE	1-Apr-13	REST_DEN	19-Feb-15	376887	4520349	0	0	0	1	0	1	1
1390	NORTHERN CALIFORNIA	M01	VHF	M	14-Sep-12	JUVENILE	1-Apr-13	TELEM	23-Feb-15	375563	4519691	2.9779	1.0401	31.7833	1	0	1	1
1391	NORTHERN CALIFORNIA	M01	VHF	M	14-Sep-12	JUVENILE	1-Apr-13	TELEM	25-Feb-15	376462	4519945	193.9029	216.8515	2443.2278	1	0	1	1
1335	NORTHERN CALIFORNIA	M01	VHF	M	14-Sep-12	JUVENILE	1-Apr-13	REST_DEN	27-Feb-15	377536	4520969	0	0	0	1	0	1	1
1392	NORTHERN CALIFORNIA	M01	VHF	M	14-Sep-12	JUVENILE	1-Apr-13	TELEM	2-Mar-15	376488	4521109	869.7802	122.3664	6095.4239	1	0	0	1
1393	NORTHERN CALIFORNIA	M01	VHF	M	14-Sep-12	JUVENILE	1-Apr-13	TELEM	4-Mar-15	376896	4521319	579.1919	120.155	4934.0465	1	0	0	1
1394	NORTHERN CALIFORNIA	M01	VHF	M	14-Sep-12	JUVENILE	1-Apr-13	TELEM	10-Mar-15	375526	4519879	28.0864	10.7908	215.4113	1	0	1	1
1395	NORTHERN CALIFORNIA	M01	VHF	M	14-Sep-12	JUVENILE	1-Apr-13	TELEM	11-Mar-15	376663	4521074	516.0811	411.8311	8374.4073	1	0	0	1
1396	NORTHERN CALIFORNIA	M01	VHF	M	14-Sep-12	JUVENILE	1-Apr-13	TELEM	16-Mar-15	376787	4520591	235.168	549.7831	6051.3998	1	0	0	1
1397	NORTHERN CALIFORNIA	M01	VHF	M	14-Sep-12	JUVENILE	1-Apr-13	TELEM	25-Mar-15	376237	4519615	86.5081	122.6989	1664.1582	1	0	1	1
1336	NORTHERN CALIFORNIA	M01	VHF	M	14-Sep-12	JUVENILE	1-Apr-13	REST_DEN	27-Mar-15	376878	4521180	0	0	0	1	0	1	1
1398	NORTHERN CALIFORNIA	M01	VHF	M	14-Sep-12	JUVENILE	1-Apr-13	TELEM	30-Mar-15	376260	4520234	12.5111	16.3985	269.5701	1	0	1	1
1337	NORTHERN CALIFORNIA	M01	VHF	M	14-Sep-12	JUVENILE	1-Apr-13	REST_DEN	16-Apr-15	376399	4520070	0	0	0	1	0	1	1
1399	NORTHERN CALIFORNIA	M01	VHF	M	14-Sep-12	JUVENILE	1-Apr-13	TELEM	21-Apr-15	376146	4520882	2069.7591	2409.357	22181.7689	1	0	0	0
1400	NORTHERN CALIFORNIA	M01	VHF	M	14-Sep-12	JUVENILE	1-Apr-13	TELEM	28-Apr-15	376215	4520884	9088.1218	27071.1478	250001.4679	1	0	0	0
1401	NORTHERN CALIFORNIA	M01	VHF	M	14-Sep-12	JUVENILE	1-Apr-13	TELEM	4-May-15	377538	4521351	199.2437	549.7669	5037.4958	1	0	0	1
1402	NORTHERN CALIFORNIA	M01	VHF	M	14-Sep-12	JUVENILE	1-Apr-13	TELEM	5-May-15	376580	4521043	853.5632	319.488	9797.7601	1	0	0	1
1403	NORTHERN CALIFORNIA	M01	VHF	M	14-Sep-12	JUVENILE	1-Apr-13	TELEM	8-May-15	376885	4520311	306.4914	421.0572	6692.2745	1	0	0	1
1404	NORTHERN CALIFORNIA	M01	VHF	M	14-Sep-12	JUVENILE	1-Apr-13	TELEM	13-May-15	376940	4521197	91.5603	745.66	4424.4752	1	0	0	1
1405	NORTHERN CALIFORNIA	M01	VHF	M	14-Sep-12	JUVENILE	1-Apr-13	TELEM	20-May-15	375888	4521969	4826.8054	6829.7282	79519.6989	1	0	0	0
1406	NORTHERN CALIFORNIA	M01	VHF	M	14-Sep-12	JUVENILE	1-Apr-13	TELEM	26-May-15	377036	4520648	41.5192	202.1048	1630.2225	1	0	1	1
1407	NORTHERN CALIFORNIA	M01	VHF	M	14-Sep-12	JUVENILE	1-Apr-13	TELEM	27-May-15	376364	4519690	1441.3467	233.4472	6846.1632	1	0	0	0
1408	NORTHERN CALIFORNIA	M01	VHF	M	14-Sep-12	JUVENILE	1-Apr-13	TELEM	29-May-15	376686	4520837	250.2458	898.908	7473.3309	1	0	0	1
1409	NORTHERN CALIFORNIA	M01	VHF	M	14-Sep-12	JUVENILE	1-Apr-13	TELEM	3-Jun-15	376543	4519984	24.4647	12.0749	322.2515	1	0	1	1
1410	NORTHERN CALIFORNIA	M01	VHF	M	14-Sep-12	JUVENILE	1-Apr-13	TELEM	10-Jun-15	377296	4522171	99.2701	107.0249	1391.5592	1	0	1	1
1411	NORTHERN CALIFORNIA	M01	VHF	M	14-Sep-12	JUVENILE	1-Apr-13	TELEM	11-Jun-15	377003	4521290	0.6287	0.3634	8.8641	1	0	1	1
1412	NORTHERN CALIFORNIA	M01	VHF	M	14-Sep-12	JUVENILE	1-Apr-13	TELEM	17-Jun-15	375711	4519613	134.9985	23.5348	836.7394	1	0	1	1
1413	NORTHERN CALIFORNIA	M01	VHF	M	14-Sep-12	JUVENILE	1-Apr-13	TELEM	19-Jun-15	376620	4520481	19.2298	117.3555	893.439	1	0	1	1
1414	NORTHERN CALIFORNIA	M01	VHF	M	14-Sep-12	JUVENILE	1-Apr-13	TELEM	30-Jun-15	377121	4520788	127.8415	365.3852	4015.6078	1	0	1	1
1415	NORTHERN CALIFORNIA	M01	VHF	M	14-Sep-12	JUVENILE	1-Apr-13	TELEM	6-Jul-15	376640	4520716	2428.6592	2397.3376	38557.302	1	0	0	0
1416	NORTHERN CALIFORNIA	M01	VHF	M	14-Sep-12	JUVENILE	1-Apr-13	TELEM	7-Aug-15	376702	4520311	27.737	36.7073	552.2831	1	0	1	1
1417	NORTHERN CALIFORNIA	M01	VHF	M	14-Sep-12	JUVENILE	1-Apr-13	TELEM	3-Sep-15	376503	4520417	8.7089	12.081	173.257	1	0	1	1
1418	NORTHERN CALIFORNIA	M01	VHF	M	14-Sep-12	JUVENILE	1-Apr-13	TELEM	9-Sep-15	376655	4519943	76.5683	25.9658	705.37	1	0	1	1
1419	NORTHERN CALIFORNIA	M01	VHF	M	14-Sep-12	JUVENILE	1-Apr-13	TELEM	29-Sep-15	376603	4519998	6.6896	2.539	71.2518	1	0	1	1
1420	NORTHERN CALIFORNIA	M01	VHF	M	14-Sep-12	JUVENILE	1-Apr-13	TELEM	16-Oct-15	376886	4520394	454.7483	693.3213	10227.3927	1	0	0	1
1421	NORTHERN CALIFORNIA	M01	VHF	M	14-Sep-12	JUVENILE	1-Apr-13	CAPTURE	20-Jan-15	376040	4520101	0	0	0	1	0	1	1
1422	NORTHERN CALIFORNIA	M02	VHF	M	26-Sep-12	JUVENILE	1-Apr-13	CAPTURE	26-Sep-12	364821	4508459	0	0	0	0	1	1	1
1424	NORTHERN CALIFORNIA	M02	VHF	M	26-Sep-12	JUVENILE	1-Apr-13	TELEM	3-Oct-12	433414	4577925	30.1234	123.0143	1038.1771	0	1	1	1
1425	NORTHERN CALIFORNIA	M02	VHF	M	26-Sep-12	JUVENILE	1-Apr-13	TELEM	11-Oct-12	434077	4577202	668.6297	5355.6261	35570.0582	0	1	0	0
1426	NORTHERN CALIFORNIA	M02	VHF	M	26-Sep-12	JUVENILE	1-Apr-13	TELEM	17-Oct-12	433827	4577694	24.8479	80.4161	767.1567	0	1	1	1
1427	NORTHERN CALIFORNIA	M02	VHF	M	26-Sep-12	JUVENILE	1-Apr-13	TELEM	24-Oct-12	432303	4577807	1332.5089	11014.3204	70714.6565	0	1	0	0
1428	NORTHERN CALIFORNIA	M02	VHF	M	26-Sep-12	JUVENILE	1-Apr-13	TELEM	30-Oct-12	433026	4578351	156.9967	1168.5321	7892.6065	0	1	0	0
1429	NORTHERN CALIFORNIA	M02	VHF	M	26-Sep-12	JUVENILE	1-Apr-13	TELEM	5-Nov-12	432620	4578024	502.3298	661.778	10469.5086	0	1	0	1
1430	NORTHERN CALIFORNIA	M02	VHF	M	26-Sep-12	JUVENILE	1-Apr-13	TELEM	26-Nov-12	432667	4577921	464.494	1048.0126	12310.5766	0	1	0	0
1431	NORTHERN CALIFORNIA	M02	VHF	M	26-Sep-12	JUVENILE	1-Apr-13	TELEM	5-Dec-12	433860	4577795	0.5596	1.9415	19.0976	0	1	1	1
1432	NORTHERN CALIFORNIA	M02	VHF	M	26-Sep-12	JUVENILE	1-Apr-13	TELEM	7-Dec-12	430785	4576573	386.586	3227.0486	17756.6701	0	1	0	0
1433	NORTHERN CALIFORNIA	M02	VHF	M	26-Sep-12	JUVENILE	1-Apr-13	TELEM	13-Dec-12	432479	4577898	355.4696	713.6527	8391.4795	0	1	0	1
1434	NORTHERN CALIFORNIA	M02	VHF	M	26-Sep-12	JUVENILE	1-Apr-13	TELEM	19-Dec-12	432147	4578353	82.3523	100.172	1697.4583	0	1	1	1
1435	NORTHERN CALIFORNIA	M02	VHF	M	26-Sep-12	JUVENILE	1-Apr-13	TELEM	3-Jan-13	432364	4577499	6393.6537	2882.1508	54794.143	0	1	0	0
1436	NORTHERN CALIFORNIA	M02	VHF	M	26-Sep-12	JUVENILE	1-Apr-13	TELEM	16-Jan-13	432574	4577518	2787.963	8011.0664	67355.6568	0	1	0	0
1437	NORTHERN CALIFORNIA	M02	VHF	M	26-Sep-12	JUVENILE	1-Apr-13	TELEM	26-Jan-13	432893	4578374	96.1823	220.3461	2387.1553	0	1	1	1
1438	NORTHERN CALIFORNIA	M02	VHF	M	26-Sep-12	JUVENILE	1-Apr-13	TELEM	1-Feb-13	433105	4577701	671.2444	1502.6758	13403.434	0	1	0	0
1439	NORTHERN CALIFORNIA	M02	VHF	M	26-Sep-12	JUVENILE	1-Apr-13	TELEM	4-Feb-13	432495	4577568	14481.5559	140992.0116	842296.4829	0	1	0	0
1440	NORTHERN CALIFORNIA	M02	VHF	M	26-Sep-12	JUVENILE	1-Apr-13	TELEM	10-Feb-13	433855	4578460	10730.4838	19870.8857	202743.2346	0	1	0	0
1441	NORTHERN CALIFORNIA	M02	VHF	M	26-Sep-12	JUVENILE	1-Apr-13	TELEM	16-Feb-13	433336	4577699	10.3133	24.2246	287.1621	0	1	1	1
1442	NORTHERN CALIFORNIA	M02	VHF	M	26-Sep-12	JUVENILE	1-Apr-13	TELEM	23-Feb-13	433544	4577517	2081.0511	2855.1392	34215.0093	0	1	0	0
1443	NORTHERN CALIFORNIA	M02	VHF	M	26-Sep-12	JUVENILE	1-Apr-13	TELEM	9-Mar-13	433347	4577321	3736.9944	6055.4851	60477.7662	0	1	0	0
1444	NORTHERN CALIFORNIA	M02	VHF	M	26-Sep-12	JUVENILE	1-Apr-13	TELEM	22-Mar-13	433865	4577433	90.4781	266.0685	2809.1448	0	1	1	1
1445	NORTHERN CALIFORNIA	M02	VHF	M	26-Sep-12	JUVENILE	1-Apr-13	TELEM	2-Apr-13	434039	4577891	18.5453	359.5604	1497.1192	1	0	1	1
1446	NORTHERN CALIFORNIA	M02	VHF	M	26-Sep-12	JUVENILE	1-Apr-13	TELEM	9-Apr-13	433234	4577479	747.2185	957.3146	14018.13	1	0	0	1
1447	NORTHERN CALIFORNIA	M02	VHF	M	26-Sep-12	JUVENILE	1-Apr-13	TELEM	16-Apr-13	433209	4577591	15.1768	31.3375	410.4875	1	0	1	1
1448	NORTHERN CALIFORNIA	M02	VHF	M	26-Sep-12	JUVENILE	1-Apr-13	TELEM	22-Apr-13	433395	4577847	29.5275	62.1208	806.1113	1	0	1	1
1449	NORTHERN CALIFORNIA	M02	VHF	M	26-Sep-12	JUVENILE	1-Apr-13	TELEM	4-May-13	433639	4577287	755.3911	2221.6389	18195.9545	1	0	0	0
1450	NORTHERN CALIFORNIA	M02	VHF	M	26-Sep-12	JUVENILE	1-Apr-13	TELEM	17-May-13	433485	4577953	134.266	89.9375	1996.3286	1	0	1	1
1451	NORTHERN CALIFORNIA	M02	VHF	M	26-Sep-12	JUVENILE	1-Apr-13	TELEM	22-May-13	433780	4577389	205.1629	453.3309	3718.7729	1	0	0	1
1452	NORTHERN CALIFORNIA	M02	VHF	M	26-Sep-12	JUVENILE	1-Apr-13	TELEM	23-May-13	433123	4577999	352.3488	876.2798	9771.9223	1	0	0	1
1453	NORTHERN CALIFORNIA	M02	VHF	M	26-Sep-12	JUVENILE	1-Apr-13	TELEM	28-May-13	433769	4577735	393.2293	950.475	10785.9141	1	0	0	1
1454	NORTHERN CALIFORNIA	M02	VHF	M	26-Sep-12	JUVENILE	1-Apr-13	TELEM	29-May-13	433628	4577596	1000.4917	7773.9545	44437.039	1	0	0	0
1455	NORTHERN CALIFORNIA	M02	VHF	M	26-Sep-12	JUVENILE	1-Apr-13	TELEM	5-Jun-13	433481	4577742	3868.7774	7311.2477	97176.9762	1	0	0	0
1456	NORTHERN CALIFORNIA	M02	VHF	M	26-Sep-12	JUVENILE	1-Apr-13	TELEM	11-Jun-13	433448	4577904	736.1083	1331.7895	18425.7051	1	0	0	0
1457	NORTHERN CALIFORNIA	M02	VHF	M	26-Sep-12	JUVENILE	1-Apr-13	TELEM	17-Jun-13	432997	4578106	10.4964	6.3787	97.8523	1	0	1	1
1458	NORTHERN CALIFORNIA	M02	VHF	M	26-Sep-12	JUVENILE	1-Apr-13	TELEM	21-Jun-13	433878	4577805	575.8259	742.3692	11894.7897	1	0	0	1
1459	NORTHERN CALIFORNIA	M02	VHF	M	26-Sep-12	JUVENILE	1-Apr-13	TELEM	27-Jun-13	433656	4577054	12.6062	56.8077	400.2727	1	0	1	1
1460	NORTHERN CALIFORNIA	M02	VHF	M	26-Sep-12	JUVENILE	1-Apr-13	TELEM	28-Jun-13	432987	4578117	130.013	87.8343	1732.6062	1	0	1	1
1461	NORTHERN CALIFORNIA	M02	VHF	M	26-Sep-12	JUVENILE	1-Apr-13	TELEM	1-Jul-13	432878	4578436	10.6688	13.5442	196.8951	1	0	1	1
1462	NORTHERN CALIFORNIA	M02	VHF	M	26-Sep-12	JUVENILE	1-Apr-13	TELEM	2-Jul-13	434095	4577001	1241.2081	19477.6939	89639.9498	1	0	0	0
1463	NORTHERN CALIFORNIA	M02	VHF	M	26-Sep-12	JUVENILE	1-Apr-13	TELEM	12-Jul-13	434017	4577620	51.4852	83.5611	1143.9105	1	0	1	1
1423	NORTHERN CALIFORNIA	M02	VHF	M	26-Sep-12	JUVENILE	1-Apr-13	CAPTURE	30-Oct-13	434536	4577538	0	0	0	1	0	1	1
1464	NORTHERN CALIFORNIA	M02	VHF	M	26-Sep-12	JUVENILE	1-Apr-13	TELEM	7-Nov-13	433481	4577786	167.7169	328.7677	3658.9133	1	0	1	1
1465	NORTHERN CALIFORNIA	M02	VHF	M	26-Sep-12	JUVENILE	1-Apr-13	TELEM	14-Nov-13	433489	4578142	13.4253	29.9866	276.3002	1	0	1	1
1466	NORTHERN CALIFORNIA	M02	VHF	M	26-Sep-12	JUVENILE	1-Apr-13	TELEM	25-Nov-13	433018	4577933	3628.347	9644.8732	96647.1289	1	0	0	0
1467	NORTHERN CALIFORNIA	M02	VHF	M	26-Sep-12	JUVENILE	1-Apr-13	TELEM	16-Jan-14	432372	4578162	3.0507	8.0326	73.6925	1	0	1	1
1468	NORTHERN CALIFORNIA	M02	VHF	M	26-Sep-12	JUVENILE	1-Apr-13	TELEM	27-Jan-14	433651	4577695	1154.0856	2935.0737	31056.2526	1	0	0	0
1469	NORTHERN CALIFORNIA	M02	VHF	M	26-Sep-12	JUVENILE	1-Apr-13	TELEM	18-Feb-14	431187	4578665	96.1805	40.1805	1157.1112	1	0	1	1
1470	NORTHERN CALIFORNIA	M02	VHF	M	26-Sep-12	JUVENILE	1-Apr-13	TELEM	5-Mar-14	432498	4578665	814.2431	4189.901	25045.2896	1	0	0	0
1471	NORTHERN CALIFORNIA	M02	VHF	M	26-Sep-12	JUVENILE	1-Apr-13	TELEM	14-Mar-14	432850	4578424	9.2377	5.3885	121.3633	1	0	1	1
1472	NORTHERN CALIFORNIA	M02	VHF	M	26-Sep-12	JUVENILE	1-Apr-13	TELEM	27-Mar-14	431371	4577507	6942.9206	46006.4003	286774.6655	1	0	0	0
1473	NORTHERN CALIFORNIA	M02	VHF	M	26-Sep-12	JUVENILE	1-Apr-13	TELEM	21-Apr-14	434448	4577605	237.4783	526.5452	6460.1788	1	0	0	1
1474	NORTHERN CALIFORNIA	M02	VHF	M	26-Sep-12	JUVENILE	1-Apr-13	TELEM	12-May-14	430833	4577227	0.366	0.4969	6.5181	1	0	1	1
1475	NORTHERN CALIFORNIA	M02	VHF	M	26-Sep-12	JUVENILE	1-Apr-13	TELEM	16-May-14	433329	4577722	31.8731	51.929	727.787	1	0	1	1
1476	NORTHERN CALIFORNIA	M02	VHF	M	26-Sep-12	JUVENILE	1-Apr-13	TELEM	19-May-14	431841	4577914	794.4131	1714.9187	20340.6545	1	0	0	0
1477	NORTHERN CALIFORNIA	M03	VHF	M	8-Nov-12	JUVENILE	1-Apr-13	CAPTURE	8-Nov-12	503127	4662215	0	0	0	0	1	1	1
1478	NORTHERN CALIFORNIA	M03	VHF	M	8-Nov-12	JUVENILE	1-Apr-13	TELEM	16-Nov-12	428193	4589062	1170.7554	5284.396	46817.8033	0	1	0	0
1479	NORTHERN CALIFORNIA	M03	VHF	M	8-Nov-12	JUVENILE	1-Apr-13	TELEM	19-Nov-12	429436	4588400	10818.8796	16783.6904	248775.8037	0	1	0	0
1480	NORTHERN CALIFORNIA	M03	VHF	M	8-Nov-12	JUVENILE	1-Apr-13	TELEM	21-Nov-12	427243	4588402	201.1108	727.9585	6570.3164	0	1	0	1
1481	NORTHERN CALIFORNIA	M03	VHF	M	8-Nov-12	JUVENILE	1-Apr-13	TELEM	24-Nov-12	429797	4588496	16407.8548	19716.0456	324007.8861	0	1	0	0
1482	NORTHERN CALIFORNIA	M03	VHF	M	8-Nov-12	JUVENILE	1-Apr-13	TELEM	28-Nov-12	429084	4589166	53759.5225	202374.2607	1922582.195	0	1	0	0
1483	NORTHERN CALIFORNIA	M03	VHF	M	8-Nov-12	JUVENILE	1-Apr-13	TELEM	3-Dec-12	428960	4588604	2895.6218	18633.5171	136930.1085	0	1	0	0
1484	NORTHERN CALIFORNIA	M03	VHF	M	8-Nov-12	JUVENILE	1-Apr-13	TELEM	6-Dec-12	428629	4588359	5387.6813	20965.3363	114019.0645	0	1	0	0
1485	NORTHERN CALIFORNIA	M03	VHF	M	8-Nov-12	JUVENILE	1-Apr-13	TELEM	10-Dec-12	428803	4588645	1087.4939	3868.8223	38099.4616	0	1	0	0
1486	NORTHERN CALIFORNIA	M03	VHF	M	8-Nov-12	JUVENILE	1-Apr-13	TELEM	12-Dec-12	429637	4588127	83.779	289.6494	2575.8019	0	1	1	1
1487	NORTHERN CALIFORNIA	M03	VHF	M	8-Nov-12	JUVENILE	1-Apr-13	TELEM	19-Dec-12	429213	4588071	2004.3816	3829.4792	47640.9265	0	1	0	0
1488	NORTHERN CALIFORNIA	M03	VHF	M	8-Nov-12	JUVENILE	1-Apr-13	TELEM	27-Dec-12	429618	4588993	82.5303	487.664	3765.2613	0	1	0	1
1489	NORTHERN CALIFORNIA	M03	VHF	M	8-Nov-12	JUVENILE	1-Apr-13	TELEM	2-Jan-13	428595	4589236	2440.0393	4583.1474	62921.2824	0	1	0	0
1490	NORTHERN CALIFORNIA	M03	VHF	M	8-Nov-12	JUVENILE	1-Apr-13	TELEM	7-Jan-13	428747	4588978	4352.6516	25602.9485	197706.9668	0	1	0	0
1491	NORTHERN CALIFORNIA	M03	VHF	M	8-Nov-12	JUVENILE	1-Apr-13	TELEM	9-Jan-13	429847	4589199	137739.7512	1551148.973	8026255.219	0	1	0	0
1492	NORTHERN CALIFORNIA	M03	VHF	M	8-Nov-12	JUVENILE	1-Apr-13	TELEM	16-Jan-13	429728	4587995	387.6281	498.448	7485.4028	0	1	0	1
1493	NORTHERN CALIFORNIA	M03	VHF	M	8-Nov-12	JUVENILE	1-Apr-13	TELEM	22-Jan-13	428904	4589138	7.8788	46.2108	359.0229	0	1	1	1
1494	NORTHERN CALIFORNIA	M03	VHF	M	8-Nov-12	JUVENILE	1-Apr-13	TELEM	25-Jan-13	429190	4587897	1.3814	1.7698	29.4286	0	1	1	1
1495	NORTHERN CALIFORNIA	M03	VHF	M	8-Nov-12	JUVENILE	1-Apr-13	TELEM	1-Feb-13	428908	4588299	267.5983	1534.1322	11434.6867	0	1	0	0
1496	NORTHERN CALIFORNIA	M03	VHF	M	8-Nov-12	JUVENILE	1-Apr-13	TELEM	7-Feb-13	428691	4588627	11838.7852	27318.2348	332648.4795	0	1	0	0
1497	NORTHERN CALIFORNIA	M03	VHF	M	8-Nov-12	JUVENILE	1-Apr-13	TELEM	10-Feb-13	429943	4588156	12.8278	120.9571	736.0222	0	1	1	1
1498	NORTHERN CALIFORNIA	M03	VHF	M	8-Nov-12	JUVENILE	1-Apr-13	TELEM	12-Feb-13	429003	4588115	16950.5548	7636.0774	212967.9337	0	1	0	0
1499	NORTHERN CALIFORNIA	M03	VHF	M	8-Nov-12	JUVENILE	1-Apr-13	TELEM	15-Feb-13	429938	4588213	14.3808	115.1457	763.8263	0	1	1	1
1500	NORTHERN CALIFORNIA	M03	VHF	M	8-Nov-12	JUVENILE	1-Apr-13	TELEM	16-Feb-13	429987	4588446	680.4267	3861.7838	22945.3385	0	1	0	0
1501	NORTHERN CALIFORNIA	M03	VHF	M	8-Nov-12	JUVENILE	1-Apr-13	TELEM	23-Feb-13	429827	4588953	139498.1708	1190539.875	7313611.475	0	1	0	0
1502	NORTHERN CALIFORNIA	M03	VHF	M	8-Nov-12	JUVENILE	1-Apr-13	TELEM	2-Mar-13	428955	4588418	13516.5863	37810.4365	424747.2004	0	1	0	0
1503	NORTHERN CALIFORNIA	M03	VHF	M	8-Nov-12	JUVENILE	1-Apr-13	TELEM	4-Mar-13	429152	4588341	1794.5671	3594.5855	40587.1758	0	1	0	0
1504	NORTHERN CALIFORNIA	M03	VHF	M	8-Nov-12	JUVENILE	1-Apr-13	TELEM	10-Mar-13	429747	4588564	2021.4227	13067.5751	96613.6305	0	1	0	0
1505	NORTHERN CALIFORNIA	M03	VHF	M	8-Nov-12	JUVENILE	1-Apr-13	TELEM	11-Mar-13	428942	4588171	9549.0706	18558.3475	170477.2961	0	1	0	0
1506	NORTHERN CALIFORNIA	M03	VHF	M	8-Nov-12	JUVENILE	1-Apr-13	TELEM	18-Mar-13	429111	4587280	1112.8317	2546.7543	17907.4046	0	1	0	0
1507	NORTHERN CALIFORNIA	M03	VHF	M	8-Nov-12	JUVENILE	1-Apr-13	TELEM	25-Mar-13	428817	4588098	1410.6437	1714.6721	26025.3561	0	1	0	0
1508	NORTHERN CALIFORNIA	M03	VHF	M	8-Nov-12	JUVENILE	1-Apr-13	TELEM	10-Apr-13	429532	4587992	385.3688	995.5139	9433.778	1	0	0	1
1509	NORTHERN CALIFORNIA	M03	VHF	M	8-Nov-12	JUVENILE	1-Apr-13	TELEM	15-Apr-13	430110	4587944	751.9406	7046.2446	31524.6105	1	0	0	0
1510	NORTHERN CALIFORNIA	M03	VHF	M	8-Nov-12	JUVENILE	1-Apr-13	TELEM	22-Apr-13	429620	4587755	197.6744	368.754	4459.18	1	0	1	1
1511	NORTHERN CALIFORNIA	M03	VHF	M	8-Nov-12	JUVENILE	1-Apr-13	TELEM	26-Apr-13	429024	4587273	432.4322	1337.9308	11741.9015	1	0	0	0
1512	NORTHERN CALIFORNIA	M03	VHF	M	8-Nov-12	JUVENILE	1-Apr-13	TELEM	29-Apr-13	429296	4588328	1024.37	1590.0962	23925.1724	1	0	0	0
1513	NORTHERN CALIFORNIA	M03	VHF	M	8-Nov-12	JUVENILE	1-Apr-13	TELEM	2-May-13	421462	4594722	34338.3398	30518.5499	517284.6481	1	0	0	0
1514	NORTHERN CALIFORNIA	M03	VHF	M	8-Nov-12	JUVENILE	1-Apr-13	TELEM	6-May-13	429657	4587756	1.0386	1.2638	21.4756	1	0	1	1
1515	NORTHERN CALIFORNIA	M03	VHF	M	8-Nov-12	JUVENILE	1-Apr-13	TELEM	17-May-13	429752	4588510	174.815	682.8291	6472.7429	1	0	0	1
1516	NORTHERN CALIFORNIA	M03	VHF	M	8-Nov-12	JUVENILE	1-Apr-13	TELEM	20-May-13	429504	4587882	1794.3163	4257.3128	40956.8981	1	0	0	0
1517	NORTHERN CALIFORNIA	M03	VHF	M	8-Nov-12	JUVENILE	1-Apr-13	TELEM	22-May-13	429145	4588147	3235.234	5030.4395	75751.7311	1	0	0	0
1518	NORTHERN CALIFORNIA	M03	VHF	M	8-Nov-12	JUVENILE	1-Apr-13	TELEM	29-May-13	427972	4588575	11344.953	41034.3027	375586.1944	1	0	0	0
1519	NORTHERN CALIFORNIA	M03	VHF	M	8-Nov-12	JUVENILE	1-Apr-13	TELEM	30-May-13	429574	4588978	1076.677	5751.4281	46815.2361	1	0	0	0
1520	NORTHERN CALIFORNIA	M03	VHF	M	8-Nov-12	JUVENILE	1-Apr-13	TELEM	5-Jun-13	429586	4587975	25942.708	44530.533	627802.8511	1	0	0	0
1521	NORTHERN CALIFORNIA	M03	VHF	M	8-Nov-12	JUVENILE	1-Apr-13	TELEM	17-Jun-13	430175	4588121	102.704	418.5668	2975.8628	1	0	0	1
1522	NORTHERN CALIFORNIA	M03	VHF	M	8-Nov-12	JUVENILE	1-Apr-13	TELEM	26-Jun-13	430367	4587574	67.3643	55.9594	970.9749	1	0	1	1
1523	NORTHERN CALIFORNIA	M03	VHF	M	8-Nov-12	JUVENILE	1-Apr-13	TELEM	27-Jun-13	430666	4586983	314.3076	137.8383	3605.0011	1	0	1	1
1524	NORTHERN CALIFORNIA	M03	VHF	M	8-Nov-12	JUVENILE	1-Apr-13	TELEM	1-Jul-13	430464	4587869	3645.7317	3034.4977	42054.9615	1	0	0	0
1525	NORTHERN CALIFORNIA	M03	VHF	M	8-Nov-12	JUVENILE	1-Apr-13	TELEM	8-Jul-13	430426	4587047	340.5351	111.0524	3624.191	1	0	1	1
1526	NORTHERN CALIFORNIA	M03	VHF	M	8-Nov-12	JUVENILE	1-Apr-13	TELEM	11-Jul-13	430540	4587598	292.608	173.7323	2666.7624	1	0	1	1
1527	NORTHERN CALIFORNIA	M03	VHF	M	8-Nov-12	JUVENILE	1-Apr-13	TELEM	22-Jul-13	429596	4587795	1356.3697	3206.0659	38131.951	1	0	0	0
1528	NORTHERN CALIFORNIA	M03	VHF	M	8-Nov-12	JUVENILE	1-Apr-13	TELEM	29-Jul-13	428959	4588375	175.8288	1162.0108	8457.1843	1	0	0	0
1529	NORTHERN CALIFORNIA	M03	VHF	M	8-Nov-12	JUVENILE	1-Apr-13	TELEM	6-Aug-13	429133	4588371	1117.0814	1549.5235	22512.7962	1	0	0	0
1530	NORTHERN CALIFORNIA	M03	VHF	M	8-Nov-12	JUVENILE	1-Apr-13	TELEM	13-Aug-13	429630	4587998	1399.5196	2524.9009	35330.7212	1	0	0	0
1531	NORTHERN CALIFORNIA	M03	VHF	M	8-Nov-12	JUVENILE	1-Apr-13	TELEM	16-Aug-13	429042	4588518	3648.6723	8693.0691	93630.0159	1	0	0	0
1532	NORTHERN CALIFORNIA	M03	VHF	M	8-Nov-12	JUVENILE	1-Apr-13	TELEM	20-Aug-13	428881	4588150	1912.5201	3892.5371	41241.4848	1	0	0	0
1533	NORTHERN CALIFORNIA	M03	VHF	M	8-Nov-12	JUVENILE	1-Apr-13	TELEM	23-Aug-13	428890	4588211	719.2276	1495.096	16687.9464	1	0	0	0
1534	NORTHERN CALIFORNIA	M04	VHF	M	14-Dec-12	SUBADULT	1-Apr-12	CAPTURE	14-Dec-12	521851	4672775	0	0	0	1	0	1	1
1535	NORTHERN CALIFORNIA	M04	VHF	M	14-Dec-12	SUBADULT	1-Apr-12	TELEM	19-Dec-12	522237	4673163	9221.8679	1630.4571	72932.6885	1	0	0	0
1536	NORTHERN CALIFORNIA	M04	VHF	M	14-Dec-12	SUBADULT	1-Apr-12	TELEM	16-Jan-13	521957	4675042	151.3446	640.2833	4105.0761	1	0	0	1
1537	NORTHERN CALIFORNIA	M04	VHF	M	14-Dec-12	SUBADULT	1-Apr-12	TELEM	27-Jan-13	521769	4675148	1596.6664	4066.2765	32573.2398	1	0	0	0
1538	NORTHERN CALIFORNIA	M04	VHF	M	14-Dec-12	SUBADULT	1-Apr-12	TELEM	2-Feb-13	522109	4673846	144387.7569	18075.9848	879971.9462	1	0	0	0
1539	NORTHERN CALIFORNIA	M04	VHF	M	14-Dec-12	SUBADULT	1-Apr-12	TELEM	4-Feb-13	522186	4672920	4113.4923	943.6512	34166.1818	1	0	0	0
1540	NORTHERN CALIFORNIA	M04	VHF	M	14-Dec-12	SUBADULT	1-Apr-12	TELEM	23-Feb-13	521867	4672950	2.0067	0.6613	19.9511	1	0	1	1
1541	NORTHERN CALIFORNIA	M04	VHF	M	14-Dec-12	SUBADULT	1-Apr-12	TELEM	25-Feb-13	522073	4672536	346.2008	104.5295	3503.2408	1	0	1	1
1542	NORTHERN CALIFORNIA	M04	VHF	M	14-Dec-12	SUBADULT	1-Apr-12	TELEM	3-Mar-13	521884	4673239	7681.3998	2069.3806	70036.2916	1	0	0	0
1543	NORTHERN CALIFORNIA	M04	VHF	M	14-Dec-12	SUBADULT	1-Apr-12	TELEM	9-Mar-13	521890	4673004	2773.7851	491.013	21067.079	1	0	0	0
1544	NORTHERN CALIFORNIA	M04	VHF	M	14-Dec-12	SUBADULT	1-Apr-12	TELEM	18-Mar-13	520782	4673521	21297.3971	3730.5	159979.9946	1	0	0	0
1545	NORTHERN CALIFORNIA	M04	VHF	M	14-Dec-12	SUBADULT	1-Apr-12	TELEM	21-Mar-13	521883	4672724	122.6276	62.3258	1589.5887	1	0	1	1
1546	NORTHERN CALIFORNIA	M04	VHF	M	14-Dec-12	SUBADULT	1-Apr-12	TELEM	9-Apr-13	521851	4672885	16.4771	6.0449	187.6344	1	0	1	1
1547	NORTHERN CALIFORNIA	M04	VHF	M	14-Dec-12	SUBADULT	1-Apr-12	TELEM	17-Apr-13	522002	4672790	10.4056	7.2319	147.4639	1	0	1	1
1548	NORTHERN CALIFORNIA	M04	VHF	M	14-Dec-12	SUBADULT	1-Apr-12	TELEM	22-Apr-13	521816	4673016	118.7813	29.5404	553.7947	1	0	1	1
1549	NORTHERN CALIFORNIA	M04	VHF	M	14-Dec-12	SUBADULT	1-Apr-12	TELEM	25-Apr-13	521421	4673338	733.6788	68.836	4016.9716	1	0	0	1
1550	NORTHERN CALIFORNIA	M04	VHF	M	14-Dec-12	SUBADULT	1-Apr-12	TELEM	15-May-13	521831	4673076	0.0518	0.1231	1.0022	1	0	1	1
1551	NORTHERN CALIFORNIA	M04	VHF	M	14-Dec-12	SUBADULT	1-Apr-12	TELEM	17-May-13	521378	4673325	1050.9819	220.7392	6713.4708	1	0	0	0
1552	NORTHERN CALIFORNIA	M04	VHF	M	14-Dec-12	SUBADULT	1-Apr-12	TELEM	24-May-13	522061	4674087	196.4005	130.5518	1637.8824	1	0	1	1
1553	NORTHERN CALIFORNIA	M04	VHF	M	14-Dec-12	SUBADULT	1-Apr-12	TELEM	31-May-13	521836	4673720	12.4443	30.6677	347.5831	1	0	1	1
1554	NORTHERN CALIFORNIA	M04	VHF	M	14-Dec-12	SUBADULT	1-Apr-12	TELEM	3-Jun-13	521624	4673055	1191.9645	322.5164	11669.4018	1	0	0	0
1555	NORTHERN CALIFORNIA	M04	VHF	M	14-Dec-12	SUBADULT	1-Apr-12	TELEM	5-Jun-13	521985	4672999	5468.4478	2098.0351	59277.9866	1	0	0	0
1556	NORTHERN CALIFORNIA	M04	VHF	M	14-Dec-12	SUBADULT	1-Apr-12	TELEM	10-Jun-13	522006	4673371	2714.7216	719.5256	26065.761	1	0	0	0
1557	NORTHERN CALIFORNIA	M04	VHF	M	14-Dec-12	SUBADULT	1-Apr-12	TELEM	12-Jun-13	521821	4673354	951.8446	285.1697	7035.3757	1	0	0	1
1558	NORTHERN CALIFORNIA	M04	VHF	M	14-Dec-12	SUBADULT	1-Apr-12	TELEM	18-Jun-13	521676	4674133	448.5711	57.3513	3019.0281	1	0	0	1
1559	NORTHERN CALIFORNIA	M04	VHF	M	14-Dec-12	SUBADULT	1-Apr-12	TELEM	20-Jun-13	521543	4672560	3227.9399	605.8435	21693.8884	1	0	0	0
1560	NORTHERN CALIFORNIA	M04	VHF	M	14-Dec-12	SUBADULT	1-Apr-12	TELEM	20-Jun-13	521472	4672695	286.0557	45.3826	1983.6814	1	0	1	1
1561	NORTHERN CALIFORNIA	M04	VHF	M	14-Dec-12	SUBADULT	1-Apr-12	TELEM	28-Jun-13	525240	4672006	0.0089	0.0128	0.1906	1	0	1	1
1562	NORTHERN CALIFORNIA	M04	VHF	M	14-Dec-12	SUBADULT	1-Apr-12	TELEM	3-Jul-13	521921	4672776	1312.7743	1882.1244	27070.2893	1	0	0	0
1563	NORTHERN CALIFORNIA	M04	VHF	M	14-Dec-12	SUBADULT	1-Apr-12	TELEM	11-Jul-13	521187	4672727	8034.5348	11870.174	113315.6322	1	0	0	0
1564	NORTHERN CALIFORNIA	M04	VHF	M	14-Dec-12	SUBADULT	1-Apr-12	TELEM	19-Jul-13	521818	4672870	59.7431	60.1451	973.0145	1	0	1	1
1565	NORTHERN CALIFORNIA	M04	VHF	M	14-Dec-12	SUBADULT	1-Apr-12	TELEM	25-Jul-13	520277	4673454	82.5729	70.306	1434.1576	1	0	1	1
1566	NORTHERN CALIFORNIA	M04	VHF	M	14-Dec-12	SUBADULT	1-Apr-12	TELEM	26-Jul-13	522017	4672585	146.112	27.7204	1170.9919	1	0	1	1
1567	NORTHERN CALIFORNIA	M04	VHF	M	14-Dec-12	SUBADULT	1-Apr-12	TELEM	16-Aug-13	521877	4672794	105.2075	19.9729	862.2763	1	0	1	1
1568	NORTHERN CALIFORNIA	M04	VHF	M	14-Dec-12	SUBADULT	1-Apr-12	TELEM	21-Aug-13	521026	4673895	1899393.228	270728.1732	11967072.66	1	0	0	0
1569	NORTHERN CALIFORNIA	M04	VHF	M	14-Dec-12	SUBADULT	1-Apr-12	TELEM	26-Aug-13	521769	4674048	178.9091	83.1025	2194.5522	1	0	1	1
1570	NORTHERN CALIFORNIA	M04	VHF	M	14-Dec-12	SUBADULT	1-Apr-12	TELEM	29-Aug-13	520414	4673201	87.9723	30.6126	949.7891	1	0	1	1
1571	NORTHERN CALIFORNIA	M04	VHF	M	14-Dec-12	SUBADULT	1-Apr-12	TELEM	4-Sep-13	521821	4673931	3.8991	4.6494	67.2533	1	0	1	1
1572	NORTHERN CALIFORNIA	M04	VHF	M	14-Dec-12	SUBADULT	1-Apr-12	TELEM	6-Sep-13	521593	4672696	267.2606	79.335	2736.0878	1	0	1	1
1573	NORTHERN CALIFORNIA	M04	VHF	M	14-Dec-12	SUBADULT	1-Apr-12	TELEM	19-Sep-13	522154	4673757	247.0653	89.8894	1613.7551	1	0	1	1
1574	NORTHERN CALIFORNIA	M04	VHF	M	14-Dec-12	SUBADULT	1-Apr-12	TELEM	15-Nov-13	521779	4674040	197.7047	108.4034	2532.3504	1	0	1	1
1575	NORTHERN CALIFORNIA	M04	VHF	M	14-Dec-12	SUBADULT	1-Apr-12	TELEM	20-Nov-13	521860	4673733	997.0337	309.2364	10287.7652	1	0	0	1
1576	NORTHERN CALIFORNIA	M04	VHF	M	14-Dec-12	SUBADULT	1-Apr-12	TELEM	27-Jan-14	520312	4673183	75.812	40.3059	1007.6958	1	0	1	1
1577	NORTHERN CALIFORNIA	M04	VHF	M	14-Dec-12	SUBADULT	1-Apr-12	TELEM	14-Feb-14	521879	4673893	132.3232	18.2326	912.199	1	0	1	1
1578	NORTHERN CALIFORNIA	M05	VHF	M	4-Jan-13	JUVENILE	1-Apr-13	CAPTURE	4-Jan-13	332817	4503196	0	0	0	0	1	1	1
1579	NORTHERN CALIFORNIA	M05	VHF	M	4-Jan-13	JUVENILE	1-Apr-13	TELEM	17-Jan-13	333491	4503209	9512.4352	3219.7653	102999.1471	0	1	0	0
1580	NORTHERN CALIFORNIA	M05	VHF	M	4-Jan-13	JUVENILE	1-Apr-13	TELEM	24-Jan-13	333185	4503060	1182.3755	1010.82	5139.4496	0	1	0	0
1581	NORTHERN CALIFORNIA	M05	VHF	M	4-Jan-13	JUVENILE	1-Apr-13	TELEM	1-Feb-13	333913	4504027	204491.7942	17909.627	1092111.267	0	1	0	0
1582	NORTHERN CALIFORNIA	M05	VHF	M	4-Jan-13	JUVENILE	1-Apr-13	TELEM	4-Feb-13	334689	4501798	9868.1673	959.4007	56123.2191	0	1	0	0
1583	NORTHERN CALIFORNIA	M05	VHF	M	4-Jan-13	JUVENILE	1-Apr-13	TELEM	10-Feb-13	333791	4502804	68.9044	38.6601	844.5699	0	1	1	1
1584	NORTHERN CALIFORNIA	M05	VHF	M	4-Jan-13	JUVENILE	1-Apr-13	TELEM	14-Feb-13	333030	4502230	5493.9324	5960.8667	69683.8079	0	1	0	0
1585	NORTHERN CALIFORNIA	M05	VHF	M	4-Jan-13	JUVENILE	1-Apr-13	TELEM	16-Feb-13	333835	4502198	125.0899	51.8949	1328.7559	0	1	1	1
1586	NORTHERN CALIFORNIA	M05	VHF	M	4-Jan-13	JUVENILE	1-Apr-13	TELEM	22-Feb-13	333150	4503401	85.9726	56.3953	1145.7983	0	1	1	1
1587	NORTHERN CALIFORNIA	M05	VHF	M	4-Jan-13	JUVENILE	1-Apr-13	TELEM	22-Feb-13	333439	4503325	4025.4185	1896.8499	48974.6758	0	1	0	0
1588	NORTHERN CALIFORNIA	M05	VHF	M	4-Jan-13	JUVENILE	1-Apr-13	TELEM	28-Feb-13	334384	4502105	46.195	130.7401	1257.2408	0	1	1	1
1589	NORTHERN CALIFORNIA	M05	VHF	M	4-Jan-13	JUVENILE	1-Apr-13	TELEM	2-Mar-13	334358	4501627	566.8061	162.2718	5340.7629	0	1	0	1
1590	NORTHERN CALIFORNIA	M05	VHF	M	4-Jan-13	JUVENILE	1-Apr-13	TELEM	4-Mar-13	333551	4502266	2612.2259	4955.6059	56331.7772	0	1	0	0
1591	NORTHERN CALIFORNIA	M05	VHF	M	4-Jan-13	JUVENILE	1-Apr-13	TELEM	11-Mar-13	333405	4504026	12356.5087	4002.8541	118752.3057	0	1	0	0
1592	NORTHERN CALIFORNIA	M05	VHF	M	4-Jan-13	JUVENILE	1-Apr-13	TELEM	21-Mar-13	333706	4501952	343.8236	225.3198	4795.9712	0	1	1	1
1593	NORTHERN CALIFORNIA	M05	VHF	M	4-Jan-13	JUVENILE	1-Apr-13	TELEM	24-Mar-13	332742	4503424	0.0749	0.0301	0.8463	0	1	1	1
1594	NORTHERN CALIFORNIA	M05	VHF	M	4-Jan-13	JUVENILE	1-Apr-13	TELEM	28-Mar-13	333713	4502660	19674.4448	12481.3364	247986.8775	0	1	0	0
1595	NORTHERN CALIFORNIA	M05	VHF	M	4-Jan-13	JUVENILE	1-Apr-13	TELEM	10-Apr-13	333188	4503483	1898.782	887.842	24044.9937	1	0	0	0
1596	NORTHERN CALIFORNIA	M05	VHF	M	4-Jan-13	JUVENILE	1-Apr-13	TELEM	15-Apr-13	333631	4502076	4958.2688	2742.2089	68824.2166	1	0	0	0
1597	NORTHERN CALIFORNIA	M05	VHF	M	4-Jan-13	JUVENILE	1-Apr-13	TELEM	31-May-13	340768	4497571	32905.0108	17517.4633	250577.5858	1	0	0	0
1598	NORTHERN CALIFORNIA	M05	VHF	M	4-Jan-13	JUVENILE	1-Apr-13	TELEM	17-Jul-13	340423	4500589	536035.2094	29245.7949	2337243.85	1	0	0	0
1599	NORTHERN CALIFORNIA	M05	VHF	M	4-Jan-13	JUVENILE	1-Apr-13	TELEM	29-Aug-13	340327	4500378	59638.7534	10291.6875	350208.1122	1	0	0	0
1600	NORTHERN CALIFORNIA	M05	VHF	M	4-Jan-13	JUVENILE	1-Apr-13	TELEM	1-Oct-13	340650	4497043	12582.8718	15540.0245	174109.2375	1	0	0	0
1601	NORTHERN CALIFORNIA	M05	VHF	M	4-Jan-13	JUVENILE	1-Apr-13	TELEM	4-Nov-13	340610	4497678	1927.6411	1390.8122	17689.1087	1	0	0	0
1602	NORTHERN CALIFORNIA	M05	VHF	M	4-Jan-13	JUVENILE	1-Apr-13	TELEM	26-Dec-13	340718	4497110	7260.4095	6541.4991	61633.0355	1	0	0	0
1603	NORTHERN CALIFORNIA	M06	VHF	M	9-Feb-13	SUBADULT	1-Apr-12	CAPTURE	9-Feb-13	497041	4639776	0	0	0	1	0	1	1
1608	NORTHERN CALIFORNIA	M06	VHF	M	9-Feb-13	SUBADULT	1-Apr-12	TELEM	15-Feb-13	497182	4641596	169480.5968	61683.6907	1828185.522	1	0	0	0
1609	NORTHERN CALIFORNIA	M06	VHF	M	9-Feb-13	SUBADULT	1-Apr-12	TELEM	16-Feb-13	496328	4642042	2.1147	1.669	32.7207	1	0	1	1
1610	NORTHERN CALIFORNIA	M06	VHF	M	9-Feb-13	SUBADULT	1-Apr-12	TELEM	3-Mar-13	497594	4640809	45796.4585	6336.2581	320615.3483	1	0	0	0
1611	NORTHERN CALIFORNIA	M06	VHF	M	9-Feb-13	SUBADULT	1-Apr-12	TELEM	9-Mar-13	496947	4640890	17.1638	5.3066	161.0849	1	0	1	1
1612	NORTHERN CALIFORNIA	M06	VHF	M	9-Feb-13	SUBADULT	1-Apr-12	TELEM	15-Mar-13	496823	4640901	221.7033	100.6706	2531.3874	1	0	1	1
1613	NORTHERN CALIFORNIA	M06	VHF	M	9-Feb-13	SUBADULT	1-Apr-12	TELEM	17-Mar-13	497511	4640600	1847.3757	176.1513	10692.7928	1	0	0	0
1614	NORTHERN CALIFORNIA	M06	VHF	M	9-Feb-13	SUBADULT	1-Apr-12	TELEM	21-Mar-13	496847	4639927	1758.7076	1639.4831	28808.2094	1	0	0	0
1615	NORTHERN CALIFORNIA	M06	VHF	M	9-Feb-13	SUBADULT	1-Apr-12	TELEM	22-Mar-13	496467	4640041	127.5701	714.6807	5635.2411	1	0	0	1
1616	NORTHERN CALIFORNIA	M06	VHF	M	9-Feb-13	SUBADULT	1-Apr-12	TELEM	2-Apr-13	496466	4641169	8064.8241	2543.8226	84848.0849	1	0	0	0
1617	NORTHERN CALIFORNIA	M06	VHF	M	9-Feb-13	SUBADULT	1-Apr-12	TELEM	9-Apr-13	497053	4640114	149.0496	49.6605	1323.6557	1	0	1	1
1618	NORTHERN CALIFORNIA	M06	VHF	M	9-Feb-13	SUBADULT	1-Apr-12	TELEM	16-Apr-13	496861	4641122	1473.0577	1226.0137	22631.4445	1	0	0	0
1619	NORTHERN CALIFORNIA	M06	VHF	M	9-Feb-13	SUBADULT	1-Apr-12	TELEM	18-Apr-13	496321	4641546	7639.9284	1983.3014	72786.6526	1	0	0	0
1620	NORTHERN CALIFORNIA	M06	VHF	M	9-Feb-13	SUBADULT	1-Apr-12	TELEM	24-Apr-13	496703	4641063	169.0303	224.9143	3658.1023	1	0	1	1
1621	NORTHERN CALIFORNIA	M06	VHF	M	9-Feb-13	SUBADULT	1-Apr-12	TELEM	25-Apr-13	496522	4641754	44141.8886	7599.1705	283680.1085	1	0	0	0
1622	NORTHERN CALIFORNIA	M06	VHF	M	9-Feb-13	SUBADULT	1-Apr-12	TELEM	4-May-13	495491	4641837	83872.9959	23661.6357	719832.6707	1	0	0	0
1623	NORTHERN CALIFORNIA	M06	VHF	M	9-Feb-13	SUBADULT	1-Apr-12	TELEM	9-May-13	496845	4639395	13084.3645	24451.566	167351.802	1	0	0	0
1624	NORTHERN CALIFORNIA	M06	VHF	M	9-Feb-13	SUBADULT	1-Apr-12	TELEM	17-May-13	496568	4642016	661.3322	940.1538	14239.0507	1	0	0	1
1625	NORTHERN CALIFORNIA	M06	VHF	M	9-Feb-13	SUBADULT	1-Apr-12	TELEM	22-May-13	495929	4642178	44.9756	73.532	887.6145	1	0	1	1
1626	NORTHERN CALIFORNIA	M06	VHF	M	9-Feb-13	SUBADULT	1-Apr-12	TELEM	23-May-13	496676	4641760	3336.4678	3587.2058	45180.0185	1	0	0	0
1627	NORTHERN CALIFORNIA	M06	VHF	M	9-Feb-13	SUBADULT	1-Apr-12	TELEM	28-May-13	496501	4641887	5237.3168	1748.0464	56924.5605	1	0	0	0
1628	NORTHERN CALIFORNIA	M06	VHF	M	9-Feb-13	SUBADULT	1-Apr-12	TELEM	7-Jun-13	497915	4640267	322119.3466	87589.9729	1706132.181	1	0	0	0
1629	NORTHERN CALIFORNIA	M06	VHF	M	9-Feb-13	SUBADULT	1-Apr-12	TELEM	13-Jun-13	497412	4640389	8358.9977	814.7434	47372.33	1	0	0	0
1630	NORTHERN CALIFORNIA	M06	VHF	M	9-Feb-13	SUBADULT	1-Apr-12	TELEM	17-Jun-13	497128	4640293	12.066	2.3098	79.4082	1	0	1	1
1631	NORTHERN CALIFORNIA	M06	VHF	M	9-Feb-13	SUBADULT	1-Apr-12	TELEM	20-Jun-13	496558	4641741	57.3921	25.2813	716.608	1	0	1	1
1632	NORTHERN CALIFORNIA	M06	VHF	M	9-Feb-13	SUBADULT	1-Apr-12	TELEM	27-Jun-13	496547	4641897	3.176	1.8359	41.0974	1	0	1	1
1633	NORTHERN CALIFORNIA	M06	VHF	M	9-Feb-13	SUBADULT	1-Apr-12	TELEM	28-Jun-13	496971	4640440	12.4426	3.5022	124.0806	1	0	1	1
1634	NORTHERN CALIFORNIA	M06	VHF	M	9-Feb-13	SUBADULT	1-Apr-12	TELEM	2-Jul-13	496617	4642217	10558.0929	7941.7162	159343.3939	1	0	0	0
1635	NORTHERN CALIFORNIA	M06	VHF	M	9-Feb-13	SUBADULT	1-Apr-12	TELEM	3-Jul-13	496899	4640260	2030.2335	565.0547	16998.1278	1	0	0	0
1636	NORTHERN CALIFORNIA	M06	VHF	M	9-Feb-13	SUBADULT	1-Apr-12	TELEM	8-Jul-13	496531	4639770	42.8509	103.7158	1254.807	1	0	1	1
1637	NORTHERN CALIFORNIA	M06	VHF	M	9-Feb-13	SUBADULT	1-Apr-12	TELEM	10-Jul-13	497279	4640775	48955.6212	10020.5055	257110.2047	1	0	0	0
1638	NORTHERN CALIFORNIA	M06	VHF	M	9-Feb-13	SUBADULT	1-Apr-12	TELEM	19-Jul-13	496737	4640856	99.5987	35.6915	1029.9651	1	0	1	1
1639	NORTHERN CALIFORNIA	M06	VHF	M	9-Feb-13	SUBADULT	1-Apr-12	TELEM	22-Jul-13	496694	4641415	4390.4814	1694.5131	49534.8989	1	0	0	0
1640	NORTHERN CALIFORNIA	M06	VHF	M	9-Feb-13	SUBADULT	1-Apr-12	TELEM	24-Jul-13	496644	4639990	9501.9255	933.2915	54707.8804	1	0	0	0
1641	NORTHERN CALIFORNIA	M06	VHF	M	9-Feb-13	SUBADULT	1-Apr-12	TELEM	29-Jul-13	496564	4639830	2528.6078	3104.5878	50806.5212	1	0	0	0
1642	NORTHERN CALIFORNIA	M06	VHF	M	9-Feb-13	SUBADULT	1-Apr-12	TELEM	2-Aug-13	496493	4639679	1592.2028	1403.1504	18064.8529	1	0	0	0
1643	NORTHERN CALIFORNIA	M06	VHF	M	9-Feb-13	SUBADULT	1-Apr-12	TELEM	5-Aug-13	496367	4640010	6.1315	19.0023	156.2585	1	0	1	1
1644	NORTHERN CALIFORNIA	M06	VHF	M	9-Feb-13	SUBADULT	1-Apr-12	TELEM	12-Aug-13	496985	4640525	1321.948	129.0926	293.0342	1	0	0	0
1645	NORTHERN CALIFORNIA	M06	VHF	M	9-Feb-13	SUBADULT	1-Apr-12	TELEM	15-Aug-13	496904	4640615	336.8395	202.2868	4851.2881	1	0	1	1
1646	NORTHERN CALIFORNIA	M06	VHF	M	9-Feb-13	SUBADULT	1-Apr-12	TELEM	19-Aug-13	496656	4641671	2123.7404	559.0304	19725.2366	1	0	0	0
1647	NORTHERN CALIFORNIA	M06	VHF	M	9-Feb-13	SUBADULT	1-Apr-12	TELEM	21-Aug-13	497008	4640194	43116.4657	10900.7553	322410.6305	1	0	0	0
1648	NORTHERN CALIFORNIA	M06	VHF	M	9-Feb-13	SUBADULT	1-Apr-12	TELEM	26-Aug-13	496844	4642464	588.1475	194.8449	5923.6619	1	0	0	1
1649	NORTHERN CALIFORNIA	M06	VHF	M	9-Feb-13	SUBADULT	1-Apr-12	TELEM	4-Sep-13	497244	4640661	4031.0909	821.7943	33346.8367	1	0	0	0
1650	NORTHERN CALIFORNIA	M06	VHF	M	9-Feb-13	SUBADULT	1-Apr-12	TELEM	5-Sep-13	496745	4640486	2059.3931	575.4116	20289.3644	1	0	0	0
1651	NORTHERN CALIFORNIA	M06	VHF	M	9-Feb-13	SUBADULT	1-Apr-12	TELEM	6-Sep-13	496395	4639678	306.5137	123.3929	3656.7192	1	0	1	1
1652	NORTHERN CALIFORNIA	M06	VHF	M	9-Feb-13	SUBADULT	1-Apr-12	TELEM	9-Sep-13	496586	4639845	394.1114	898.3831	10176.6816	1	0	0	1
1653	NORTHERN CALIFORNIA	M06	VHF	M	9-Feb-13	SUBADULT	1-Apr-12	TELEM	11-Sep-13	497207	4640661	68.0916	11.4956	521.9155	1	0	1	1
1654	NORTHERN CALIFORNIA	M06	VHF	M	9-Feb-13	SUBADULT	1-Apr-12	TELEM	13-Sep-13	496941	4639752	4.9497	2.4939	58.0131	1	0	1	1
1655	NORTHERN CALIFORNIA	M06	VHF	M	9-Feb-13	SUBADULT	1-Apr-12	TELEM	16-Sep-13	496492	4641129	68.0562	24.5683	767.1146	1	0	1	1
1656	NORTHERN CALIFORNIA	M06	VHF	M	9-Feb-13	SUBADULT	1-Apr-12	TELEM	24-Sep-13	496864	4640039	127.8157	10.5326	685.8773	1	0	1	1
1657	NORTHERN CALIFORNIA	M06	VHF	M	9-Feb-13	SUBADULT	1-Apr-12	TELEM	30-Sep-13	496395	4639717	628.7173	958.0864	14568.2605	1	0	0	1
1658	NORTHERN CALIFORNIA	M06	VHF	M	9-Feb-13	SUBADULT	1-Apr-12	TELEM	5-Dec-13	497074	4642130	496.3828	580.0892	9600.1644	1	0	0	1
1659	NORTHERN CALIFORNIA	M06	VHF	M	9-Feb-13	SUBADULT	1-Apr-12	TELEM	16-Jan-14	496580	4641764	24768.4546	32647.2104	211940.6084	1	0	0	0
1660	NORTHERN CALIFORNIA	M06	VHF	M	9-Feb-13	SUBADULT	1-Apr-12	TELEM	27-Jan-14	497064	4641144	109.2981	32.9674	1070.0282	1	0	1	1
1661	NORTHERN CALIFORNIA	M06	VHF	M	9-Feb-13	SUBADULT	1-Apr-12	TELEM	28-Feb-14	496641	4641288	0.133	0.0842	1.1068	1	0	1	1
1662	NORTHERN CALIFORNIA	M06	VHF	M	9-Feb-13	SUBADULT	1-Apr-12	TELEM	21-Mar-14	496619	4640174	61847.0621	142868.6028	1721239.446	1	0	0	0
1663	NORTHERN CALIFORNIA	M06	VHF	M	9-Feb-13	SUBADULT	1-Apr-12	TELEM	7-May-14	496413	4641947	113.3509	41.5172	1198.5511	1	0	1	1
1664	NORTHERN CALIFORNIA	M06	VHF	M	9-Feb-13	SUBADULT	1-Apr-12	TELEM	20-May-14	497285	4639619	326079.9599	165405.71	2328653.123	1	0	0	0
1665	NORTHERN CALIFORNIA	M06	VHF	M	9-Feb-13	SUBADULT	1-Apr-12	TELEM	21-May-14	496293	4641823	24769.5489	8991.3305	268837.9931	1	0	0	0
1666	NORTHERN CALIFORNIA	M06	VHF	M	9-Feb-13	SUBADULT	1-Apr-12	TELEM	21-May-14	496116	4642015	150.2881	60.5812	1780.8362	1	0	1	1
1667	NORTHERN CALIFORNIA	M06	VHF	M	9-Feb-13	SUBADULT	1-Apr-12	TELEM	27-May-14	496641	4641329	651.4715	119.804	4899.1708	1	0	0	1
1668	NORTHERN CALIFORNIA	M06	VHF	M	9-Feb-13	SUBADULT	1-Apr-12	TELEM	28-May-14	496417	4639806	4.1285	40.5654	233.8586	1	0	1	1
1669	NORTHERN CALIFORNIA	M06	VHF	M	9-Feb-13	SUBADULT	1-Apr-12	TELEM	3-Jun-14	496766	4639578	729.9746	783.7507	13191.6192	1	0	0	1
1670	NORTHERN CALIFORNIA	M06	VHF	M	9-Feb-13	SUBADULT	1-Apr-12	TELEM	1-Jul-14	496306	4641665	9460.4011	4150.7496	93851.3494	1	0	0	0
1671	NORTHERN CALIFORNIA	M06	VHF	M	9-Feb-13	SUBADULT	1-Apr-12	TELEM	10-Jul-14	496482	4639669	464.4999	3308.5917	21494.2519	1	0	0	0
1672	NORTHERN CALIFORNIA	M06	VHF	M	9-Feb-13	SUBADULT	1-Apr-12	TELEM	14-Jul-14	497395	4639704	7589.1869	3743.4324	58819.4377	1	0	0	0
1673	NORTHERN CALIFORNIA	M06	VHF	M	9-Feb-13	SUBADULT	1-Apr-12	TELEM	22-Jul-14	496825	4639732	9829.7834	9158.8076	117595.6649	1	0	0	0
1605	NORTHERN CALIFORNIA	M06	VHF	M	9-Feb-13	SUBADULT	1-Apr-12	REST_DEN	28-Jul-14	496580	4639747	0	0	0	1	0	1	1
1674	NORTHERN CALIFORNIA	M06	VHF	M	9-Feb-13	SUBADULT	1-Apr-12	TELEM	4-Aug-14	496785	4640016	940.6191	423.3744	10857.9172	1	0	0	1
1675	NORTHERN CALIFORNIA	M06	VHF	M	9-Feb-13	SUBADULT	1-Apr-12	TELEM	6-Aug-14	496455	4639763	0.2106	0.0908	1.9871	1	0	1	1
1676	NORTHERN CALIFORNIA	M06	VHF	M	9-Feb-13	SUBADULT	1-Apr-12	TELEM	3-Sep-14	496745	4639691	3420.0233	5309.1649	50749.0813	1	0	0	0
1677	NORTHERN CALIFORNIA	M06	VHF	M	9-Feb-13	SUBADULT	1-Apr-12	TELEM	11-Sep-14	496696	4639978	31.0477	16.9206	391.3043	1	0	1	1
1678	NORTHERN CALIFORNIA	M06	VHF	M	9-Feb-13	SUBADULT	1-Apr-12	TELEM	16-Sep-14	496796	4641250	62.6752	40.799	856.5843	1	0	1	1
1679	NORTHERN CALIFORNIA	M06	VHF	M	9-Feb-13	SUBADULT	1-Apr-12	TELEM	16-Sep-14	496850	4641236	888.2377	938.5359	17002.8317	1	0	0	1
1680	NORTHERN CALIFORNIA	M06	VHF	M	9-Feb-13	SUBADULT	1-Apr-12	TELEM	18-Sep-14	496731	4640163	6.0602	4.669	88.614	1	0	1	1
1681	NORTHERN CALIFORNIA	M06	VHF	M	9-Feb-13	SUBADULT	1-Apr-12	TELEM	22-Sep-14	496449	4641997	9734.3431	4174.4506	118513.3392	1	0	0	0
1682	NORTHERN CALIFORNIA	M06	VHF	M	9-Feb-13	SUBADULT	1-Apr-12	TELEM	25-Sep-14	496994	4640564	32.3754	6.6053	272.4809	1	0	1	1
1683	NORTHERN CALIFORNIA	M06	VHF	M	9-Feb-13	SUBADULT	1-Apr-12	TELEM	2-Oct-14	496302	4639784	133.4229	306.1383	3603.2407	1	0	1	1
1604	NORTHERN CALIFORNIA	M06	VHF	M	9-Feb-13	SUBADULT	1-Apr-12	CAPTURE	9-Oct-14	496860	4639641	0	0	0	1	0	1	1
1684	NORTHERN CALIFORNIA	M06	VHF	M	9-Feb-13	SUBADULT	1-Apr-12	TELEM	13-Oct-14	496801	4640484	133.4375	44.4107	1438.6167	1	0	1	1
1685	NORTHERN CALIFORNIA	M06	VHF	M	9-Feb-13	SUBADULT	1-Apr-12	TELEM	16-Oct-14	496936	4640274	1692.8661	419.2983	15254.8071	1	0	0	0
1686	NORTHERN CALIFORNIA	M06	VHF	M	9-Feb-13	SUBADULT	1-Apr-12	TELEM	21-Oct-14	497213	4640970	32.6486	5.4858	222.608	1	0	1	1
1687	NORTHERN CALIFORNIA	M06	VHF	M	9-Feb-13	SUBADULT	1-Apr-12	TELEM	7-Nov-14	496603	4639255	214.8068	79.7213	2463.0357	1	0	1	1
1688	NORTHERN CALIFORNIA	M06	VHF	M	9-Feb-13	SUBADULT	1-Apr-12	TELEM	24-Nov-14	496685	4640131	1636.3713	572.2082	15706.0022	1	0	0	0
1689	NORTHERN CALIFORNIA	M06	VHF	M	9-Feb-13	SUBADULT	1-Apr-12	TELEM	1-Dec-14	496516	4640102	1011.5183	596.3414	14359.2414	1	0	0	0
1690	NORTHERN CALIFORNIA	M06	VHF	M	9-Feb-13	SUBADULT	1-Apr-12	TELEM	23-Dec-14	498026	4640748	30803.2293	3767.801	201440.4117	1	0	0	0
1691	NORTHERN CALIFORNIA	M06	VHF	M	9-Feb-13	SUBADULT	1-Apr-12	TELEM	7-Jan-15	496822	4640542	110.5481	31.1339	1099.1723	1	0	1	1
1692	NORTHERN CALIFORNIA	M06	VHF	M	9-Feb-13	SUBADULT	1-Apr-12	TELEM	10-Feb-15	497011	4641070	6795.4774	3222.7412	74837.0323	1	0	0	0
1693	NORTHERN CALIFORNIA	M06	VHF	M	9-Feb-13	SUBADULT	1-Apr-12	TELEM	11-Feb-15	496619	4639809	84.2931	53.6759	1246.9081	1	0	1	1
1694	NORTHERN CALIFORNIA	M06	VHF	M	9-Feb-13	SUBADULT	1-Apr-12	TELEM	23-Feb-15	496889	4641246	8.5698	8.7716	142.0896	1	0	1	1
1695	NORTHERN CALIFORNIA	M06	VHF	M	9-Feb-13	SUBADULT	1-Apr-12	TELEM	2-Mar-15	495997	4641566	827.819	155.6061	5606.1016	1	0	0	1
1696	NORTHERN CALIFORNIA	M06	VHF	M	9-Feb-13	SUBADULT	1-Apr-12	TELEM	4-Mar-15	496947	4641473	163.7252	72.8084	1973.1222	1	0	1	1
1606	NORTHERN CALIFORNIA	M06	VHF	M	9-Feb-13	SUBADULT	1-Apr-12	REST_DEN	10-Mar-15	496491	4639766	0	0	0	1	0	1	1
1697	NORTHERN CALIFORNIA	M06	VHF	M	9-Feb-13	SUBADULT	1-Apr-12	TELEM	17-Mar-15	496469	4640009	18.9494	22.7897	364.9885	1	0	1	1
1607	NORTHERN CALIFORNIA	M06	VHF	M	9-Feb-13	SUBADULT	1-Apr-12	REST_DEN	1-Apr-15	496565	4639667	0	0	0	1	0	1	1
1698	NORTHERN CALIFORNIA	M06	VHF	M	9-Feb-13	SUBADULT	1-Apr-12	TELEM	21-Apr-15	497748	4640522	44742.816	5683.1879	297230.6068	1	0	0	0
1699	NORTHERN CALIFORNIA	M06	VHF	M	9-Feb-13	SUBADULT	1-Apr-12	TELEM	27-Apr-15	497146	4640265	37.3785	8.7555	307.6101	1	0	1	1
1700	NORTHERN CALIFORNIA	M06	VHF	M	9-Feb-13	SUBADULT	1-Apr-12	TELEM	5-May-15	497656	4640973	5111.9207	1504.2201	51418.5604	1	0	0	0
1701	NORTHERN CALIFORNIA	M06	VHF	M	9-Feb-13	SUBADULT	1-Apr-12	TELEM	6-May-15	496564	4639775	35.8383	95.5751	830.4389	1	0	1	1
1702	NORTHERN CALIFORNIA	M06	VHF	M	9-Feb-13	SUBADULT	1-Apr-12	TELEM	8-May-15	496914	4639886	7991.7565	6528.7573	111629.259	1	0	0	0
1703	NORTHERN CALIFORNIA	M06	VHF	M	9-Feb-13	SUBADULT	1-Apr-12	TELEM	13-May-15	496905	4639510	165183.2709	272204.3481	1621909.357	1	0	0	0
1704	NORTHERN CALIFORNIA	M06	VHF	M	9-Feb-13	SUBADULT	1-Apr-12	TELEM	19-May-15	496666	4640010	2233.061	1758.0866	31743.1504	1	0	0	0
1705	NORTHERN CALIFORNIA	M06	VHF	M	9-Feb-13	SUBADULT	1-Apr-12	TELEM	22-May-15	497695	4639674	30924.2247	8815.0864	184721.1352	1	0	0	0
1706	NORTHERN CALIFORNIA	M06	VHF	M	9-Feb-13	SUBADULT	1-Apr-12	TELEM	25-May-15	496678	4639895	1460.909	1700.491	22167.4556	1	0	0	0
1707	NORTHERN CALIFORNIA	M06	VHF	M	9-Feb-13	SUBADULT	1-Apr-12	TELEM	28-May-15	497034	4640844	27.7691	4.8727	182.8298	1	0	1	1
1708	NORTHERN CALIFORNIA	M06	VHF	M	9-Feb-13	SUBADULT	1-Apr-12	TELEM	1-Jun-15	497366	4640376	315.7547	58.7188	2338.4574	1	0	1	1
1709	NORTHERN CALIFORNIA	M06	VHF	M	9-Feb-13	SUBADULT	1-Apr-12	TELEM	3-Jun-15	497295	4641202	5436.3143	736.784	37309.489	1	0	0	0
1710	NORTHERN CALIFORNIA	M06	VHF	M	9-Feb-13	SUBADULT	1-Apr-12	TELEM	8-Jun-15	496775	4639951	102.5926	52.4801	1060.098	1	0	1	1
1711	NORTHERN CALIFORNIA	M06	VHF	M	9-Feb-13	SUBADULT	1-Apr-12	TELEM	16-Jun-15	496716	4641139	0.0771	0.0357	0.9793	1	0	1	1
1712	NORTHERN CALIFORNIA	M06	VHF	M	9-Feb-13	SUBADULT	1-Apr-12	TELEM	17-Jun-15	497177	4640221	1050.6003	273.4175	8657.18	1	0	0	0
1713	NORTHERN CALIFORNIA	M06	VHF	M	9-Feb-13	SUBADULT	1-Apr-12	TELEM	30-Jun-15	497028	4639842	1269.0187	834.4265	13214.2965	1	0	0	0
1714	NORTHERN CALIFORNIA	M06	VHF	M	9-Feb-13	SUBADULT	1-Apr-12	TELEM	6-Jul-15	497347	4639582	3721.2049	3022.345	40750.9221	1	0	0	0
1715	NORTHERN CALIFORNIA	M06	VHF	M	9-Feb-13	SUBADULT	1-Apr-12	TELEM	15-Jul-15	496738	4639629	1179.585	2979.237	20921.603	1	0	0	0
1716	NORTHERN CALIFORNIA	M06	VHF	M	9-Feb-13	SUBADULT	1-Apr-12	TELEM	3-Aug-15	497454	4640521	40.7724	5.4968	275.4024	1	0	1	1
1717	NORTHERN CALIFORNIA	M06	VHF	M	9-Feb-13	SUBADULT	1-Apr-12	TELEM	19-Aug-15	497087	4640355	2669.3709	535.3329	20218.8848	1	0	0	0
1718	NORTHERN CALIFORNIA	M06	VHF	M	9-Feb-13	SUBADULT	1-Apr-12	TELEM	3-Sep-15	497355	4640045	247.0418	58.8705	1802.0408	1	0	1	1
1719	NORTHERN CALIFORNIA	M06	VHF	M	9-Feb-13	SUBADULT	1-Apr-12	TELEM	10-Sep-15	496940	4639617	3612.4597	4755.4149	51324.4399	1	0	0	0
1720	NORTHERN CALIFORNIA	M06	VHF	M	9-Feb-13	SUBADULT	1-Apr-12	TELEM	15-Sep-15	496736	4641005	877.6908	259.8609	8988.8141	1	0	0	1
1721	NORTHERN CALIFORNIA	M07	VHF	M	15-Feb-13	SUBADULT	1-Apr-12	CAPTURE	15-Feb-13	512588	4661142	0	0	0	1	0	1	1
1722	NORTHERN CALIFORNIA	M07	VHF	M	15-Feb-13	SUBADULT	1-Apr-12	TELEM	16-Feb-13	431952	4580171	16.6416	16.1117	181.1166	1	0	1	1
1723	NORTHERN CALIFORNIA	M07	VHF	M	15-Feb-13	SUBADULT	1-Apr-12	TELEM	22-Feb-13	430819	4580045	4301.379	2718.5563	35278.6535	1	0	0	0
1724	NORTHERN CALIFORNIA	M07	VHF	M	15-Feb-13	SUBADULT	1-Apr-12	TELEM	24-Feb-13	431226	4580867	1924.3201	3568.9172	37649.939	1	0	0	0
1725	NORTHERN CALIFORNIA	M07	VHF	M	15-Feb-13	SUBADULT	1-Apr-12	TELEM	3-Mar-13	431667	4580953	976.1935	307.2459	7573.9174	1	0	0	1
1726	NORTHERN CALIFORNIA	M07	VHF	M	15-Feb-13	SUBADULT	1-Apr-12	TELEM	11-Mar-13	431548	4580895	1518.5394	677.5763	12301.5237	1	0	0	0
1727	NORTHERN CALIFORNIA	M07	VHF	M	15-Feb-13	SUBADULT	1-Apr-12	TELEM	24-Mar-13	430696	4579460	353.2489	208.2625	4968.8327	1	0	1	1
1728	NORTHERN CALIFORNIA	M07	VHF	M	15-Feb-13	SUBADULT	1-Apr-12	TELEM	4-Apr-13	430671	4579227	1955.4554	3308.8486	40866.7593	1	0	0	0
1729	NORTHERN CALIFORNIA	M07	VHF	M	15-Feb-13	SUBADULT	1-Apr-12	TELEM	16-Apr-13	430711	4579771	16926.9622	3567.368	140019.273	1	0	0	0
1730	NORTHERN CALIFORNIA	M07	VHF	M	15-Feb-13	SUBADULT	1-Apr-12	TELEM	19-Apr-13	430693	4579187	51.3901	40.5963	662.8445	1	0	1	1
1731	NORTHERN CALIFORNIA	M07	VHF	M	15-Feb-13	SUBADULT	1-Apr-12	TELEM	4-May-13	431478	4581203	7572.0582	30630.5554	218871.8339	1	0	0	0
1732	NORTHERN CALIFORNIA	M07	VHF	M	15-Feb-13	SUBADULT	1-Apr-12	TELEM	9-May-13	431798	4580534	10340.4988	15458.4252	185281.8098	1	0	0	0
1733	NORTHERN CALIFORNIA	M07	VHF	M	15-Feb-13	SUBADULT	1-Apr-12	TELEM	22-May-13	432306	4580727	582.8842	1234.408	14850.1284	1	0	0	0
1734	NORTHERN CALIFORNIA	M07	VHF	M	15-Feb-13	SUBADULT	1-Apr-12	TELEM	29-May-13	430867	4579459	12.9456	92.5639	651.364	1	0	1	1
1735	NORTHERN CALIFORNIA	M07	VHF	M	15-Feb-13	SUBADULT	1-Apr-12	TELEM	6-Jun-13	432401	4580651	1130.6229	1804.3474	20096.8188	1	0	0	0
1736	NORTHERN CALIFORNIA	M07	VHF	M	15-Feb-13	SUBADULT	1-Apr-12	TELEM	7-Jun-13	430977	4580222	1364.5538	6312.9718	55193.2766	1	0	0	0
1737	NORTHERN CALIFORNIA	M07	VHF	M	15-Feb-13	SUBADULT	1-Apr-12	TELEM	10-Jun-13	430501	4579402	123.0877	238.166	2650.4094	1	0	1	1
1738	NORTHERN CALIFORNIA	M07	VHF	M	15-Feb-13	SUBADULT	1-Apr-12	TELEM	21-Jun-13	431108	4580644	150458.5759	97491.179	895403.5599	1	0	0	0
1739	NORTHERN CALIFORNIA	M07	VHF	M	15-Feb-13	SUBADULT	1-Apr-12	TELEM	21-Jun-13	431129	4580160	29.5271	195.5767	1311.8976	1	0	1	1
1740	NORTHERN CALIFORNIA	M07	VHF	M	15-Feb-13	SUBADULT	1-Apr-12	TELEM	27-Jun-13	430971	4580245	76.3481	298.1832	2688.9619	1	0	1	1
1741	NORTHERN CALIFORNIA	M07	VHF	M	15-Feb-13	SUBADULT	1-Apr-12	TELEM	28-Jun-13	430537	4579476	1235.035	2820.2999	32010.8867	1	0	0	0
1742	NORTHERN CALIFORNIA	M07	VHF	M	15-Feb-13	SUBADULT	1-Apr-12	TELEM	1-Jul-13	430918	4581848	287.7402	99.4396	2687.5967	1	0	1	1
1743	NORTHERN CALIFORNIA	M07	VHF	M	15-Feb-13	SUBADULT	1-Apr-12	TELEM	2-Jul-13	431175	4580636	335.1253	328.8656	4329.9595	1	0	1	1
1744	NORTHERN CALIFORNIA	M07	VHF	M	15-Feb-13	SUBADULT	1-Apr-12	TELEM	3-Jul-13	431796	4580477	640.7505	694.2591	8222.8269	1	0	0	1
1745	NORTHERN CALIFORNIA	M07	VHF	M	15-Feb-13	SUBADULT	1-Apr-12	TELEM	11-Jul-13	430786	4580508	2396.8079	1525.061	19476.6191	1	0	0	0
1746	NORTHERN CALIFORNIA	M07	VHF	M	15-Feb-13	SUBADULT	1-Apr-12	TELEM	19-Jul-13	429727	4580777	1110214.265	1281566.856	8579828.084	1	0	0	0
1747	NORTHERN CALIFORNIA	M07	VHF	M	15-Feb-13	SUBADULT	1-Apr-12	TELEM	31-Jul-13	431504	4585650	543347.6085	14864553.36	53489218.36	1	0	0	0
1748	NORTHERN CALIFORNIA	M07	VHF	M	15-Feb-13	SUBADULT	1-Apr-12	TELEM	6-Aug-13	431003	4580171	455.7854	323.2135	4413.472	1	0	0	1
1749	NORTHERN CALIFORNIA	M07	VHF	M	15-Feb-13	SUBADULT	1-Apr-12	TELEM	12-Aug-13	430781	4580437	14519.4037	9129.3308	145279.8456	1	0	0	0
1750	NORTHERN CALIFORNIA	M07	VHF	M	15-Feb-13	SUBADULT	1-Apr-12	TELEM	26-Aug-13	430850	4580100	9.8685	18.1609	233.3779	1	0	1	1
1751	NORTHERN CALIFORNIA	M07	VHF	M	15-Feb-13	SUBADULT	1-Apr-12	TELEM	28-Aug-13	430817	4579990	570.1017	232.7858	6780.7282	1	0	0	1
1752	NORTHERN CALIFORNIA	M07	VHF	M	15-Feb-13	SUBADULT	1-Apr-12	TELEM	4-Sep-13	431604	4580866	2473.2468	2824.0294	48156.9705	1	0	0	0
1753	NORTHERN CALIFORNIA	M07	VHF	M	15-Feb-13	SUBADULT	1-Apr-12	TELEM	13-Sep-13	430931	4580816	3.015	0.5605	20.1035	1	0	1	1
1754	NORTHERN CALIFORNIA	M07	VHF	M	15-Feb-13	SUBADULT	1-Apr-12	TELEM	17-Sep-13	430860	4581276	1.4283	1.378	26.1977	1	0	1	1
1755	NORTHERN CALIFORNIA	M07	VHF	M	15-Feb-13	SUBADULT	1-Apr-12	TELEM	16-Oct-13	431946	4580747	226.879	226.5535	3205.5371	1	0	1	1
1756	NORTHERN CALIFORNIA	M07	VHF	M	15-Feb-13	SUBADULT	1-Apr-12	TELEM	23-Oct-13	430950	4581238	706.6217	814.5264	13104.5024	1	0	0	1
1757	NORTHERN CALIFORNIA	M07	VHF	M	15-Feb-13	SUBADULT	1-Apr-12	TELEM	31-Oct-13	431163	4580521	161.7927	109.7992	2324.2284	1	0	1	1
1758	NORTHERN CALIFORNIA	M07	VHF	M	15-Feb-13	SUBADULT	1-Apr-12	TELEM	10-Jan-14	431092	4580870	200.1907	76.211	2324.9486	1	0	1	1
1759	NORTHERN CALIFORNIA	M07	VHF	M	15-Feb-13	SUBADULT	1-Apr-12	TELEM	4-Mar-14	431972	4580644	9.3242	20.8798	253.9025	1	0	1	1
1760	NORTHERN CALIFORNIA	M07	VHF	M	15-Feb-13	SUBADULT	1-Apr-12	TELEM	18-Mar-14	432563	4580696	0.1299	0.2176	3.155	1	0	1	1
1761	NORTHERN CALIFORNIA	M07	VHF	M	15-Feb-13	SUBADULT	1-Apr-12	TELEM	24-Mar-14	432562	4580420	245.2055	90.3693	1424.7226	1	0	1	1
1762	NORTHERN CALIFORNIA	M07	VHF	M	15-Feb-13	SUBADULT	1-Apr-12	TELEM	8-Apr-14	430861	4580141	1225.2248	490.3267	10511.8431	1	0	0	0
1763	NORTHERN CALIFORNIA	M07	VHF	M	15-Feb-13	SUBADULT	1-Apr-12	TELEM	15-Apr-14	430877	4579974	338.1806	100.8025	3431.5296	1	0	1	1
1764	NORTHERN CALIFORNIA	M08	VHF	M	2-Mar-13	SUBADULT	1-Apr-12	CAPTURE	2-Mar-13	501878	4644205	0	0	0	1	0	1	1
1768	NORTHERN CALIFORNIA	M08	VHF	M	2-Mar-13	SUBADULT	1-Apr-12	TELEM	3-Mar-13	434409	4577192	517.3015	2701.2398	14944.661	1	0	0	0
1769	NORTHERN CALIFORNIA	M08	VHF	M	2-Mar-13	SUBADULT	1-Apr-12	TELEM	9-Mar-13	434098	4577390	2534.3212	15395.5127	103452.0754	1	0	0	0
1770	NORTHERN CALIFORNIA	M08	VHF	M	2-Mar-13	SUBADULT	1-Apr-12	TELEM	15-Mar-13	433511	4577161	283.3989	678.8465	6808.1919	1	0	0	1
1771	NORTHERN CALIFORNIA	M08	VHF	M	2-Mar-13	SUBADULT	1-Apr-12	TELEM	18-Mar-13	433866	4577206	1388.5381	7171.3255	54486.9298	1	0	0	0
1772	NORTHERN CALIFORNIA	M08	VHF	M	2-Mar-13	SUBADULT	1-Apr-12	TELEM	24-Mar-13	434484	4577190	1955.2734	7208.9348	43840.8535	1	0	0	0
1773	NORTHERN CALIFORNIA	M08	VHF	M	2-Mar-13	SUBADULT	1-Apr-12	TELEM	2-Apr-13	434183	4576800	241.7782	159.6304	2256.8627	1	0	1	1
1774	NORTHERN CALIFORNIA	M08	VHF	M	2-Mar-13	SUBADULT	1-Apr-12	TELEM	11-Apr-13	434442	4577138	453.8188	2351.7025	12351.1134	1	0	0	0
1775	NORTHERN CALIFORNIA	M08	VHF	M	2-Mar-13	SUBADULT	1-Apr-12	TELEM	18-Apr-13	434246	4577199	12.7042	7.1478	150.4353	1	0	1	1
1776	NORTHERN CALIFORNIA	M08	VHF	M	2-Mar-13	SUBADULT	1-Apr-12	TELEM	22-Apr-13	433719	4577751	668.5813	1081.4646	12897.4407	1	0	0	0
1777	NORTHERN CALIFORNIA	M08	VHF	M	2-Mar-13	SUBADULT	1-Apr-12	TELEM	9-May-13	434148	4577063	68.2463	11.688	481.7337	1	0	1	1
1778	NORTHERN CALIFORNIA	M08	VHF	M	2-Mar-13	SUBADULT	1-Apr-12	TELEM	15-May-13	434042	4577218	107.937	10.0654	616.0467	1	0	1	1
1779	NORTHERN CALIFORNIA	M08	VHF	M	2-Mar-13	SUBADULT	1-Apr-12	TELEM	15-May-13	434251	4577332	771.5666	10629.9847	52726.0395	1	0	0	0
1780	NORTHERN CALIFORNIA	M08	VHF	M	2-Mar-13	SUBADULT	1-Apr-12	TELEM	23-May-13	434323	4577086	527.4302	4049.0159	24264.0125	1	0	0	0
1781	NORTHERN CALIFORNIA	M08	VHF	M	2-Mar-13	SUBADULT	1-Apr-12	TELEM	28-May-13	433942	4577620	227.9729	226.0365	4271.6185	1	0	1	1
1782	NORTHERN CALIFORNIA	M08	VHF	M	2-Mar-13	SUBADULT	1-Apr-12	TELEM	30-May-13	434238	4577338	131.1096	1542.9789	8404.4886	1	0	0	0
1783	NORTHERN CALIFORNIA	M08	VHF	M	2-Mar-13	SUBADULT	1-Apr-12	TELEM	5-Jun-13	434209	4577472	534.4472	3400.6917	23755.1181	1	0	0	0
1784	NORTHERN CALIFORNIA	M08	VHF	M	2-Mar-13	SUBADULT	1-Apr-12	TELEM	13-Jun-13	434227	4577416	615.479	4359.6176	28245.3732	1	0	0	0
1785	NORTHERN CALIFORNIA	M08	VHF	M	2-Mar-13	SUBADULT	1-Apr-12	TELEM	20-Jun-13	434244	4577126	177.5248	2163.6642	10990.27	1	0	0	0
1786	NORTHERN CALIFORNIA	M08	VHF	M	2-Mar-13	SUBADULT	1-Apr-12	TELEM	28-Jun-13	433430	4577593	549.4424	1770.2265	17808.2417	1	0	0	0
1787	NORTHERN CALIFORNIA	M08	VHF	M	2-Mar-13	SUBADULT	1-Apr-12	TELEM	1-Jul-13	434258	4577582	423.7634	3249.7692	20076.689	1	0	0	0
1788	NORTHERN CALIFORNIA	M08	VHF	M	2-Mar-13	SUBADULT	1-Apr-12	TELEM	2-Jul-13	434344	4577065	2.2438	20.8484	101.4903	1	0	1	1
1789	NORTHERN CALIFORNIA	M08	VHF	M	2-Mar-13	SUBADULT	1-Apr-12	TELEM	19-Jul-13	434131	4577338	398.9222	21.0325	1653.43	1	0	1	1
1790	NORTHERN CALIFORNIA	M08	VHF	M	2-Mar-13	SUBADULT	1-Apr-12	TELEM	24-Jul-13	434271	4576829	1239.7473	2144.0794	21198.4707	1	0	0	0
1791	NORTHERN CALIFORNIA	M08	VHF	M	2-Mar-13	SUBADULT	1-Apr-12	TELEM	2-Aug-13	434471	4577503	77.3633	8.5655	330.431	1	0	1	1
1792	NORTHERN CALIFORNIA	M08	VHF	M	2-Mar-13	SUBADULT	1-Apr-12	TELEM	9-Aug-13	434247	4577370	277.6862	5.5594	441.7608	1	0	1	1
1793	NORTHERN CALIFORNIA	M08	VHF	M	2-Mar-13	SUBADULT	1-Apr-12	TELEM	15-Aug-13	434354	4577115	195.894	545.0649	5524.6583	1	0	0	1
1794	NORTHERN CALIFORNIA	M08	VHF	M	2-Mar-13	SUBADULT	1-Apr-12	TELEM	21-Aug-13	434395	4577362	3669.4685	14567.4841	90518.7976	1	0	0	0
1795	NORTHERN CALIFORNIA	M08	VHF	M	2-Mar-13	SUBADULT	1-Apr-12	TELEM	30-Aug-13	434377	4577470	272.6793	637.7714	4984.5848	1	0	0	1
1796	NORTHERN CALIFORNIA	M08	VHF	M	2-Mar-13	SUBADULT	1-Apr-12	TELEM	16-Oct-13	435321	4580530	37503.229	40345.5042	585810.6549	1	0	0	0
1797	NORTHERN CALIFORNIA	M08	VHF	M	2-Mar-13	SUBADULT	1-Apr-12	TELEM	20-Nov-13	434718	4577216	11650.5791	18082.5003	141162.2688	1	0	0	0
1798	NORTHERN CALIFORNIA	M08	VHF	M	2-Mar-13	SUBADULT	1-Apr-12	TELEM	16-Jan-14	434246	4580267	154.5147	349.3359	3661.5587	1	0	1	1
1799	NORTHERN CALIFORNIA	M08	VHF	M	2-Mar-13	SUBADULT	1-Apr-12	TELEM	19-Feb-14	435399	4579381	3942.0239	9732.3747	70342.2703	1	0	0	0
1800	NORTHERN CALIFORNIA	M08	VHF	M	2-Mar-13	SUBADULT	1-Apr-12	TELEM	15-May-14	433983	4576942	1167.1702	278.0997	7813.7574	1	0	0	0
1801	NORTHERN CALIFORNIA	M08	VHF	M	2-Mar-13	SUBADULT	1-Apr-12	TELEM	10-Jun-14	433693	4577480	15.7075	24.7346	313.6199	1	0	1	1
1802	NORTHERN CALIFORNIA	M08	VHF	M	2-Mar-13	SUBADULT	1-Apr-12	TELEM	24-Jun-14	433691	4577398	1770.9917	3068.0945	43751.3245	1	0	0	0
1803	NORTHERN CALIFORNIA	M08	VHF	M	2-Mar-13	SUBADULT	1-Apr-12	TELEM	14-Jul-14	434247	4577355	2.3019	21.6041	125.0423	1	0	1	1
1804	NORTHERN CALIFORNIA	M08	VHF	M	2-Mar-13	SUBADULT	1-Apr-12	TELEM	22-Jul-14	434133	4577309	2177.2306	17160.2773	108472.1626	1	0	0	0
1766	NORTHERN CALIFORNIA	M08	VHF	M	2-Mar-13	SUBADULT	1-Apr-12	REST_DEN	23-Jul-14	434155	4577196	0	0	0	1	0	1	1
1805	NORTHERN CALIFORNIA	M08	VHF	M	2-Mar-13	SUBADULT	1-Apr-12	TELEM	30-Jul-14	433758	4577058	62.2482	338.6003	2477.3256	1	0	1	1
1806	NORTHERN CALIFORNIA	M08	VHF	M	2-Mar-13	SUBADULT	1-Apr-12	TELEM	5-Aug-14	434186	4577399	209.1726	1953.6901	12020.9012	1	0	0	0
1807	NORTHERN CALIFORNIA	M08	VHF	M	2-Mar-13	SUBADULT	1-Apr-12	TELEM	15-Aug-14	433821	4577389	1483.1902	3857.146	40709.6739	1	0	0	0
1808	NORTHERN CALIFORNIA	M08	VHF	M	2-Mar-13	SUBADULT	1-Apr-12	TELEM	18-Aug-14	434174	4577443	103.5023	654.1816	4443.9184	1	0	0	1
1809	NORTHERN CALIFORNIA	M08	VHF	M	2-Mar-13	SUBADULT	1-Apr-12	TELEM	2-Oct-14	433369	4577088	430.107	1125.5053	12119.4462	1	0	0	0
1810	NORTHERN CALIFORNIA	M08	VHF	M	2-Mar-13	SUBADULT	1-Apr-12	TELEM	27-Oct-14	434275	4577104	765.3091	227.476	7764.8008	1	0	0	1
1765	NORTHERN CALIFORNIA	M08	VHF	M	2-Mar-13	SUBADULT	1-Apr-12	CAPTURE	28-Oct-14	434812	4576378	0	0	0	1	0	1	1
1811	NORTHERN CALIFORNIA	M08	VHF	M	2-Mar-13	SUBADULT	1-Apr-12	TELEM	5-Nov-14	434324	4576027	63.0796	21.9118	617.94	1	0	1	1
1812	NORTHERN CALIFORNIA	M08	VHF	M	2-Mar-13	SUBADULT	1-Apr-12	TELEM	12-Nov-14	434422	4576243	754.8589	1052.4485	10030.4122	1	0	0	0
1813	NORTHERN CALIFORNIA	M08	VHF	M	2-Mar-13	SUBADULT	1-Apr-12	TELEM	14-Nov-14	434508	4575976	2.1271	1.7528	26.8585	1	0	1	1
1814	NORTHERN CALIFORNIA	M08	VHF	M	2-Mar-13	SUBADULT	1-Apr-12	TELEM	1-Dec-14	435405	4576192	12273.0764	12865.88	234995.1978	1	0	0	0
1815	NORTHERN CALIFORNIA	M08	VHF	M	2-Mar-13	SUBADULT	1-Apr-12	TELEM	2-Jan-15	435059	4575609	3185.5193	1084.7489	34989.0543	1	0	0	0
1816	NORTHERN CALIFORNIA	M08	VHF	M	2-Mar-13	SUBADULT	1-Apr-12	TELEM	7-Jan-15	434313	4577110	0.3082	0.1162	3.4937	1	0	1	1
1817	NORTHERN CALIFORNIA	M08	VHF	M	2-Mar-13	SUBADULT	1-Apr-12	TELEM	4-Feb-15	435616	4575600	138.2697	61.623	949.6213	1	0	1	1
1818	NORTHERN CALIFORNIA	M08	VHF	M	2-Mar-13	SUBADULT	1-Apr-12	TELEM	27-Feb-15	434085	4577086	415.7667	830.1952	10842.249	1	0	0	1
1819	NORTHERN CALIFORNIA	M08	VHF	M	2-Mar-13	SUBADULT	1-Apr-12	TELEM	3-Mar-15	434227	4576909	1400.2065	515.885	14895.1167	1	0	0	0
1820	NORTHERN CALIFORNIA	M08	VHF	M	2-Mar-13	SUBADULT	1-Apr-12	TELEM	6-Mar-15	434183	4578066	10303.9835	2411.9608	92952.9399	1	0	0	0
1821	NORTHERN CALIFORNIA	M08	VHF	M	2-Mar-13	SUBADULT	1-Apr-12	TELEM	13-Mar-15	433546	4577398	684.2256	1465.1007	14497.2567	1	0	0	0
1822	NORTHERN CALIFORNIA	M08	VHF	M	2-Mar-13	SUBADULT	1-Apr-12	TELEM	18-Mar-15	435232	4576854	0.403	0.1386	3.0813	1	0	1	1
1823	NORTHERN CALIFORNIA	M08	VHF	M	2-Mar-13	SUBADULT	1-Apr-12	TELEM	19-Mar-15	434621	4576681	8487.8255	28974.7084	273964.2942	1	0	0	0
1824	NORTHERN CALIFORNIA	M08	VHF	M	2-Mar-13	SUBADULT	1-Apr-12	TELEM	30-Mar-15	433694	4577274	3950.5412	8868.6495	91956.186	1	0	0	0
1825	NORTHERN CALIFORNIA	M08	VHF	M	2-Mar-13	SUBADULT	1-Apr-12	TELEM	27-Apr-15	433908	4576997	48.1801	357.1979	2380.1262	1	0	1	1
1826	NORTHERN CALIFORNIA	M08	VHF	M	2-Mar-13	SUBADULT	1-Apr-12	TELEM	29-Apr-15	433709	4577433	25.3048	69.1916	691.3862	1	0	1	1
1827	NORTHERN CALIFORNIA	M08	VHF	M	2-Mar-13	SUBADULT	1-Apr-12	TELEM	6-May-15	434157	4577529	66.6611	529.9462	3536.2089	1	0	0	1
1828	NORTHERN CALIFORNIA	M08	VHF	M	2-Mar-13	SUBADULT	1-Apr-12	TELEM	7-May-15	434247	4576376	9372.5241	732.1961	41428.1502	1	0	0	0
1829	NORTHERN CALIFORNIA	M08	VHF	M	2-Mar-13	SUBADULT	1-Apr-12	TELEM	14-May-15	434346	4577145	79.9371	644.4917	3197.3769	1	0	0	1
1767	NORTHERN CALIFORNIA	M08	VHF	M	2-Mar-13	SUBADULT	1-Apr-12	REST_DEN	20-May-15	434452	4576787	0	0	0	1	0	1	1
1830	NORTHERN CALIFORNIA	M08	VHF	M	2-Mar-13	SUBADULT	1-Apr-12	TELEM	22-May-15	434202	4577165	377.6609	4915.5438	24710.646	1	0	0	0
1831	NORTHERN CALIFORNIA	M08	VHF	M	2-Mar-13	SUBADULT	1-Apr-12	TELEM	27-May-15	434364	4577064	436.1022	318.4027	6957.4707	1	0	0	1
1832	NORTHERN CALIFORNIA	M08	VHF	M	2-Mar-13	SUBADULT	1-Apr-12	TELEM	10-Jun-15	434078	4576912	478.1598	164.8114	4169.0345	1	0	0	1
1833	NORTHERN CALIFORNIA	M08	VHF	M	2-Mar-13	SUBADULT	1-Apr-12	TELEM	12-Jun-15	433972	4577327	1795.9439	7604.1947	66330.2998	1	0	0	0
1834	NORTHERN CALIFORNIA	M08	VHF	M	2-Mar-13	SUBADULT	1-Apr-12	TELEM	16-Jun-15	434295	4577251	1.9214	16.0885	88.8168	1	0	1	1
1835	NORTHERN CALIFORNIA	M08	VHF	M	2-Mar-13	SUBADULT	1-Apr-12	TELEM	22-Jun-15	434351	4577438	0.9957	4.8918	30.1224	1	0	1	1
1836	NORTHERN CALIFORNIA	M08	VHF	M	2-Mar-13	SUBADULT	1-Apr-12	TELEM	20-Jul-15	433939	4577096	687.0536	5151.3128	34409.2245	1	0	0	0
1837	NORTHERN CALIFORNIA	M08	VHF	M	2-Mar-13	SUBADULT	1-Apr-12	TELEM	27-Jul-15	435103	4576528	1836.4635	1209.0305	27648.8816	1	0	0	0
1838	NORTHERN CALIFORNIA	M08	VHF	M	2-Mar-13	SUBADULT	1-Apr-12	TELEM	10-Aug-15	434938	4577337	6818.8848	7094.4608	69998.7912	1	0	0	0
1839	NORTHERN CALIFORNIA	M08	VHF	M	2-Mar-13	SUBADULT	1-Apr-12	TELEM	4-Sep-15	433938	4577378	34.7207	91.3134	1007.4751	1	0	1	1
1840	NORTHERN CALIFORNIA	M08	VHF	M	2-Mar-13	SUBADULT	1-Apr-12	TELEM	10-Sep-15	434333	4577230	14.9061	108.7873	575.2634	1	0	1	1
1841	NORTHERN CALIFORNIA	M08	VHF	M	2-Mar-13	SUBADULT	1-Apr-12	TELEM	21-Sep-15	433734	4577205	42121.0231	112926.6365	788382.9101	1	0	0	0
1842	NORTHERN CALIFORNIA	M08	VHF	M	2-Mar-13	SUBADULT	1-Apr-12	TELEM	26-Oct-15	434369	4577220	16.6429	95.2792	525.7068	1	0	1	1
1843	NORTHERN CALIFORNIA	M08	VHF	M	2-Mar-13	SUBADULT	1-Apr-12	TELEM	18-Nov-15	434228	4577371	1844.4598	12844.6475	75644.5584	1	0	0	0
1844	NORTHERN CALIFORNIA	M08	VHF	M	2-Mar-13	SUBADULT	1-Apr-12	TELEM	25-Nov-15	434442	4575731	299.1402	135.423	3131.7758	1	0	1	1
1845	NORTHERN CALIFORNIA	M08	VHF	M	2-Mar-13	SUBADULT	1-Apr-12	TELEM	2-Dec-15	434310	4577468	1256.4005	5902.8784	36565.9086	1	0	0	0
1846	NORTHERN CALIFORNIA	M08	VHF	M	2-Mar-13	SUBADULT	1-Apr-12	TELEM	10-Feb-16	434111	4577406	56.4665	773.4133	3687.684	1	0	0	1
1847	NORTHERN CALIFORNIA	M08	VHF	M	2-Mar-13	SUBADULT	1-Apr-12	TELEM	10-Feb-16	434005	4576904	3083.2265	660.7311	26213.8999	1	0	0	0
1848	NORTHERN CALIFORNIA	M08	VHF	M	2-Mar-13	SUBADULT	1-Apr-12	TELEM	11-Feb-16	433648	4577356	17.5128	25.5741	329.5023	1	0	1	1
1849	NORTHERN CALIFORNIA	M08	VHF	M	2-Mar-13	SUBADULT	1-Apr-12	TELEM	11-Mar-16	434363	4577046	2266.3959	564.1109	18022.5093	1	0	0	0
1850	NORTHERN CALIFORNIA	M08	VHF	M	2-Mar-13	SUBADULT	1-Apr-12	TELEM	28-Mar-16	435269	4576422	8166.5407	24927.147	200036.6733	1	0	0	0
1851	NORTHERN CALIFORNIA	M08	VHF	M	2-Mar-13	SUBADULT	1-Apr-12	TELEM	31-Mar-16	433652	4577061	3799.4612	776.0887	15427.2239	1	0	0	0
1852	NORTHERN CALIFORNIA	M08	VHF	M	2-Mar-13	SUBADULT	1-Apr-12	TELEM	19-Apr-16	433860	4577216	20.3111	99.3447	782.7387	1	0	1	1
1853	NORTHERN CALIFORNIA	M09	VHF	M	9-Mar-13	JUVENILE	1-Apr-13	CAPTURE	9-Mar-13	359546	4506184	0	0	0	0	1	1	1
1864	NORTHERN CALIFORNIA	M09	VHF	M	9-Mar-13	JUVENILE	1-Apr-13	TELEM	17-Mar-13	361202	4506084	2298.0048	710.4333	23272.6226	0	1	0	0
1865	NORTHERN CALIFORNIA	M09	VHF	M	9-Mar-13	JUVENILE	1-Apr-13	TELEM	23-Mar-13	360656	4506381	259.3373	397.8644	1625.9147	0	1	1	1
1866	NORTHERN CALIFORNIA	M09	VHF	M	9-Mar-13	JUVENILE	1-Apr-13	TELEM	11-Apr-13	360610	4506663	227.5447	4907.5621	19788.1962	1	0	0	0
1867	NORTHERN CALIFORNIA	M09	VHF	M	9-Mar-13	JUVENILE	1-Apr-13	TELEM	18-Apr-13	359994	4507276	10564.444	334.8515	28455.3302	1	0	0	0
1868	NORTHERN CALIFORNIA	M09	VHF	M	9-Mar-13	JUVENILE	1-Apr-13	TELEM	22-Apr-13	360376	4505410	2387.1545	2034.7215	34997.0246	1	0	0	0
1869	NORTHERN CALIFORNIA	M09	VHF	M	9-Mar-13	JUVENILE	1-Apr-13	TELEM	4-May-13	359621	4505633	13917.9516	12135.5295	119041.1729	1	0	0	0
1870	NORTHERN CALIFORNIA	M09	VHF	M	9-Mar-13	JUVENILE	1-Apr-13	TELEM	10-May-13	360054	4505916	14649.6689	7649.7638	83445.8899	1	0	0	0
1871	NORTHERN CALIFORNIA	M09	VHF	M	9-Mar-13	JUVENILE	1-Apr-13	TELEM	15-May-13	360145	4503621	408.8168	188.5706	2577.7526	1	0	0	1
1872	NORTHERN CALIFORNIA	M09	VHF	M	9-Mar-13	JUVENILE	1-Apr-13	TELEM	22-May-13	359226	4505786	85.6106	320.6758	2972.433	1	0	1	1
1873	NORTHERN CALIFORNIA	M09	VHF	M	9-Mar-13	JUVENILE	1-Apr-13	TELEM	24-May-13	359291	4506788	2393.5476	6588.3179	31016.2548	1	0	0	0
1874	NORTHERN CALIFORNIA	M09	VHF	M	9-Mar-13	JUVENILE	1-Apr-13	TELEM	28-May-13	359546	4506249	4632.1719	3198.5467	54451.4489	1	0	0	0
1875	NORTHERN CALIFORNIA	M09	VHF	M	9-Mar-13	JUVENILE	1-Apr-13	TELEM	5-Jun-13	359590	4506223	1279.9362	4071.1013	33178.7017	1	0	0	0
1876	NORTHERN CALIFORNIA	M09	VHF	M	9-Mar-13	JUVENILE	1-Apr-13	TELEM	12-Jun-13	358588	4506588	56.9737	12.0045	486.6597	1	0	1	1
1877	NORTHERN CALIFORNIA	M09	VHF	M	9-Mar-13	JUVENILE	1-Apr-13	TELEM	3-Jul-13	359310	4505832	426.8644	775.0398	6079.996	1	0	0	1
1878	NORTHERN CALIFORNIA	M09	VHF	M	9-Mar-13	JUVENILE	1-Apr-13	TELEM	10-Jul-13	359717	4505710	1230.3447	854.6647	13335.3684	1	0	0	0
1879	NORTHERN CALIFORNIA	M09	VHF	M	9-Mar-13	JUVENILE	1-Apr-13	TELEM	19-Jul-13	359361	4505925	212.135	126.9282	1915.8416	1	0	1	1
1880	NORTHERN CALIFORNIA	M09	VHF	M	9-Mar-13	JUVENILE	1-Apr-13	TELEM	25-Jul-13	358822	4505462	2930.3429	11385.5971	106967.4279	1	0	0	0
1881	NORTHERN CALIFORNIA	M09	VHF	M	9-Mar-13	JUVENILE	1-Apr-13	TELEM	8-Aug-13	357566	4504886	20909.0587	84468.1752	589246.6749	1	0	0	0
1882	NORTHERN CALIFORNIA	M09	VHF	M	9-Mar-13	JUVENILE	1-Apr-13	TELEM	16-Aug-13	359008	4505587	4096.0255	4217.3332	77614.4188	1	0	0	0
1883	NORTHERN CALIFORNIA	M09	VHF	M	9-Mar-13	JUVENILE	1-Apr-13	TELEM	22-Aug-13	359535	4506411	43.6296	39.7051	774.8246	1	0	1	1
1884	NORTHERN CALIFORNIA	M09	VHF	M	9-Mar-13	JUVENILE	1-Apr-13	TELEM	28-Aug-13	359864	4506372	7586.8919	8934.7377	109095.2696	1	0	0	0
1885	NORTHERN CALIFORNIA	M09	VHF	M	9-Mar-13	JUVENILE	1-Apr-13	TELEM	4-Sep-13	357343	4504419	193.2376	35.5921	1557.3702	1	0	1	1
1886	NORTHERN CALIFORNIA	M09	VHF	M	9-Mar-13	JUVENILE	1-Apr-13	TELEM	24-Sep-13	357590	4503350	1808.0333	1889.8168	32693.8967	1	0	0	0
1887	NORTHERN CALIFORNIA	M09	VHF	M	9-Mar-13	JUVENILE	1-Apr-13	TELEM	16-Oct-13	359007	4505458	647.9588	5214.8886	30656.5986	1	0	0	0
1888	NORTHERN CALIFORNIA	M09	VHF	M	9-Mar-13	JUVENILE	1-Apr-13	TELEM	29-Oct-13	358698	4505061	778.941	5459.7949	36907.7814	1	0	0	0
1889	NORTHERN CALIFORNIA	M09	VHF	M	9-Mar-13	JUVENILE	1-Apr-13	TELEM	6-Nov-13	359156	4505800	149.5969	256.7729	3412.0821	1	0	1	1
1890	NORTHERN CALIFORNIA	M09	VHF	M	9-Mar-13	JUVENILE	1-Apr-13	TELEM	20-Nov-13	360862	4505295	1868.8441	1583.5913	27140.9504	1	0	0	0
1891	NORTHERN CALIFORNIA	M09	VHF	M	9-Mar-13	JUVENILE	1-Apr-13	TELEM	5-Dec-13	359137	4505750	0.0009	0.002	0.0224	1	0	1	1
1892	NORTHERN CALIFORNIA	M09	VHF	M	9-Mar-13	JUVENILE	1-Apr-13	TELEM	9-Jan-14	359315	4505596	4731.8929	7297.6851	75580.8466	1	0	0	0
1893	NORTHERN CALIFORNIA	M09	VHF	M	9-Mar-13	JUVENILE	1-Apr-13	TELEM	16-Jan-14	359306	4505776	420.933	1009.3396	9751.3133	1	0	0	0
1894	NORTHERN CALIFORNIA	M09	VHF	M	9-Mar-13	JUVENILE	1-Apr-13	TELEM	28-Jan-14	358914	4505702	764.3871	1210.9343	17890.3128	1	0	0	0
1895	NORTHERN CALIFORNIA	M09	VHF	M	9-Mar-13	JUVENILE	1-Apr-13	TELEM	11-Feb-14	358364	4506290	117.477	207.7213	2939.9692	1	0	1	1
1896	NORTHERN CALIFORNIA	M09	VHF	M	9-Mar-13	JUVENILE	1-Apr-13	TELEM	19-Feb-14	359066	4505626	1193.9303	3556.3119	16941.1889	1	0	0	0
1897	NORTHERN CALIFORNIA	M09	VHF	M	9-Mar-13	JUVENILE	1-Apr-13	TELEM	4-Mar-14	359062	4505724	101.0594	133.0816	2122.3145	1	0	1	1
1898	NORTHERN CALIFORNIA	M09	VHF	M	9-Mar-13	JUVENILE	1-Apr-13	TELEM	21-Apr-14	359233	4506021	30.1986	18.532	428.8305	1	0	1	1
1899	NORTHERN CALIFORNIA	M09	VHF	M	9-Mar-13	JUVENILE	1-Apr-13	TELEM	29-Apr-14	358989	4506242	249.6036	124.0028	3196.5255	1	0	1	1
1900	NORTHERN CALIFORNIA	M09	VHF	M	9-Mar-13	JUVENILE	1-Apr-13	TELEM	6-May-14	357248	4506467	162.9382	302.3675	3667.2037	1	0	1	1
1901	NORTHERN CALIFORNIA	M09	VHF	M	9-Mar-13	JUVENILE	1-Apr-13	TELEM	28-May-14	356837	4505900	0.9545	0.3514	8.8135	1	0	1	1
1902	NORTHERN CALIFORNIA	M09	VHF	M	9-Mar-13	JUVENILE	1-Apr-13	TELEM	3-Jun-14	357000	4505360	252.6569	98.6629	1974.1399	1	0	1	1
1903	NORTHERN CALIFORNIA	M09	VHF	M	9-Mar-13	JUVENILE	1-Apr-13	TELEM	5-Jun-14	357643	4507697	84898.2909	51473.3187	1132606.215	1	0	0	0
1904	NORTHERN CALIFORNIA	M09	VHF	M	9-Mar-13	JUVENILE	1-Apr-13	TELEM	10-Jun-14	356859	4507232	141.5502	224.22	3283.2909	1	0	1	1
1905	NORTHERN CALIFORNIA	M09	VHF	M	9-Mar-13	JUVENILE	1-Apr-13	TELEM	25-Jun-14	357444	4506674	1.1494	1.9181	23.3634	1	0	1	1
1856	NORTHERN CALIFORNIA	M09	VHF	M	9-Mar-13	JUVENILE	1-Apr-13	REST_DEN	27-Jun-14	357070	4506459	0	0	0	1	0	1	1
1857	NORTHERN CALIFORNIA	M09	VHF	M	9-Mar-13	JUVENILE	1-Apr-13	REST_DEN	1-Jul-14	356852	4507278	0	0	0	1	0	1	1
1906	NORTHERN CALIFORNIA	M09	VHF	M	9-Mar-13	JUVENILE	1-Apr-13	TELEM	14-Jul-14	359037	4507886	1297.5161	509.8318	9507.0368	1	0	0	0
1907	NORTHERN CALIFORNIA	M09	VHF	M	9-Mar-13	JUVENILE	1-Apr-13	TELEM	23-Jul-14	357567	4506783	286.7517	2619.6415	16304.1831	1	0	0	0
1858	NORTHERN CALIFORNIA	M09	VHF	M	9-Mar-13	JUVENILE	1-Apr-13	REST_DEN	31-Jul-14	357484	4506680	0	0	0	1	0	1	1
1908	NORTHERN CALIFORNIA	M09	VHF	M	9-Mar-13	JUVENILE	1-Apr-13	TELEM	5-Aug-14	358010	4506618	47.2939	485.934	2356.5162	1	0	0	1
1909	NORTHERN CALIFORNIA	M09	VHF	M	9-Mar-13	JUVENILE	1-Apr-13	TELEM	13-Aug-14	356894	4506143	366.6745	147.9573	4187.6439	1	0	1	1
1910	NORTHERN CALIFORNIA	M09	VHF	M	9-Mar-13	JUVENILE	1-Apr-13	TELEM	19-Aug-14	357244	4506765	1925.6786	4158.4981	43150.5862	1	0	0	0
1859	NORTHERN CALIFORNIA	M09	VHF	M	9-Mar-13	JUVENILE	1-Apr-13	REST_DEN	28-Aug-14	356864	4507521	0	0	0	1	0	1	1
1911	NORTHERN CALIFORNIA	M09	VHF	M	9-Mar-13	JUVENILE	1-Apr-13	TELEM	4-Sep-14	357445	4507485	326.6709	75.7967	2584.2271	1	0	1	1
1912	NORTHERN CALIFORNIA	M09	VHF	M	9-Mar-13	JUVENILE	1-Apr-13	TELEM	17-Sep-14	358192	4506991	458.2287	7054.9465	33699.5026	1	0	0	0
1913	NORTHERN CALIFORNIA	M09	VHF	M	9-Mar-13	JUVENILE	1-Apr-13	TELEM	13-Oct-14	357756	4506595	0.1428	0.164	2.7355	1	0	1	1
1914	NORTHERN CALIFORNIA	M09	VHF	M	9-Mar-13	JUVENILE	1-Apr-13	TELEM	21-Oct-14	357484	4506595	633.3792	1459.0376	14864.457	1	0	0	0
1915	NORTHERN CALIFORNIA	M09	VHF	M	9-Mar-13	JUVENILE	1-Apr-13	TELEM	28-Oct-14	356956	4507823	924.3003	636.6138	14402.1237	1	0	0	1
1916	NORTHERN CALIFORNIA	M09	VHF	M	9-Mar-13	JUVENILE	1-Apr-13	TELEM	3-Nov-14	356821	4506157	7973.5843	4608.6728	101422.249	1	0	0	0
1917	NORTHERN CALIFORNIA	M09	VHF	M	9-Mar-13	JUVENILE	1-Apr-13	TELEM	7-Nov-14	357278	4506288	540.9407	920.4132	13113.196	1	0	0	1
1918	NORTHERN CALIFORNIA	M09	VHF	M	9-Mar-13	JUVENILE	1-Apr-13	TELEM	4-Dec-14	357668	4506947	1605.3286	2259.4918	28213.6583	1	0	0	0
1919	NORTHERN CALIFORNIA	M09	VHF	M	9-Mar-13	JUVENILE	1-Apr-13	TELEM	8-Dec-14	357082	4506650	328.6298	111.5034	3600.2903	1	0	1	1
1854	NORTHERN CALIFORNIA	M09	VHF	M	9-Mar-13	JUVENILE	1-Apr-13	CAPTURE	15-Jan-15	356903	4507093	0	0	0	1	0	1	1
1920	NORTHERN CALIFORNIA	M09	VHF	M	9-Mar-13	JUVENILE	1-Apr-13	TELEM	4-Feb-15	356493	4506211	38122.6638	7956.4617	275233.0621	1	0	0	0
1921	NORTHERN CALIFORNIA	M09	VHF	M	9-Mar-13	JUVENILE	1-Apr-13	TELEM	11-Feb-15	357837	4506444	51.8025	28.3822	692.0382	1	0	1	1
1922	NORTHERN CALIFORNIA	M09	VHF	M	9-Mar-13	JUVENILE	1-Apr-13	TELEM	17-Feb-15	356707	4506042	10.273	4.667	127.9802	1	0	1	1
1923	NORTHERN CALIFORNIA	M09	VHF	M	9-Mar-13	JUVENILE	1-Apr-13	TELEM	19-Feb-15	357282	4508028	11.7244	10.5391	179.3802	1	0	1	1
1924	NORTHERN CALIFORNIA	M09	VHF	M	9-Mar-13	JUVENILE	1-Apr-13	TELEM	26-Feb-15	358171	4506377	44.1945	61.4382	837.598	1	0	1	1
1925	NORTHERN CALIFORNIA	M09	VHF	M	9-Mar-13	JUVENILE	1-Apr-13	TELEM	3-Mar-15	357686	4507238	502.8459	1432.7316	11135.9616	1	0	0	0
1926	NORTHERN CALIFORNIA	M09	VHF	M	9-Mar-13	JUVENILE	1-Apr-13	TELEM	10-Mar-15	357399	4507269	14766.0095	19319.0632	250354.589	1	0	0	0
1860	NORTHERN CALIFORNIA	M09	VHF	M	9-Mar-13	JUVENILE	1-Apr-13	REST_DEN	16-Mar-15	357136	4507358	0	0	0	1	0	1	1
1927	NORTHERN CALIFORNIA	M09	VHF	M	9-Mar-13	JUVENILE	1-Apr-13	TELEM	19-Mar-15	358848	4506309	67.5906	113.9952	953.5748	1	0	1	1
1928	NORTHERN CALIFORNIA	M09	VHF	M	9-Mar-13	JUVENILE	1-Apr-13	TELEM	27-Mar-15	356883	4506314	889.647	769.6236	8617.931	1	0	0	1
1929	NORTHERN CALIFORNIA	M09	VHF	M	9-Mar-13	JUVENILE	1-Apr-13	TELEM	30-Mar-15	357760	4506694	1055.2371	1766.65	24591.7847	1	0	0	0
1930	NORTHERN CALIFORNIA	M09	VHF	M	9-Mar-13	JUVENILE	1-Apr-13	TELEM	31-Mar-15	357748	4507595	1097.1059	390.5335	12032.6409	1	0	0	0
1931	NORTHERN CALIFORNIA	M09	VHF	M	9-Mar-13	JUVENILE	1-Apr-13	TELEM	9-Apr-15	356542	4505403	819.8067	1671.1946	12405.2679	1	0	0	0
1861	NORTHERN CALIFORNIA	M09	VHF	M	9-Mar-13	JUVENILE	1-Apr-13	REST_DEN	17-Apr-15	356575	4505222	0	0	0	1	0	1	1
1932	NORTHERN CALIFORNIA	M09	VHF	M	9-Mar-13	JUVENILE	1-Apr-13	TELEM	21-Apr-15	358117	4506914	92.452	576.504	3829.0915	1	0	0	1
1862	NORTHERN CALIFORNIA	M09	VHF	M	9-Mar-13	JUVENILE	1-Apr-13	REST_DEN	5-May-15	358489	4507168	0	0	0	1	0	1	1
1933	NORTHERN CALIFORNIA	M09	VHF	M	9-Mar-13	JUVENILE	1-Apr-13	TELEM	12-May-15	358043	4506788	0.6438	0.9183	12.3421	1	0	1	1
1934	NORTHERN CALIFORNIA	M09	VHF	M	9-Mar-13	JUVENILE	1-Apr-13	TELEM	19-May-15	357820	4507274	1679.0835	7225.1209	50389.4936	1	0	0	0
1935	NORTHERN CALIFORNIA	M09	VHF	M	9-Mar-13	JUVENILE	1-Apr-13	TELEM	25-May-15	357821	4507067	221.8241	884.7588	6963.6129	1	0	0	1
1936	NORTHERN CALIFORNIA	M09	VHF	M	9-Mar-13	JUVENILE	1-Apr-13	TELEM	28-May-15	357965	4507318	4508.1457	703.9644	33478.2891	1	0	0	0
1937	NORTHERN CALIFORNIA	M09	VHF	M	9-Mar-13	JUVENILE	1-Apr-13	TELEM	2-Jun-15	357704	4507421	60.6757	24.6936	728.374	1	0	1	1
1863	NORTHERN CALIFORNIA	M09	VHF	M	9-Mar-13	JUVENILE	1-Apr-13	REST_DEN	16-Jun-15	356863	4507081	0	0	0	1	0	1	1
1938	NORTHERN CALIFORNIA	M09	VHF	M	9-Mar-13	JUVENILE	1-Apr-13	TELEM	22-Jun-15	357714	4506876	56.9127	135.9368	1584.4679	1	0	1	1
1939	NORTHERN CALIFORNIA	M09	VHF	M	9-Mar-13	JUVENILE	1-Apr-13	TELEM	6-Jul-15	357633	4506750	314.5954	668.144	8288.4403	1	0	0	1
1940	NORTHERN CALIFORNIA	M09	VHF	M	9-Mar-13	JUVENILE	1-Apr-13	TELEM	20-Jul-15	357919	4506879	447.5216	836.5724	9080.5644	1	0	0	1
1941	NORTHERN CALIFORNIA	M09	VHF	M	9-Mar-13	JUVENILE	1-Apr-13	TELEM	27-Jul-15	357742	4506896	123.5651	236.6963	2829.3324	1	0	1	1
1942	NORTHERN CALIFORNIA	M09	VHF	M	9-Mar-13	JUVENILE	1-Apr-13	TELEM	6-Aug-15	357537	4506736	101.4498	295.3111	2399.204	1	0	1	1
1943	NORTHERN CALIFORNIA	M09	VHF	M	9-Mar-13	JUVENILE	1-Apr-13	TELEM	10-Aug-15	357605	4506689	1.013	1.3294	17.928	1	0	1	1
1944	NORTHERN CALIFORNIA	M09	VHF	M	9-Mar-13	JUVENILE	1-Apr-13	TELEM	19-Aug-15	357575	4506555	815.2321	1766.9291	21637.8371	1	0	0	0
1855	NORTHERN CALIFORNIA	M09	VHF	M	9-Mar-13	JUVENILE	1-Apr-13	CAPTURE	2-Sep-15	357392	4506517	0	0	0	1	0	1	1
1945	NORTHERN CALIFORNIA	M11	VHF	M	9-Oct-13	JUVENILE	1-Apr-14	CAPTURE	9-Oct-13	375499	4524627	0	0	0	0	1	1	1
1956	NORTHERN CALIFORNIA	M11	VHF	M	9-Oct-13	JUVENILE	1-Apr-14	TELEM	16-Oct-13	431019	4580514	260.1115	361.6282	4341.8953	0	1	1	1
1957	NORTHERN CALIFORNIA	M11	VHF	M	9-Oct-13	JUVENILE	1-Apr-14	TELEM	29-Oct-13	431004	4581197	0.3396	0.1618	2.8678	0	1	1	1
1958	NORTHERN CALIFORNIA	M11	VHF	M	9-Oct-13	JUVENILE	1-Apr-14	TELEM	6-Nov-13	430963	4580918	513.9959	593.3651	8887.1337	0	1	0	1
1959	NORTHERN CALIFORNIA	M11	VHF	M	9-Oct-13	JUVENILE	1-Apr-14	TELEM	26-Nov-13	430939	4581059	24.7424	11.038	252.1061	0	1	1	1
1960	NORTHERN CALIFORNIA	M11	VHF	M	9-Oct-13	JUVENILE	1-Apr-14	TELEM	3-Dec-13	431017	4581255	3325.8754	1726.7181	39436.7846	0	1	0	0
1961	NORTHERN CALIFORNIA	M11	VHF	M	9-Oct-13	JUVENILE	1-Apr-14	TELEM	13-Dec-13	431156	4580568	217.1418	57.0654	2093.4394	0	1	1	1
1962	NORTHERN CALIFORNIA	M11	VHF	M	9-Oct-13	JUVENILE	1-Apr-14	TELEM	17-Dec-13	431112	4580961	690.2895	245.8796	7238.2238	0	1	0	1
1963	NORTHERN CALIFORNIA	M11	VHF	M	9-Oct-13	JUVENILE	1-Apr-14	TELEM	26-Dec-13	432185	4580758	653.6956	3373.2253	26724.693	0	1	0	0
1964	NORTHERN CALIFORNIA	M11	VHF	M	9-Oct-13	JUVENILE	1-Apr-14	TELEM	13-Jan-14	430857	4581031	42.8697	81.6549	982.2828	0	1	1	1
1965	NORTHERN CALIFORNIA	M11	VHF	M	9-Oct-13	JUVENILE	1-Apr-14	TELEM	31-Jan-14	431977	4580530	4.46	6.4821	63.5776	0	1	1	1
1966	NORTHERN CALIFORNIA	M11	VHF	M	9-Oct-13	JUVENILE	1-Apr-14	TELEM	24-Feb-14	432177	4580707	101.3038	262.9105	1854.6269	0	1	1	1
1967	NORTHERN CALIFORNIA	M11	VHF	M	9-Oct-13	JUVENILE	1-Apr-14	TELEM	7-Mar-14	431622	4580916	4224.5274	1465.157	31895.7052	0	1	0	0
1968	NORTHERN CALIFORNIA	M11	VHF	M	9-Oct-13	JUVENILE	1-Apr-14	TELEM	18-Mar-14	432320	4580889	2328.2987	5238.0179	55420.5627	0	1	0	0
1969	NORTHERN CALIFORNIA	M11	VHF	M	9-Oct-13	JUVENILE	1-Apr-14	TELEM	24-Mar-14	431749	4580742	4360.4479	5492.3909	81962.7206	0	1	0	0
1970	NORTHERN CALIFORNIA	M11	VHF	M	9-Oct-13	JUVENILE	1-Apr-14	TELEM	3-Apr-14	431685	4580477	85810.2595	62692.5075	926038.2823	1	0	0	0
1971	NORTHERN CALIFORNIA	M11	VHF	M	9-Oct-13	JUVENILE	1-Apr-14	TELEM	17-Apr-14	431021	4581705	9119.8408	2972.0941	94252.0414	1	0	0	0
1972	NORTHERN CALIFORNIA	M11	VHF	M	9-Oct-13	JUVENILE	1-Apr-14	TELEM	1-May-14	431094	4581954	44.1293	8.2655	355.1656	1	0	1	1
1973	NORTHERN CALIFORNIA	M11	VHF	M	9-Oct-13	JUVENILE	1-Apr-14	TELEM	19-May-14	427716	4586046	2105.8948	7032.6558	71494.8564	1	0	0	0
1974	NORTHERN CALIFORNIA	M11	VHF	M	9-Oct-13	JUVENILE	1-Apr-14	TELEM	20-May-14	426829	4587363	57.0069	495.1887	3160.7131	1	0	0	1
1975	NORTHERN CALIFORNIA	M11	VHF	M	9-Oct-13	JUVENILE	1-Apr-14	TELEM	22-May-14	425929	4587313	173.7231	2496.9439	11585.8161	1	0	0	0
1976	NORTHERN CALIFORNIA	M11	VHF	M	9-Oct-13	JUVENILE	1-Apr-14	TELEM	23-May-14	425414	4588647	37.5423	4.7795	247.3315	1	0	1	1
1977	NORTHERN CALIFORNIA	M11	VHF	M	9-Oct-13	JUVENILE	1-Apr-14	TELEM	28-May-14	423866	4587935	148.083	144.1109	2390.6031	1	0	1	1
1978	NORTHERN CALIFORNIA	M11	VHF	M	9-Oct-13	JUVENILE	1-Apr-14	TELEM	2-Jun-14	425358	4588048	30.9298	130.683	1195.2251	1	0	1	1
1979	NORTHERN CALIFORNIA	M11	VHF	M	9-Oct-13	JUVENILE	1-Apr-14	TELEM	6-Jun-14	427112	4588455	16.5626	55.297	557.9926	1	0	1	1
1980	NORTHERN CALIFORNIA	M11	VHF	M	9-Oct-13	JUVENILE	1-Apr-14	TELEM	9-Jun-14	425504	4588445	387.5867	417.7336	7440.3553	1	0	0	1
1981	NORTHERN CALIFORNIA	M11	VHF	M	9-Oct-13	JUVENILE	1-Apr-14	TELEM	12-Jun-14	425650	4587737	12442.1959	17248.4585	252702.5037	1	0	0	0
1982	NORTHERN CALIFORNIA	M11	VHF	M	9-Oct-13	JUVENILE	1-Apr-14	TELEM	16-Jun-14	425811	4588251	1185.1906	503.5442	14203.0116	1	0	0	0
1983	NORTHERN CALIFORNIA	M11	VHF	M	9-Oct-13	JUVENILE	1-Apr-14	TELEM	19-Jun-14	425251	4588928	288.6169	818.7109	8867.503	1	0	0	1
1984	NORTHERN CALIFORNIA	M11	VHF	M	9-Oct-13	JUVENILE	1-Apr-14	TELEM	24-Jun-14	425919	4588168	621.1774	710.6015	12505.2893	1	0	0	1
1985	NORTHERN CALIFORNIA	M11	VHF	M	9-Oct-13	JUVENILE	1-Apr-14	TELEM	26-Jun-14	425781	4588197	82.133	67.1023	1351.9195	1	0	1	1
1946	NORTHERN CALIFORNIA	M11	VHF	M	9-Oct-13	JUVENILE	1-Apr-14	REST_DEN	27-Jun-14	425843	4588264	0	0	0	1	0	1	1
1986	NORTHERN CALIFORNIA	M11	VHF	M	9-Oct-13	JUVENILE	1-Apr-14	TELEM	1-Jul-14	425394	4587317	648.868	1535.9949	16598.0027	1	0	0	0
1987	NORTHERN CALIFORNIA	M11	VHF	M	9-Oct-13	JUVENILE	1-Apr-14	TELEM	10-Jul-14	425502	4588878	979.1086	1588.3032	23471.1028	1	0	0	0
1988	NORTHERN CALIFORNIA	M11	VHF	M	9-Oct-13	JUVENILE	1-Apr-14	TELEM	21-Jul-14	421945	4591012	4267.1825	385.3862	23588.7774	1	0	0	0
1989	NORTHERN CALIFORNIA	M11	VHF	M	9-Oct-13	JUVENILE	1-Apr-14	TELEM	23-Jul-14	421942	4591611	5689.2067	5815.1132	74560.8198	1	0	0	0
1990	NORTHERN CALIFORNIA	M11	VHF	M	9-Oct-13	JUVENILE	1-Apr-14	TELEM	25-Jul-14	421621	4592240	20595.9226	16734.3862	349429.9516	1	0	0	0
1991	NORTHERN CALIFORNIA	M11	VHF	M	9-Oct-13	JUVENILE	1-Apr-14	TELEM	1-Aug-14	421809	4591871	10111.9534	7538.7747	132607.6234	1	0	0	0
1992	NORTHERN CALIFORNIA	M11	VHF	M	9-Oct-13	JUVENILE	1-Apr-14	TELEM	6-Aug-14	422613	4591684	334.9974	1815.8757	14680.6775	1	0	0	0
1993	NORTHERN CALIFORNIA	M11	VHF	M	9-Oct-13	JUVENILE	1-Apr-14	TELEM	14-Aug-14	422061	4592485	52.7469	68.9478	1084.9037	1	0	1	1
1994	NORTHERN CALIFORNIA	M11	VHF	M	9-Oct-13	JUVENILE	1-Apr-14	TELEM	21-Aug-14	422220	4591525	2730.4399	1687.0058	40376.0025	1	0	0	0
1995	NORTHERN CALIFORNIA	M11	VHF	M	9-Oct-13	JUVENILE	1-Apr-14	TELEM	26-Aug-14	422792	4591662	138.3137	20.1764	994.2054	1	0	1	1
1996	NORTHERN CALIFORNIA	M11	VHF	M	9-Oct-13	JUVENILE	1-Apr-14	TELEM	8-Sep-14	422941	4591788	381.0183	2266.253	17403.7741	1	0	0	0
1997	NORTHERN CALIFORNIA	M11	VHF	M	9-Oct-13	JUVENILE	1-Apr-14	TELEM	11-Sep-14	422210	4592024	7489.7866	2262.0658	69703.2672	1	0	0	0
1947	NORTHERN CALIFORNIA	M11	VHF	M	9-Oct-13	JUVENILE	1-Apr-14	REST_DEN	25-Sep-14	422349	4591502	0	0	0	1	0	1	1
1998	NORTHERN CALIFORNIA	M11	VHF	M	9-Oct-13	JUVENILE	1-Apr-14	TELEM	1-Oct-14	422049	4592310	7316.0559	4430.8806	102975.0881	1	0	0	0
1999	NORTHERN CALIFORNIA	M11	VHF	M	9-Oct-13	JUVENILE	1-Apr-14	TELEM	13-Oct-14	421802	4592569	6260.2345	5178.9312	69156.0931	1	0	0	0
2000	NORTHERN CALIFORNIA	M11	VHF	M	9-Oct-13	JUVENILE	1-Apr-14	TELEM	21-Oct-14	421938	4592715	363.27	259.4856	4655.2624	1	0	1	1
2001	NORTHERN CALIFORNIA	M11	VHF	M	9-Oct-13	JUVENILE	1-Apr-14	TELEM	28-Oct-14	422321	4591918	6035.9965	1841.2937	55854.3591	1	0	0	0
2002	NORTHERN CALIFORNIA	M11	VHF	M	9-Oct-13	JUVENILE	1-Apr-14	TELEM	1-Dec-14	422565	4591987	158.0579	139.4807	2163.3658	1	0	1	1
2003	NORTHERN CALIFORNIA	M11	VHF	M	9-Oct-13	JUVENILE	1-Apr-14	TELEM	4-Dec-14	422652	4592092	64.0174	28.0453	616.4782	1	0	1	1
2004	NORTHERN CALIFORNIA	M11	VHF	M	9-Oct-13	JUVENILE	1-Apr-14	TELEM	19-Jan-15	422417	4592272	4620.8259	3347.2548	67541.1898	1	0	0	0
2005	NORTHERN CALIFORNIA	M11	VHF	M	9-Oct-13	JUVENILE	1-Apr-14	TELEM	4-Feb-15	422073	4591764	626.3305	454.9981	9987.7508	1	0	0	1
2006	NORTHERN CALIFORNIA	M11	VHF	M	9-Oct-13	JUVENILE	1-Apr-14	TELEM	10-Feb-15	421946	4590798	23936.1774	2992.035	141448.9946	1	0	0	0
2007	NORTHERN CALIFORNIA	M11	VHF	M	9-Oct-13	JUVENILE	1-Apr-14	TELEM	12-Feb-15	422433	4591681	509.2007	609.0314	10481.3749	1	0	0	1
[truncated: 1,628 more rows]
