# Supplementary material for: Predicted distribution of a rare and understudied forest carnivore: Humboldt marten (Martes caurina humboldtensis)
Source: PeerJ. 2021 Jul 21;9:e11670. doi: 10.7717/peerj.11670 (PMC8354145; doi:10.7717/peerj.11670)
Supplement: Supplemental Information 3 — Raw data from thinned Humboldt marten (Martes caurina humboldtensis) and random locations within the known area (minimum convex polygon). We extracted data at 4 spatial scales (radius = 50 m, 270 m, 742 m, 1,170 m) associated with Humboldt marten biology (e.g., Table S1) and ran univariate general linear models to select the most predictive spatial scale. [file peerj-09-11670-s003.csv]

Location	ModMe	x_scale_rand	y_scale_rand	prox_0030	slpe_0030	prec_0030	tmax_0030	topo_0030	prox_0050	slpe_0050	prec_0050	tmax_0050	topo_0050	prox_0270	slpe_0270	prec_0270	tmax_0270	topo_0270	prox_0742	slpe_0742	prec_0742	tmax_0742	topo_0742	prox_1170	slpe_1170	prec_1170	tmax_1170	topo_1170	cnpy_0030	gash_0030	mast_0030	egrn_0030	ogsi_0030	pine_0030	tage_0030	didv_0030	logs_0030	snag_0030	tden_0030	vaov_0030	cnpy_0050	gash_0050	mast_0050	egrn_0050	ogsi_0050	pine_0050	tage_0050	didv_0050	logs_0050
Marten	1	-29090.905	157319.2416	65	32	69	15	-1	65.14285714	31.28571429	69	15	-6	65.97826087	18.5326087	69	15	-3.211956522	68.72400313	14.3252541	69.3792025	15	5.326817826	70.44073688	12.42752868	69.52137643	14.96941258	2.712200209	76	94	0	0	16	58	93	716	0	0	0	85	72.85714286	92.85714286	0	0.571428571	25	39	78.71428571	601.5714286	87.42857143
Marten	1	-22906.905	-23614.75844	535	15	101	19	3	534.7777778	15.44444444	102.3333333	18.77777778	3.888888889	535.1132813	19.3671875	101.328125	18.7109375	6.3203125	530.4703742	27.76039501	101.029106	18.72245322	3.809251559	522.8309977	31.38046434	102.8751307	18.61848986	-7.954821167	80	78	4	52	50	0	131	647	2	1	0	31	79.77777778	77.55555556	4.444444444	25	41.44444444	0	120.1111111	587.3333333	10.33333333
Marten	1	-45357.905	-12845.75844	282	8	136	15	10	281.5555556	7	136	15	10.77777778	281.6692913	8.940944882	135.7952756	15	12.07480315	287.9005726	16.80478917	135.1337845	15	9.66736075	293.8628272	19.5939267	134.6443979	14.94638743	3.798743455	57	79	0	2	13	4	77	399	60	2	9	37	69.33333333	79	0	4.666666667	19	2	86	488	33.66666667
Marten	1	-10942.905	-108211.7584	430	33	130	15	-2	430.375	32.375	130	15	-5.625	430.6289063	22.7421875	129.7265625	15.0390625	2.55078125	431.3828662	27.06345849	127.6837652	15.46906399	19.80962454	429.0490901	35.57469319	125.7577232	15.75624207	16.54358866	33	84	17	12	12	0	109	248	0	1	0	23	33.25	84	2.125	11.375	16.125	0	103.125	232.5	0.625
Marten	1	6286.095002	-114693.7584	583	48	134	16	10	582.5	50.6	134	16	9.6	583.2773438	44.84375	133.890625	16.21875	1.79296875	585.8496358	41.17950052	133.3298647	16.68574402	10.74557752	587.4588038	43.26746131	133.0905479	16.8055207	-3.116896696	83	70	0	2	38	0	155	603	67	21	10	15	73.4	70.4	5.8	3.6	36.5	0	156.8	514.2	38.6
Marten	1	-45857.905	-12633.75844	287	31	136	15	21	287.4444444	28.77777778	136	15	19.66666667	286.5019608	18.4	136	15	15.44705882	284.1735065	18.19844156	134.732987	14.92051948	6.434285714	284.1459732	20.32026007	133.9802852	14.90142617	6.799706376	50	80	0	4	19	6	77	359	71	2	0	42	55.66666667	80.11111111	0	10.77777778	27.44444444	3.333333333	85	381.8888889	51.44444444
Marten	1	-45707.905	-12973.75844	283	18	136	15	20	283	16	136	15	20	282.5296443	14.14229249	135.3675889	15	16.55731225	281.1957203	17.86951983	134.4269311	15	7.917536534	284.1318658	19.80733753	133.7725367	14.95303983	4.240880503	63	79	0	38	37	0	93	489	71	1	0	43	69.33333333	79	0	27.44444444	38.22222222	1.222222222	88.66666667	493.7777778	103.3333333
Marten	1	-45387.905	-12323.75844	290	17	136	15	2	289.5555556	14.11111111	136	15	2.555555556	289.2598425	16.61023622	136.1259843	14.98425197	12.19685039	292.9105099	19.50728408	136.508845	14.85744017	10.54942768	295.6959261	19.92188156	135.7104158	14.86371273	5.190256195	58	79	0	7	45	0	93	313	0	5	0	37	63.88888889	79	0	4.333333333	29.55555556	3	72.77777778	228.1111111	10.55555556
Marten	1	-45357.905	-12853.75844	282	8	136	15	10	281.5555556	7	136	15	10.77777778	281.6086957	8.778656126	135.7747036	15	12.24901186	287.7602918	16.74101094	135.1156853	15	9.738926524	293.8178392	19.62730318	134.6214405	14.94786432	3.701842546	57	79	0	2	13	4	77	399	60	2	9	37	69.33333333	79	0	4.666666667	19	2	86	488	33.66666667
Marten	1	-39627.905	-6543.758443	364	23	141	16	-14	364.1111111	23.66666667	141	16	-15.22222222	364.2235294	20.63529412	141.4941176	15.75294118	-1.419607843	365.6161039	23.68519481	142.0945455	15.42285714	3.308571429	367.133138	26.08185053	142.117019	15.36026795	3.212685786	87	96	0	5	64	0	151	666	2	11	4	24	86.66666667	96	0.555555556	8.666666667	61.77777778	0	150.6666667	658.7777778	18.33333333
Marten	1	-38957.905	-7203.758443	381	32	141	15	50	381.1111111	33.77777778	141	15	46.33333333	382.5742188	25.84375	141.0546875	15	37.703125	385.5854545	25.53246753	140.8680519	15.09714286	16.13974026	386.509205	26.00606695	140.4935146	15.29288703	4.546861925	81	83	0	1	32	0	138	698	3	0	0	21	81.44444444	83	0	1.444444444	46.77777778	0	168.4444444	762.1111111	70
Marten	1	-38927.905	-6443.758443	384	30	138	16	-24	384.375	29.875	138	16	-26.875	383.9140625	30.890625	138.1640625	15.9453125	-21.05078125	381.8419137	27.2100884	139.0613625	15.6900676	-7.536661466	381.35	27.1625523	138.8658996	15.61861925	4.04874477	90	95	0	1	65	1	136	660	10	9	4	30	87.125	95	0	1.25	69.875	0.75	161.625	733.875	21.375
Marten	1	-38127.905	-7443.758443	406	16	137	15	62	405.3333333	17.88888889	137	15	59.88888889	404.4666667	29.89803922	137.1254902	15.1254902	35.92156863	404.0851948	27.53142857	138.0888312	15.30233766	4.973506494	404.0318191	25.70860373	138.2759054	15.41239272	4.855976554	91	89	84	64	7	6	53	299	74	43	44	20	81.11111111	89	31.55555556	29.11111111	24.77777778	1.333333333	74.22222222	345.1111111	67.11111111
Marten	1	-3060.904998	-110790.7584	488	82	110	18	46	488	78.44444444	110	18	42.77777778	487.7276265	55.40077821	107.5136187	18.14396887	28.9922179	486.346473	50.57728216	107.3340249	18.19761411	12.33558091	484.3582932	52.49968626	104.8031793	18.3045388	1.456808199	70	63	0	65	37	0	160	496	236	8	12	15	52.55555556	63	22.66666667	56.55555556	37.55555556	0	113.6666667	356.1111111	143.8888889
Marten	1	-761.904998	-109831.7584	491	65	122	18	-12	491	63	122.5	18.5	-25.66666667	491.3945313	56.9609375	122.3828125	18.48828125	-17.01953125	492.4924597	47.50650026	121.2163287	18.34841394	-10.59334373	495.6185502	47.18780029	120.8059327	18.27031544	-6.855024023	66	59	0	34	44	0	194	528	26	2	12	13	63.25	58.5	5.166666667	21.25	42.83333333	1	216.5	592.25	34.16666667
Marten	1	-728.904998	-115867.7584	497	53	137	16	-33	497.2222222	56	137	16	-32.88888889	504.7120623	45.50583658	137	16	-47.55642023	521.3136033	46.21495327	136.6204569	16.48909657	4.421079958	531.1242158	44.75575073	136.4150983	16.51401087	16.79736512	81	88	3	54	50	0	164	618	0	0	0	16	82.44444444	88.44444444	10	24.88888889	53.22222222	0	177.1111111	661.3333333	40.44444444
Marten	1	974.095002	-110410.7584	531	56	123	18	-99	530.7777778	48.11111111	123	18	-105.5555556	530.1945525	55.03891051	123.8404669	18	-73.6692607	525.5524948	51.83835759	124.0660083	18.21257796	14.00623701	522.2270825	51.00899958	124.522185	18.26998744	8.070322311	62	58	0	2	25	0	123	516	108	2	15	13	66.22222222	58	10.22222222	6.111111111	45.66666667	0	220.1111111	559.6666667	61
Marten	1	1040.095002	-112609.7584	532	81	122	19	-1	531.5	77.125	123.625	18.5	-4.5	531.4669261	51.60311284	125.0894942	18.24124514	15.90661479	531.3215768	48.61773859	125.1260373	18.26192946	-0.409751037	531.2765334	47.03014444	125.2218966	18.23257274	-1.881096923	82	58	0	27	20	0	115	522	33	3	12	13	75.625	59.5	16.25	36.5	32.25	0	181.125	613.5	36
Marten	1	3787.095002	-100448.7584	573	35	159	15	12	573.5555556	30.66666667	159	15	15.55555556	573.5841121	29.47196262	158.7476636	15	8.794392523	572.290287	28.70309051	157.7571744	15.06567329	4.507174393	573.2862999	29.55404531	156.1065804	15.12556634	6.393527508	71	79	0	0	62	0	263	871	0	0	0	15	54	79	0	1.333333333	41.66666667	12.55555556	190	547.5555556	0
Marten	1	4199.095002	-110592.7584	554	48	135	18	50	553.6666667	47.22222222	135	18	43.11111111	554.2539683	44.8968254	135	17.92460317	38	555.666493	43.9557061	134.8900469	17.45805107	-12.82542991	557.3281643	45.57124895	134.8111903	17.19782062	-0.927703269	59	65	0	3	32	0	250	512	19	5	6	14	73.66666667	63.66666667	9.111111111	2.333333333	36.77777778	0	167	584.5555556	27.55555556
Marten	1	6150.095002	-110923.7584	590	50	140	17	-20	590.2222222	53	140	17	-25.44444444	590.0039841	45.94023904	140.2589641	16.99601594	-40.99601594	589.0620115	46.42053153	140.1427827	16.76654508	-15.25742574	587.3674838	45.82673371	139.6249738	16.54242615	-4.172847266	80	55	0	14	67	0	185	697	85	11	26	14	80.55555556	55	0.111111111	9.333333333	65	0	150.6666667	646.8888889	78.66666667
Marten	1	-14127.905	-104931.7584	397	17	141	14	-6	397.5555556	16.11111111	141	14	-8	397.276	10.844	139.5	14	2.184	395.5491453	16.90705128	138.980235	14.02190171	22.30555556	393.0544797	30.9544584	137.1219408	14.36624814	17.59310492	24	83	0	3	29	30	168	188	0	2	1	21	39.44444444	83	0.666666667	2.555555556	29.44444444	36.44444444	233.1111111	255.3333333	6.777777778
Marten	1	-13328.905	-106234.7584	415	20	138	15	53	414.7777778	18.88888889	138	15	55.11111111	414.5254902	30.09411765	137.2352941	14.98039216	40.09803922	411.1970842	33.60907127	137.4638229	14.71760259	11.68088553	407.3466212	33.99445747	135.612023	14.87444042	11.11276913	32	79	0	12	28	25	96	242	1	17	1	22	28.22222222	79	0	19.11111111	27	25.55555556	98.11111111	221.2222222	0.555555556
Marten	1	-10974.905	-107495.7584	428	21	132	15	5	428.2222222	20.88888889	132	15	5.333333333	428.9058824	17.36078431	131.9137255	15.00784314	6.921568627	430.6402727	29.24488726	128.9334033	15.37860514	10.6622968	430.1228967	33.51671991	127.2136315	15.69116081	16.0485623	50	83	0	0	22	91	69	120	0	6	0	22	41.88888889	83	0	9	17	80.66666667	78.33333333	147.8888889	0
Marten	1	-10666.905	-108823.7584	432	17	122	16	17	431.7777778	15.66666667	122.3333333	16	17.22222222	431.9173228	22.29527559	124.0866142	15.82677165	29.31496063	430.894517	33.26527415	124.1383812	15.80939948	24.01357702	428.4744294	36.8543956	121.6920964	16.06487743	11.84108199	38	84	0	11	44	0	121	374	0	16	0	23	45.44444444	84	0	6.777777778	29.88888889	33.33333333	98.11111111	238.1111111	1
Marten	1	-10596.905	-111236.7584	407	33	99	17	-7	406.7	33.8	99	17	-7.1	407.109375	35.8046875	98.671875	17	-2.82421875	409.597146	35.50548847	97.68990121	17.14763996	1.439077936	409.9064764	37.50515917	98.36926454	17.17211855	8.841931943	91	80	22	19	25	2	111	566	3	4	1	25	91.1	80	22.6	22.5	25	1.6	114.1	583.3	3.9
Marten	1	-8410.905	-110311.7584	438	12	86	19	21	438.75	11.41666667	86	19	21.41666667	437.5742188	18.6640625	86.0234375	18.9765625	12.83203125	432.1741632	37.40062762	85.73483264	18.83995816	3.848849372	429.7142557	40.20142977	86.78238015	18.75546678	-5.229394449	45	63	0	20	10	0	67	189	52	2	0	23	61.83333333	63	4.416666667	35.5	23.75	0.083333333	80	331.5	44.25
Marten	1	-14532.905	-103443.7584	397	30	136	15	40	396.6	30.2	136	15	38.7	395.1875	32.3515625	135.765625	15	34.05078125	390.8534799	38.55572998	132.6535845	15.26425955	15.51125065	386.1552991	38.75655824	131.3546695	15.30514166	8.038195173	50	85	30	28	25	6	119	362	0	2	5	23	28.7	84.9	3	9.2	31.5	15.1	146.4	217.8	1.9
Marten	1	-12532.905	-105443.7584	404	28	139	15	45	404	29.375	139	15	41.25	404.5195313	31.4140625	139	15	18.60546875	407.5284002	28.36685774	138.5695675	15.06461699	4.227722772	409.5138593	29.22750533	137.8471215	15.16588486	6.881023454	39	81	0	16	38	6	139	259	33	2	4	23	37	81	0	13.75	36.875	1.375	128.375	267.25	20.375
Marten	1	-12532.905	-103443.7584	400	42	132	16	73	400.1111111	48.66666667	132	16	69.55555556	399.628	44.8	131.736	16	20.908	397.5894627	39.07824726	130.105373	16	-13.70005216	397.1918153	39.93850997	129.8495278	15.91647429	-0.057082896	92	80	0	75	53	0	80	504	78	3	0	24	92	80	24	74.44444444	49.88888889	0	85.11111111	516.5555556	331.1111111
Marten	1	-10532.905	-109443.7584	421	37	122	16	21	421.2222222	37.22222222	122	16	23	421.6496063	29.34251969	122.1023622	16	33.17716535	424.3428869	39.76237624	119.9244398	16.08546118	26.06096925	424.0244829	38.37568594	118.0411566	16.16293795	12.87547488	83	82	0	43	33	0	89	528	1	2	6	23	64.44444444	82	12.55555556	38.22222222	24.33333333	14.22222222	77.88888889	361.2222222	6.444444444
Marten	1	-10532.905	-101443.7584	431	48	113	17	-120	431.2222222	49	113	17	-110.3333333	431.055336	54.29249012	113.43083	17	-37.66007905	430.4787625	48.52805454	112.7587834	17	-20.09858416	428.7075432	46.51032448	112.8202697	17.00990308	1.416982722	80	73	0	14	27	0	62	401	95	13	0	22	82.44444444	73	23.77777778	27.33333333	24.44444444	0	82.66666667	381.1111111	149.6666667
Marten	1	-10532.905	-99443.7584	420	76	121	16	-42	420.25	72.5	121	16	-49	420.1015625	50.2890625	119.1640625	16.06640625	-47.96484375	421.5679334	47.86257158	117.9718896	16.17334721	-20.03019261	424.9151477	46.20280746	117.3301907	16.230044	11.15336266	88	74	0	31	63	0	158	698	15	1	3	24	86.25	74	2.25	28.25	52.625	0	167.75	735.25	9.5
Marten	1	-2532.904998	-107443.7584	480	27	91	20	-37	480.5	30.625	91	20	-33.5	481.6992188	41.13671875	93.625	19.8359375	-1.16015625	487.4688	47.2	99.65866667	19.4416	-18.7168	490.2672692	45.92554336	102.3397891	19.31826985	-10.4389929	77	54	32	23	20	0	69	326	161	11	37	16	73.625	54	8	30.25	22.875	0	110.375	391.875	158.5
Marten	1	-532.904998	-115443.7584	507	64	137	16	-5	507.4444444	62.33333333	137	16	-1.777777778	507.7070313	43.7421875	134.9765625	16.06640625	20.90234375	513.6889927	42.4132918	134.2237799	16.24558671	13.82814123	523.2366604	45.04247751	134.174095	16.50596359	13.70935342	83	87	34	9	68	0	137	635	16	2	2	13	78.77777778	87	16.11111111	16.11111111	58.33333333	0.555555556	151.5555556	613	63.88888889
Marten	1	3467.095002	-111443.7584	564	45	133	17	88	563.6666667	30.11111111	133	17	86.33333333	562.734375	37.12109375	133	17	62.88671875	558.7842324	44.30705394	132.3303942	17.21576763	6.425311203	556.9788216	46.64332145	132.1270707	17.35709792	0.400922625	74	64	0	0	83	0	214	738	69	11	3	13	73	63.88888889	0.444444444	1.111111111	76.11111111	0.222222222	203.5555556	714.6666667	20.55555556
Marten	1	4334.095002	-109643.7584	548	50	134	17	28	548	50.25	134	17	29.75	548.2101167	55.93774319	134.1167315	17.05836576	-1.276264591	549.90625	47.26458333	134.8317708	17.2296875	-3.478125	552.0121339	49.42280335	134.9004184	17.27991632	0.333682008	48	58	0	11	63	0	142	385	39	1	2	15	54.375	58	7.25	14.125	67.25	0	168.75	472.375	52.375
Marten	1	-18968.905	-88651.75844	410	36	121	16	18	404.4166667	30.75	121	16	17.75	403.9570313	23.33984375	120.546875	16.2265625	17.0859375	406.0500527	29.94151739	119.6195996	16.26817703	-0.210221286	400.1248931	31.02352438	118.6946108	16.1364414	2.318862275	82	66	0	10	83	0	247	799	0	0	0	34	45.75	66	0	7.5	26	0	125.25	362.4166667	15.83333333
Marten	1	-17083.905	-93490.75844	376	3	124	15	28	375.5555556	2.222222222	124	15	30.11111111	375.1511628	13.97286822	123.7868217	15	21.82945736	374.60568	24.53522665	120.4959039	15.15456035	15.56253413	374.5423286	33.24134929	119.0417845	15.44570185	15.80826986	54	62	0	0	18	55	77	174	0	16	0	28	52.55555556	62	0	3	22.88888889	39.77777778	90.11111111	223	1.222222222
Marten	1	-7724.905	-118544.7584	431	35	126	17	93	431	30.1	126	17	84.5	431.7120623	42.79766537	126	17	44.11673152	433.6983033	40.26723224	125.602333	16.98992577	-5.025450689	433.9935733	37.29755784	125.6493145	16.92073693	-2.932947729	95	73	0	77	34	0	70	457	53	0	0	17	90.4	73.5	30	71.5	39.9	0	70.5	446.3	43.7
Marten	1	-6532.905	-115443.7584	452	51	112	18	49	451.7777778	52.11111111	112	18	51.88888889	451.7460938	45.6640625	108.2148438	18.16015625	27.96484375	451.4001043	34.90140845	105.0469484	18.22691706	2.157016171	450.9951426	35.35332629	105.9383316	18.14741288	-6.547835269	88	72	66	57	47	0	74	434	198	1	6	18	84.55555556	72	27.33333333	59.66666667	43.66666667	3	111.5555556	478.2222222	123.1111111
Marten	1	-5690.905	-113121.7584	465	44	85	19	-23	465.25	43	85	19	-20.875	464.6640625	34.54296875	84.92578125	19	-4.08203125	459.9630016	35.33246483	85.44085461	19.00521105	20.87180823	458.2803014	39.16998116	86.41406741	19.04877538	4.657525644	78	61	0	61	20	0	90	546	0	2	10	16	69.375	61	0.75	67.875	23.25	0	106.375	466.5	10.5
Marten	1	-4532.905	-107443.7584	462	31	87	19	-34	461.8888889	32.22222222	87	19	-30.22222222	462.9209486	35	87.3083004	19.3083004	-12.7944664	467.8461137	33.70996348	90.06937924	19.43661972	-4.351069379	472.1295905	38.33199662	92.14288729	19.46222035	-7.272477839	87	47	16	70	64	0	242	856	158	8	34	19	83.77777778	42.66666667	10.77777778	29	61.33333333	0	240.7777778	808.1111111	135.1111111
Marten	1	-2532.904998	-97443.75844	573	54	135	17	7	571.7	54.2	135	17	8.6	570.0429688	49.9375	135.09375	16.9765625	-2.70703125	564.5179407	44.51690068	136.8673947	16.49557982	-8.465938638	563.5087829	41.90882476	135.9813885	16.3854036	3.009828524	80	92	9	2	54	0	171	642	29	5	6	18	79.4	92	5.1	4.1	48.3	0	179.1	647.9	33.1
Marten	1	1467.095002	-119443.7584	633	51	119	18	-64	632.25	47.25	119	18	-64.25	630.3114754	36.80327869	119.0286885	18	-49.79098361	618.4383708	41.62057878	120.0616292	17.98606645	-14.93461951	612.5837977	40.82576082	121.1000857	17.8752679	-7.061294471	84	39	3	0	0	0	131	657	26	2	6	11	49.875	39	5.375	32.375	33	0.625	113.25	385	35.875
Marten	1	-11059.905	-105617.7584	444	12	126	16	61	444	34	126	16	51.33333333	440.6062992	43.52755906	126	16	25.26377953	433.1877615	44.23953975	126.1119247	16.25261506	-1.64748954	429.8382817	42.18277532	125.5226363	16.32764793	0.863550221	34	80	0	22	44	0	125	281	17	0	5	22	52.88888889	80.33333333	2	16	38.66666667	0	168.1111111	497.2222222	101.5555556
Marten	1	-13636.905	-121134.7584	367	36	76	19	18	367	31	78.33333333	19	19.33333333	371.0216216	37.81081081	80.65405405	19	22.87567568	368.1618084	46.93813206	80.4794765	19.01963117	12.79595479	362.7386578	46.64981096	79.3010397	18.94116257	5.299621928	92	72	0	25	20	0	69	392	21	2	1	55	75.11111111	70.22222222	9.111111111	42.66666667	18.55555556	0.666666667	65.88888889	393.6666667	22.77777778
Marten	1	-8694.905	-116869.7584	434	27	119	16	-80	433.3333333	27.66666667	118.3333333	16.33333333	-75	432.2010309	41.84020619	117.8350515	16.58247423	-24.71134021	432.8121547	33.13743094	118.5566298	16.69267956	8.33839779	433.5881198	32.9945999	117.4293078	16.89445263	5.089837997	93	74	0	71	11	0	68	439	0	0	0	16	93.44444444	74	23.11111111	60.77777778	28.77777778	0	62.11111111	405.5555556	80.55555556
Marten	1	-8376.905	-118571.7584	447	26	123	17	-54	447.4444444	27.66666667	123	17	-54.33333333	444.65625	35.98828125	123	17	-37.6328125	440.0975741	39.27978437	123.490027	17	-8.639892183	437.115908	37.22946973	123.7118724	17	-8.587986861	88	70	0	65	31	0	72	583	0	0	22	18	88.22222222	70.11111111	14.33333333	41.33333333	31	0	92.77777778	619.3333333	72.66666667
Marten	1	-8118.905	-119465.7584	439	42	122	17	-64	439.125	29.25	122	17	-63.625	438.781746	33.72222222	122.6904762	17	-34.8531746	436.3372528	37.21325494	122.6643506	17	-13.46766435	433.6447279	36.96173992	122.8699613	17	-2.721931223	84	73	0	17	24	0	68	338	51	5	5	20	86.625	72.25	0	35.375	30.375	0	66.75	414.125	49.375
Marten	1	-7796.905	-116894.7584	433	37	120	17	-41	433.1666667	39	120	17	-47.66666667	433.2969697	34.76969697	120	16.96363636	-29.47272727	435.2223693	31.06882859	121.4738584	16.81866314	0.359364659	436.5056456	32.33627884	120.3946981	16.90672558	3.373588611	98	73	0	40	9	0	40	286	23	0	0	16	98	73	0	44	9.666666667	0	40.33333333	278.1666667	28.33333333
Marten	1	-7530.905	-118672.7584	428	50	126	17	4	428.25	49.375	126	17	11.875	428.5058366	40.81712062	126.3268482	17	6.077821012	430.275641	39.86645299	126.2857906	16.98931624	4.477029915	432.3174265	37.04345974	126.4241585	16.87942054	-5.351299531	90	74	60	62	20	0	81	486	127	1	3	17	91.625	74	66.5	63.25	16.25	0	71.875	451.875	300.625
Marten	1	-48920.905	21489.24156	223	56	182	15	-25	222.7777778	54	182	15	-26.77777778	222.3372549	50.03921569	181.8117647	14.75294118	-5.250980392	226.2640919	42.08559499	178.42119	14.72546973	14.717119	230.3145668	40.2881959	176.982838	14.92130599	8.115320218	85	51	0	3	38	0	123	587	16	11	2	49	85.77777778	51	0	9	41.22222222	0	119.1111111	641.6666667	62.88888889
Marten	1	-19123.905	-88089.75844	383	31	119	16	2	384.2222222	34	119	16	6.111111111	385.7198444	29.77821012	119	16	-5.6692607	390.607648	32.6443164	118.6495547	16.06390781	-8.701938188	393.5836321	32.03184982	117.792027	16.14743725	6.418266189	64	65	17	11	31	0	75	300	0	0	0	35	40.88888889	65	1.888888889	10.88888889	15	0	110.5555556	268.1111111	0.222222222
Marten	1	-20136.905	-84817.75844	427	8	107	16	46	427.4444444	8.777777778	107	16	43.88888889	427.4163424	22.46692607	105.1245136	16.56809339	32.35797665	425.9803922	35.14308426	103.7975623	16.89136195	26.56703763	422.3461864	39.43368644	103.2680085	17.25105932	6.712288136	33	57	0	28	11	0	92	241	9	0	0	31	35.33333333	57	1.888888889	19	9.444444444	1.333333333	87.11111111	235.5555556	22.22222222
Marten	1	-14631.905	-103460.7584	395	58	136	15	11	394.5555556	50.88888889	136	15	10	394.3372549	39.54509804	135.7490196	15.03137255	28.08235294	390.0839454	39.50786988	132.0529906	15.31636936	15.79171039	384.9691176	38.73781513	130.5277311	15.32310924	7.933193277	25	85	0	8	25	0	99	244	0	17	1	23	30.88888889	85	3.777777778	22.77777778	23.88888889	1.111111111	114.4444444	271.2222222	0
Marten	1	-14631.905	-101460.7584	365	47	122	16	14	364.875	47.25	122	16	14.625	365.0583658	41.42023346	118.0233463	16	5.354085603	366.8297872	35.97509081	115.5739491	16.04307213	5.749351323	367.9117955	40.91221454	114.9312801	16.14854389	8.375445213	28	79	0	37	5	0	98	178	8	1	2	38	39.25	79	8.5	22.125	13.75	0	93.25	229.625	52.5
Marten	1	1368.095002	-117460.7584	592	65	120	18	-58	591.25	61.875	120	18	-47.75	590.3774319	45.40856031	120.0933852	18	-3.233463035	590.2434418	42.64428122	121.4496327	18	-8.477964323	590.1627808	44.53921153	122.1290801	17.9319627	-6.742263671	90	53	0	35	56	0	197	837	14	1	2	13	85.25	53	1.625	31.125	50.875	0	202.125	789.125	50.5
Marten	1	1368.095002	-113460.7584	555	32	127	18	-59	555.25	50.58333333	127	18	-50.5	552.5234375	47.859375	127.2890625	17.7109375	-22.1015625	545.3414888	46.72774597	127.8412285	17.50078084	-12.32847475	541.2254492	45.53907229	127.8265775	17.61366486	9.563727539	61	61	21	2	40	0	214	669	34	2	1	13	73.5	60.83333333	12.66666667	10.83333333	48.16666667	0	176.4166667	607.3333333	56.5
Marten	1	1368.095002	-111460.7584	535	43	125	19	-26	535.5	46	125	19	-23.625	535.2568093	43.87937743	125	19	-27.53307393	535.4561495	47.56979761	124.6175402	18.94654904	-17.77529839	535.4142767	49.56730165	124.749843	18.71655851	-13.61000628	86	58	0	1	51	0	187	720	44	4	12	12	79.75	58	1.125	4.75	52.25	0	229.875	728	64.25
Marten	1	9368.095002	-109460.7584	620	45	112	18	-110	620	35.11111111	112	18	-112.2222222	621.0156863	50.65882353	106.9411765	18	-65.69411765	624.725756	47.59384776	105.3519291	17.88321168	6.416579771	625.9168064	47.73931266	104.1215423	17.67623638	-4.607921207	72	52	0	2	66	0	249	702	97	12	11	15	70.11111111	50.33333333	2.333333333	2.333333333	63.66666667	0	252.5555556	657.5555556	96.22222222
Marten	1	-24916.905	-116155.7584	116	27	67	16	18	115.6666667	29.33333333	67	16	19.44444444	115.9179688	26.7265625	68.2734375	15.984375	-4.8515625	118.475052	27.26871102	70.26143451	15.85810811	-9.216735967	123.8891909	26.3535438	70.68408948	15.75998327	-1.075266569	99	76	0	1	75	0	299	658	380	26	7	71	98.88888889	76	2	2.444444444	79.66666667	0	408.4444444	764.4444444	308.6666667
Marten	1	-22967.905	-120874.7584	128	24	68	16	11	128.75	26.75	68	16	9.875	129.6601563	27.46875	68.40625	16.1015625	-9.46875	132.985371	25.04649948	70.24242424	16.21003135	-4.466562173	136.1876072	27.80831904	70.25557461	16.15008576	-3.61042024	99	69	0	1	79	0	424	759	260	27	39	75	99.25	69	0	0.75	79.25	0	510.625	767.375	285
Marten	1	-24591.905	-115491.7584	134	39	76	15	10	134.2222222	37.33333333	76	15	13.33333333	134.5254902	29.15686275	74.70980392	15.18431373	11.83529412	136.6560543	26.15501044	73.72912317	15.35229645	1.551148225	138.7801938	26.30914962	73.41765339	15.41657696	-1.547470398	99	78	0	0	80	0	427	769	284	28	41	60	99.55555556	78	2	0.222222222	80	0	583.8888889	783.8888889	256.5555556
Marten	1	-15531.905	-119388.7584	313	34	67	19	39	311.3333333	35.33333333	67	19	43	309.184739	33.40963855	66.88353414	18.88353414	18.74698795	302.2439741	39.33686067	67.64844209	18.61787184	-1.774250441	297.8285646	38.90414878	68.7925608	18.49022413	2.125894134	84	57	5	5	25	0	53	446	81	2	6	59	85.55555556	56.33333333	19	11	27.22222222	3.333333333	56.55555556	438.8888889	104.2222222
Marten	1	-15479.905	-122352.7584	356	30	74	20	42	355.8888889	34.77777778	74	20	42.88888889	353.5079365	43.4484127	74.01190476	20	35.17857143	340.8364583	44.23958333	75.90260417	19.53229167	-0.736979167	333.281106	44.76749057	75.65605362	19.19710934	7.759321324	90	71	0	16	28	0	47	355	56	2	0	62	89	71	1.333333333	21.88888889	26.88888889	0	44.77777778	341.4444444	32.11111111
Marten	1	-14235.905	-118636.7584	337	40	84	20	28	337.5555556	42	84	20	22.22222222	337.7960784	35.8627451	82.47058824	19.38823529	9.450980392	341.2882414	41.5359001	81.42715921	18.98855359	5.540582726	345.6568196	42.72700608	81.14456317	18.78881207	3.997904882	90	65	4	18	27	0	40	311	56	4	4	48	85	65	9.666666667	20.77777778	30.66666667	0	66.55555556	403.2222222	39.44444444
Marten	1	-12835.905	-119319.7584	396	55	86	18	-70	396.2222222	44.77777778	86	18	-62.55555556	396.0796813	39.22310757	86.27888446	18.27888446	-30.65338645	393.6649297	38.95518499	87.23658155	18.33767587	-9.141219385	390.0335372	40.78907404	87.1584054	18.28685931	-7.538493989	90	63	0	46	32	0	63	364	55	2	0	44	87.77777778	63	1.333333333	39.44444444	21.11111111	0	61.22222222	383.8888889	46
Marten	1	-19479.905	-92836.75844	323	49	118	17	0	322.625	47.25	118	17	-5.125	322.3418803	44.82905983	114.042735	16.66666667	-19.53846154	324.339364	38.8629386	111.622807	16.43859649	-16.76864035	328.2605955	38.80482504	111.9289285	16.23451424	-2.575744403	90	69	68	32	48	0	79	631	137	10	4	41	88.75	69	32	45.5	36	0	87.125	572.625	133.375
Marten	1	-15507.905	-107246.7584	376	41	94	18	-40	375.7777778	36	94	18	-46	375.6666667	31.99196787	93.3253012	17.6626506	-37.76305221	374.3333333	38.66193481	95.47108307	17.39274448	-9.966876972	369.8966552	39.56067753	97.46633791	17.08126072	-8.547598628	81	91	59	57	30	0	102	535	18	0	6	38	80.66666667	91	19.66666667	48.55555556	29.11111111	0	77	469.3333333	11.66666667
Marten	1	-12927.905	-108700.7584	381	29	103	16	-23	381.2222222	28.66666667	103	16	-22.11111111	381.2357724	30.99186992	104.5203252	16.57723577	-17.66666667	381.8059701	37.63965885	104.880597	16.89712154	-3.828358209	385.2636826	42.93063216	106.9717862	16.81883751	-2.968392024	70	89	68	14	32	0	42	371	49	0	15	28	83.22222222	89	28.44444444	41.11111111	30.22222222	0	60.33333333	481.1111111	73.33333333
Marten	1	-7580.905	-116349.7584	440	36	120	17	-7	440.1111111	34.33333333	120	17	-4.777777778	440.0941176	28.00784314	116.972549	17.27843137	-3.945098039	439.8431703	26.52557617	115.8532884	17.27712198	-7.386172007	439.3279027	31.51399725	115.4894447	17.21684259	5.921064709	93	73	74	68	46	1	58	390	510	7	0	18	95.22222222	73	17.11111111	58.44444444	43	0.555555556	51.22222222	354.8888889	331.7777778
Marten	1	-24431.905	-119447.7584	108	31	65	16	30	108.5	32.5	65	16	26.25	108.5742188	32.5625	65	16	4.9921875	109.254026	27.46285714	65.19480519	16.16519481	-1.114285714	109.757824	27.19323671	65.74375131	16.18651544	0.984877127	99	76	0	1	80	0	427	762	254	23	40	81	99	72.5	1.125	1.375	79.75	0	439.875	760.125	265.5
Marten	1	-24631.905	-120464.7584	102	32	65	17	13	101.7777778	28	65	17	12.33333333	101.4262948	30.24302789	64.81673307	16.81673307	5.725099602	98.8025013	28.67483064	64.5164148	16.3621678	10.74413757	97.39114858	27.3772392	64.55679663	16.15342466	-1.918229715	100	75	9	3	77	0	491	888	264	28	41	79	99.55555556	75	5.333333333	3	79.66666667	0	392.8888889	815.8888889	384.8888889
Marten	1	-14631.905	-105460.7584	370	39	135	14	56	370.1111111	43.44444444	135	14	54.66666667	372.3503937	51.42519685	134.6850394	14.03149606	31.75984252	377.7289817	41.00365535	132.289295	14.4772846	17.93994778	381.5941538	36.5780555	130.089176	14.82461343	7.654310527	28	84	0	20	25	0	105	247	0	4	0	21	28.44444444	84	0	12.22222222	25.66666667	0	99.55555556	222.2222222	0
Marten	1	-12631.905	-107460.7584	412	29	134	15	-103	412.4444444	32.77777778	134	15	-100.3333333	411.8992248	56.92635659	133.1860465	15	-55.19379845	409.4414508	47.58963731	129.9	15.30207254	3.344041451	408.5957719	39.90284006	128.4467222	15.53469998	4.526585522	70	88	0	13	29	0	91	463	12	5	0	25	61.44444444	88	17.55555556	23.33333333	24.77777778	0	89.11111111	424.3333333	9.777777778
Marten	1	-12631.905	-101460.7584	390	33	116	16	56	390.3333333	32.77777778	116	16	57.33333333	390.3294574	37.97286822	114.4031008	16.24031008	40.5	391.1316062	42.57927461	113.6404145	16.29326425	11.34611399	392.7809484	43.01195971	113.7908099	16.40432228	-1.569030634	97	77	78	71	20	0	46	232	344	0	0	26	95.77777778	77	59.22222222	64.33333333	25.22222222	0	47.77777778	268.5555556	216.5555556
Marten	1	-10631.905	-107460.7584	440	11	121	16	47	440.6666667	11.16666667	121	16	52.58333333	440.4179688	27.6171875	124.1796875	15.7109375	40.66796875	437.1463928	38.85308057	124.5803054	15.76619273	-0.296471827	434.182245	35.59965856	122.5202732	16.08045241	6.35787452	62	82	0	0	6	96	62	122	14	0	0	22	47.33333333	82	0	0.833333333	5.583333333	65.16666667	66.66666667	135.1666667	16.5
Marten	1	-8631.905	-121492.7584	423	39	117	17	-36	422.6666667	28.66666667	117	17	-40.55555556	423.2617188	26	116.8164063	17	-7.76953125	427.7044968	28.27569593	114.982334	17	10.95877944	430.3476027	30.62478596	114.9178082	17	-0.295162671	88	80	60	74	12	0	60	421	31	0	8	24	90	80	65.33333333	61	22.88888889	0	68	458.1111111	64.22222222
Marten	1	-8631.905	-119460.7584	439	29	122	17	45	439	24.25	122	17	44.375	439.2188841	28.93133047	122	17	22.27467811	436.9286967	33.41145529	121.8644068	17	-15.14552893	433.6681064	32.64219141	121.6367356	17	-6.869970448	83	73	0	66	37	0	69	570	225	3	0	19	87.625	73.5	34.5	61.375	27	0	71.375	514.5	58.625
Marten	1	-8631.905	-103460.7584	476	37	97	18	-92	476.5555556	47.22222222	97	18	-86	476.4509804	50.52941176	96.31764706	18.40784314	-40.22352941	472.7945777	44.18091762	96.7810219	18.4379562	7.692909281	467.9100042	41.79928841	97.44579322	18.49686061	1.10339054	81	63	0	44	51	0	199	382	22	0	0	17	84.22222222	59.66666667	17	31	44.66666667	0	196.2222222	601.3333333	86.77777778
Marten	1	-6631.905	-113460.7584	440	61	85	19	6	440.3333333	58.33333333	84.44444444	19	12.11111111	440.2170543	50.28294574	84.6627907	19	-12.13953488	440.9071009	41.25787507	84.69941271	19.00907635	-4.489588895	441.9843087	38.58884648	85.01802375	19.1096268	4.745547074	88	39	23	25	51	0	127	691	41	2	8	18	83.11111111	43.44444444	27.44444444	36.11111111	33.77777778	0.444444444	118.7777778	555.4444444	49.33333333
Marten	1	-6211.905	-111624.7584	440	59	83	19	73	440.5555556	58.44444444	83	19.44444444	66.66666667	439.7976654	57.09727626	83	19.48638132	53.9922179	438.6302652	52.59646386	83.15600624	19.47841914	4.034841394	440.2784757	47.91499162	83.36222781	19.47801508	-6.177763819	85	28	22	25	75	0	236	816	2	3	0	18	84.88888889	34.44444444	14.66666667	26.22222222	61.66666667	0.333333333	213.2222222	769.3333333	20
Marten	1	-4631.905	-117460.7584	459	50	144	16	-69	458.5	49.875	144	16	-63.125	458.7392996	48.97276265	145.7509728	16	-49.07003891	458.8850156	48.6508845	144.1420395	16.43756504	-9.207596254	458.4415339	41.83256496	144.1435457	16.53185247	-0.413663034	79	90	2	1	38	10	144	585	17	20	2	18	80	90	0.25	3.375	34.625	7.625	134.875	555	48.5
Marten	1	-3631.904998	-112464.7584	511	19	93	19	101	510.7777778	34	93	19	97.55555556	510.6225681	47.91050584	92.67315175	19.26459144	47.60311284	506.2542902	48.8975559	92.25429017	19.43785751	-17.6073843	498.3707654	50.38854036	94.15558344	19.35529067	-10.79485571	87	53	68	52	54	0	139	547	16	6	11	14	82.33333333	53	30.22222222	38.11111111	61.22222222	0	165.7777778	646.4444444	41.22222222
Marten	1	-3611.904998	-110458.7584	474	56	103	19	-50	473.9166667	52.83333333	103	19	-59	473.9765625	50.546875	101.25	19.109375	-36.63671875	474.5184607	53.15704628	98.13884555	18.90275611	-23.31461258	476.7623824	50.49655172	97.48254963	18.61609195	-0.055799373	80	54	0	27	43	0	196	372	5	0	3	15	80.33333333	54	0	27.16666667	41.58333333	0	171.0833333	405.6666667	54.33333333
Marten	1	-2635.904998	-127379.7584	515	15	141	17	-18	515.125	11.375	140.5	17.5	-15.625	515.007722	23.62548263	139.4826255	17.63706564	-0.308880309	516.9984383	24.94690265	139.0317543	17.70536179	4.735554399	521.1382711	25.88564834	137.7681494	17.72282837	6.153797734	76	80	0	4	38	5	162	603	187	0	5	18	77	79.5	7.5	8.25	32.125	3.5	158.625	581	57.25
Marten	1	-2631.904998	-119460.7584	467	19	162	16	38	467	21.8	162	16	38	467.1464435	21.86192469	162	16	22.0209205	466.9453291	26.25530786	161.579087	16	15.53025478	466.8994922	29.62716885	160.822683	16	4.183030047	57	95	0	0	44	19	141	427	5	10	2	18	43.6	94.8	0	0	21.2	27.2	170.6	392.4	9.4
Marten	1	-2631.904998	-115460.7584	472	58	139	16	-65	472.2222222	61.66666667	139	16	-73.77777778	471.6901961	57.28627451	135.2156863	16.70588235	-36.1372549	471.0726228	50.8092999	133.4388715	16.91588297	-14.8908046	475.1908653	47.03792164	133.7728892	16.93169914	-0.011104127	69	84	0	2	43	0	202	713	24	2	15	16	78.55555556	84	0.111111111	2.111111111	39.55555556	0	146	585.3333333	45.44444444
Marten	1	-1631.904998	-108464.7584	495	20	116	19	-93	495.375	27.625	116	19	-91.125	495.1945525	51.24124514	113.4124514	19	-54.95719844	494.8831776	48.29906542	113.4839045	18.8364486	-20.80425753	494.8396899	44.05783738	112.9161777	18.62678122	1.963537301	85	56	0	2	63	0	171	740	42	6	6	14	83	56	0	2.75	58.25	0	188.5	683.625	130
Marten	1	-636.904998	-129460.7584	538	36	137	17	-22	537.4444444	35.44444444	137	17	-22	537.3774319	31.81322957	135.5992218	17.12062257	-20.3151751	539.5974026	27.91064935	131.7781818	17.35480519	2.351168831	542.373822	27.01424084	130.8043979	17.36104712	8.187853403	91	69	57	3	46	0	178	528	6	4	0	17	89.44444444	69	39.77777778	2.555555556	39.11111111	0	182.8888889	548.3333333	12.88888889
Marten	1	-631.904998	-109460.7584	490	23	123	19	-76	490	19	123	19	-76.22222222	491.2980392	32.51764706	123	19	-66.56078431	494.7535248	45.18015666	122.2725849	18.70443864	-22.0151436	497.4557254	48.38936571	122.0757798	18.34749843	-10.46661084	87	57	0	6	33	0	120	536	44	5	21	13	79.55555556	57	0	12.22222222	31.22222222	0	122.4444444	450.7777778	45.44444444
Marten	1	368.095002	-124464.7584	678	36	109	19	-14	678	35.88888889	109	19	-14.66666667	677.8632813	42.6953125	108.3632813	19.24609375	-16.5078125	680.4213542	46.34166667	107.1442708	19.36041667	-21.88802083	679.1741408	43.20117351	108.5148785	19.04463537	-4.882020117	83	62	0	28	63	0	176	807	23	3	21	16	81.44444444	62	0	38.22222222	61	0	186.2222222	823.3333333	36.11111111
Marten	1	368.095002	-109464.7584	504	66	125	19	18	504.2222222	62.66666667	125.2222222	18.88888889	21.88888889	504.6601563	62.8828125	125.8828125	18.55859375	-4.3515625	506.3802597	50.16415584	125.7028571	18.3438961	-6.238441558	508.0785012	48.22419929	125.9261042	18.16244505	-5.793594306	70	58	0	1	55	0	241	692	63	13	15	13	77.11111111	57.66666667	1	2.666666667	60.77777778	0	255.5555556	704.4444444	87.33333333
Marten	1	3368.095002	-122464.7584	617	38	134	17	-29	617	34.66666667	134	17	-31.55555556	617.6097561	37.20325203	134	17	-18.7601626	616.9894515	35.89293249	132.2563291	16.99050633	-15.40981013	615.4816533	36.81800928	131.5425981	16.81442429	-6.323703079	66	54	0	2	63	3	113	437	10	1	2	13	72.33333333	54	6.555555556	3.111111111	56.55555556	9.777777778	126.5555556	502.3333333	5.444444444
Marten	1	3397.095002	-123493.7584	622	40	134	17	-42	622	40.66666667	134	17	-40.11111111	621.6587302	36.45238095	134	17	-29.31349206	623.6331579	41.21684211	132.4257895	16.81315789	-4.336315789	626.2983752	38.92150243	131.4752057	16.75416755	2.026587888	81	62	8	1	32	0	172	635	42	7	8	14	75.55555556	61.11111111	5.777777778	2	44.77777778	0	207.1111111	602.3333333	32
Marten	1	3407.095002	-116782.7584	565	58	128	18	-14	565	56.44444444	128	18	-24.88888889	566.4163424	52.47859922	128	18	-22.95719844	569.4566234	46.44987013	127.5974026	17.7761039	-5.594285714	572.0476788	45.52843998	127.1248432	17.63153492	-6.403387704	94	58	72	66	43	0	203	629	47	5	10	12	88	53.44444444	56.44444444	35.11111111	36	0	158.4444444	598.8888889	39.66666667
Marten	1	4389.095002	-124501.7584	624	42	133	16	20	624	41.33333333	133	16	20.33333333	623.9806202	36.14728682	131.3953488	16.08527132	15.62015504	627.1579221	39.39324675	129.9433766	16.22805195	31.82805195	631.9863988	41.80707261	128.611425	16.4961289	14.12952501	83	71	34	11	49	0	147	625	56	15	12	16	81.33333333	71	17.66666667	8.888888889	58.44444444	0	180.1111111	665.8888889	37.88888889
Marten	1	5368.095002	-117460.7584	597	49	130	17	-48	597.2222222	44.66666667	130	17	-49.77777778	597.2901961	43.34509804	130.1803922	17	-46.31372549	599.372457	45.36724048	130.1757955	16.97913406	-19.25873761	600.1936362	44.42913963	129.317354	16.81473728	-3.352941176	77	48	0	1	51	0	246	619	60	17	17	11	74.33333333	48	0.888888889	2	51.55555556	0	243.7777778	599	56.44444444
Marten	1	5368.095002	-109460.7584	562	66	144	16	-20	561.4444444	66.11111111	144	16	-17.44444444	562.2352941	57.78039216	142.0784314	16.2745098	-29.42745098	565.6741514	45.98172324	140.7164491	16.41462141	11.28146214	568.1314633	46.06363827	139.7881516	16.51643291	7.299351057	87	67	44	15	46	0	140	614	29	17	2	14	75.44444444	67	30.77777778	18.22222222	49.77777778	0	187.8888889	609.5555556	59.44444444
Marten	1	5368.095002	-107460.7584	556	9	136	16	102	555.6666667	37.11111111	136	16	99.77777778	555.5813953	50.8255814	134.8837209	16.27906977	65.07364341	555.341805	51.30705394	133.5155602	16.78423237	23.5129668	555.8497594	52.4523959	133.2331032	17.04729023	-11.54697635	63	73	0	4	64	0	118	480	62	0	0	16	47.11111111	73	1	2.333333333	50	3.444444444	177.4444444	344.4444444	70.44444444
Marten	1	7343.095002	-125445.7584	692	44	79	18	89	691.8888889	36.88888889	79	18	88.33333333	691.8164063	41.56640625	80.3046875	17.7734375	60.69140625	691.975	41.33333333	80.7375	17.63489583	6.4203125	689.6161147	41.19194263	80.82345497	17.95106518	13.02088167	86	54	0	11	67	0	179	821	27	5	3	15	85.55555556	54	0	32.55555556	67.66666667	0	208	726.5555556	30.44444444
Marten	1	7368.095002	-115460.7584	591	58	126	16	-101	591.1111111	54.33333333	126.6666667	16.22222222	-96.11111111	590.9883268	52.20622568	128.459144	16.28404669	-63.20622568	593.1089777	48.28334198	128.6948625	16.25012974	4.396471199	597.7159281	46.56730769	128.4903846	16.21843645	9.158026756	56	75	0	3	38	0	260	354	128	17	18	16	75.44444444	74.44444444	12.66666667	3.777777778	53.77777778	0	185.2222222	569.8888889	97.66666667
Marten	1	7383.095002	-110458.7584	594	56	136	17	-33	594	54.875	136	17	-36.875	593.6015625	43.9140625	137.9921875	16.6015625	-37.37890625	591.4161039	45.89714286	137.8846753	16.36207792	-13.25038961	589.4653403	46.79853403	137.0119372	16.26471204	3.387015707	84	61	1	1	40	0	160	631	27	17	2	15	85	61	6.625	9.875	53	0	167.5	652.125	32.25
Marten	1	8397.095002	-121441.7584	700	65	75	20	-33	700	64.88888889	75	20	-44.22222222	700	52.04280156	75	20	-41.0155642	700	48.43354102	74.38369678	19.47871236	-20.75545171	699.5215391	46.68235048	74.53638645	19.31409452	-1.281053952	81	11	31	29	58	0	209	864	10	2	10	11	82.44444444	13.22222222	17.22222222	34.33333333	56.55555556	0	195.8888889	806.4444444	19.11111111
Marten	1	10368.095	-121464.7584	700	53	62	21	-56	700	51.6	62	21	-61.9	700	46.6953125	62	21	-59.37890625	700	49.62253375	63.3509865	20.45067497	-18.30425753	700	48.59836752	64.3022185	20.13624948	-7.155295103	93	11	75	63	27	0	41	178	282	1	13	9	88.7	6	38.8	55.9	40.8	0	122.9	545.7	96.9
Marten	1	10368.095	-105464.7584	699	55	67	19	-11	699.125	60.25	67	19	-11.375	699.2178988	58.57976654	67.86770428	19.02723735	24.49805447	698.4252336	56.37850467	70.8125649	19.07113188	7.685877466	696.5005244	57.03020768	72.80931403	19.18942731	4.347178519	75	18	0	12	44	0	153	612	143	2	2	11	78.75	18	11.625	27.75	62.5	0	207.75	662.875	63.75
Marten	1	11368.095	-106464.7584	700	56	64	20	-68	700	57.88888889	64	20	-56.44444444	700	57.80544747	63.87548638	20	-50.12062257	700	52.2653806	64.181439	19.96506778	-9.553701773	700	52.68494871	64.63763869	19.75151769	-0.984718443	65	11	10	66	50	0	200	613	94	2	7	10	72.22222222	11	6	47.44444444	48.33333333	0	184	557.3333333	73.55555556
Marten	1	-7284.905	-124004.7584	472	52	111	19	20	471.8333333	51	111	19	19.66666667	471.9699571	43.24034335	108.5536481	19	2.313304721	468.4229122	43.64882227	108.1595289	18.56102784	-6.498394004	466.4125133	42.6154825	107.4152704	18.43160127	-0.790668081	88	75	64	0	25	0	70	605	43	0	0	31	89	75	10.66666667	24.83333333	19.5	0	63.66666667	525.8333333	43.16666667
Marten	1	-22631.905	-122464.7584	129	22	71	16	-30	129.3	25	71	16	-26	129.3125	22.7109375	69.265625	16	-14.7734375	130.9181572	22.94905149	68.81842818	16	-5.219512195	133.3859996	23.86987053	69.38709677	16	-4.908053544	95	67	0	1	53	0	51	395	784	23	40	79	91.8	67	0	1.3	51.7	0	80.8	429	449.9
Marten	1	8368.095002	-123464.7584	700	20	62	20	44	700	26.44444444	62	20	44.88888889	700	34	62	20	24.452	700	42.42782699	63.58103179	20.14382491	-12.4502345	699.8925116	45.98190997	65.25452251	20.10412284	-5.896718553	82	11	0	26	55	0	187	755	121	2	1	10	83.44444444	11	7.666666667	29	43.11111111	0	150.3333333	603.4444444	99.44444444
Marten	1	-710.904998	-67724.75844	600	18	77	18	-124	599.7777778	26	77	18	-123.3333333	598.6309524	53.30952381	77.67460317	18	-77.23015873	594.7055758	56.1318395	78.17404898	17.98540907	-7.511203752	591.563995	54.09756609	78.83571129	18.06189677	-0.736676458	86	26	0	30	64	0	221	880	115	16	34	16	81.77777778	24.66666667	0	20	39.77777778	1.111111111	192.2222222	717.4444444	156
Marten	1	-24954.905	-117959.7584	113	30	65	16	-39	113	36.125	65	16	-35.25	112.9416342	22.17898833	65.56420233	16	-25.73151751	112.1640706	24.2357217	66.41692627	16	-2.497403946	111.2692066	23.52417835	66.86853674	16.03809923	0.571907055	99	74	0	1	81	0	430	784	427	27	16	79	98.875	74	0	0.375	78.875	0	367.125	751.375	462.25
Marten	1	-8818.905	-115794.7584	427	39	105	17	-8	427	41.11111111	105	17	-8.444444444	427.3921569	36.22745098	105.7411765	17	-0.71372549	428.8572184	38.98096245	105.693284	17.04653622	13.80698043	430.9498925	37.64774194	103.9189247	17.26215054	9.833978495	84	73	0	61	29	0	52	328	615	10	0	18	87.77777778	73	0	52.22222222	38.88888889	0	60.66666667	386.2222222	357.1111111
Marten	1	-6767.905	-124608.7584	480	36	111	19	13	479.8888889	37	111	19	14.33333333	479.9726563	42.21484375	112.9492188	18.65234375	13.85546875	478.440501	43.7802714	112.9321503	18.5782881	-9.360125261	475.8706478	41.31040304	112.7415066	18.4197088	-3.981641697	76	76	0	21	56	0	72	401	7	1	6	32	72.55555556	76	0	37.33333333	34.22222222	0	78.22222222	414.7777778	17.44444444
Marten	1	-17090.905	-107702.7584	318	52	88	17	96	317.6666667	58.88888889	88	17	86.44444444	317.9143969	65.10505837	88.79766537	16.90661479	26.65758755	312.1656899	54.16089505	88.40063932	16.83004795	4.930740543	303.6115632	50.90149893	87.60877944	16.81349036	6.489507495	91	92	0	49	35	0	102	543	31	1	1	45	92.11111111	92	16.22222222	36.22222222	27.11111111	0.111111111	115.4444444	621.8888889	91.33333333
Marten	1	-8359.905	-127272.7584	497	32	92	19	25	496.7777778	34.11111111	92	19	26.33333333	496.1626984	31.86507937	93.18253968	19	16.27380952	493.0375391	32.59280501	96.43169969	19.12460897	8.441605839	488.5753885	34.17555649	96.77467451	19.25640487	7.095338093	78	75	58	48	23	0	48	310	51	5	2	29	85.22222222	75	43.66666667	54.33333333	31	0.555555556	83.88888889	490.6666667	40.22222222
Marten	1	3290.095002	-53833.75844	650	27	77	18	-50	650	30	77	18	-40.25	650	35.58365759	77	18	-23.71595331	649.6067532	38.54441558	77.63480519	18	3.757922078	648.6113089	38.35225131	77.90429319	17.97445026	-3.382617801	87	25	0	40	16	0	119	559	167	0	0	15	85	25.5	0	26.25	23.125	0	100.875	423.625	92.75
Marten	1	-13107.905	-113802.7584	348	25	81	19	37	348.3333333	24.88888889	81	19	37.88888889	349.2727273	30.71541502	81.09486166	19	17.66007905	352.1206533	34.01264489	82.05268704	18.9109589	-8.287144362	352.1029753	41.90588732	82.60497995	18.82886685	4.423296054	89	57	0	31	27	0	116	667	68	2	2	37	85.22222222	57	11.66666667	40.55555556	20.44444444	0.333333333	71.77777778	413.4444444	64.22222222
Marten	1	-4609.905	-125028.7584	495	36	136	18	4	494.6666667	40.66666667	134.3333333	18	5.666666667	494.6980392	40.45490196	133.745098	18	-13.8627451	493.6579771	38.13086548	133.5865485	17.87643379	-13.44838373	491.3222152	35.29116845	133.6110761	17.59744074	-4.960352423	90	75	32	37	24	0	68	402	21	1	0	23	88.33333333	76.66666667	11.55555556	32.33333333	27.33333333	0.444444444	67.11111111	388.6666667	31.22222222
Marten	1	-4239.905	-124144.7584	503	46	133	18	-51	503.6	46.4	133	18	-43.4	502.4666667	40.23529412	133	18	-29.09803922	498.4872595	37.88819553	133.4565783	17.95423817	-13.20280811	492.7194892	37.55997488	133.8691647	17.75633243	-7.929034959	91	73	41	38	34	0	107	522	143	2	3	21	90.3	73.2	4.1	41	31.9	0	119.4	605.4	131.1
Marten	1	-17905.905	-106446.7584	244	58	88	16	42	243.3333333	58.33333333	88	16	43.55555556	247.7559055	57.53149606	88.01574803	16.00393701	34.51574803	260.6261143	58.50026219	86.93812271	16.51389617	1.541688516	266.7717185	56.9093215	86.11794547	16.66708941	3.329317269	93	84	0	33	23	0	51	445	113	0	1	46	94.88888889	84	0	47.33333333	21.11111111	0	51.33333333	437.5555556	114.7777778
Marten	1	-17843.905	-106840.7584	255	78	88	16	-77	255.2222222	75.55555556	88	16	-75.22222222	256.0912698	59.98809524	86.38095238	16.47619048	-55.69444444	261.7625	58.87552083	86.10052083	16.69739583	-17.27552083	264.5328267	56.2852016	85.10407431	16.7251425	6.501583281	96	84	0	36	39	0	52	352	43	11	1	56	94.11111111	81.33333333	12.22222222	35.88888889	37.66666667	0	70.55555556	435.1111111	20.33333333
Marten	1	-17584.905	-106351.7584	285	77	92	17	-41	285.4444444	74.44444444	92	17	-35.77777778	285.972549	62.00784314	90.58823529	16.64705882	-21.18431373	285.4419831	53.64135021	90.18881857	16.44725738	8.574367089	285.6126716	52.99619852	88.83611404	16.4654699	4.235902851	79	92	0	26	38	0	128	524	4	1	1	46	83.22222222	92	0.777777778	30.55555556	32	0	130.4444444	578.1111111	12.88888889
Marten	1	-17175.905	-107190.7584	318	76	88	17	-11	318.3	67.7	88	17	7.2	317.545098	64.41176471	88.43137255	16.91372549	-18.29411765	308.4714971	56.460309	89.68513586	16.69259457	2.511987214	302.4431112	51.6393829	88.90722091	16.68737947	2.500535676	92	89	0	46	18	0	95	601	73	9	25	48	88.7	89	9.8	46.6	20.9	0	101.2	567.8	54.3
Marten	1	-17099.905	-110221.7584	258	48	74	17	-24	259	49.77777778	74	17	-29.66666667	256.614786	52.0311284	77.11284047	17.62256809	-35.60311284	247.5058617	57.55158265	79.05275498	17.7080891	-9.077373974	240.1179695	56.11344137	80.38560534	17.29218303	-6.11749285	89	68	0	23	44	0	72	599	7	0	3	57	86.55555556	68	0	10.77777778	37.11111111	0	59	487.4444444	10.88888889
Marten	1	-16583.905	-108897.7584	304	52	87	17	36	303.375	56.375	87	17	29.875	302.7617188	45.21484375	87.359375	16.8203125	36.30859375	302.6544885	47.10386221	88.03653445	16.65970772	25.71868476	303.4890342	50.49831295	87.52382961	16.95613665	12.82328132	75	95	0	28	58	0	236	710	6	3	0	38	82.5	95	2.75	19.5	50.5	0	230	785.375	39.25
Marten	1	-7906.905	-120559.7584	429	14	120	17	-94	429.125	31	120	17	-88.875	429.0505837	41.9688716	119.8210117	17	-36.90272374	432.0033689	37.71476698	119.6372824	17	-9.314991578	431.3230769	35.43692308	120.4916484	17	-6.296043956	90	73	0	19	15	0	76	393	39	0	0	23	78.5	73	9.875	31.375	30.5	0	99.375	498.875	39.625
Marten	1	-7700.905	-121621.7584	437	40	118	17	-68	437.3333333	40.44444444	118	17	-56.44444444	436.1046512	40.89534884	117.5348837	17	-49.00387597	431.9174026	38.33194805	117.1823377	16.9225974	-9.207272727	431.6074136	37.00652906	117.4850463	16.85088458	-2.861836563	93	75	0	63	34	0	131	680	132	9	4	28	89.88888889	75	7	58.33333333	36.55555556	0	106.5555556	611	73.77777778
Marten	1	-7543.905	-123375.7584	456	23	108	17	40	456.125	22.625	108	17	36.125	456.2226563	29.34375	109.09375	17.015625	23.94921875	456.814482	37.95137421	108.4984144	17.69027484	17.81712474	456.629716	40.45994065	108.2901653	17.93832132	-1.844637558	93	80	0	57	25	0	36	238	149	4	0	27	93.25	80	12	66.75	20.375	0	37.875	239.5	79.75
Marten	1	-7820.905	-71307.75844	495	52	100	18	44	495.3333333	50.66666667	100	18	47.44444444	496.4496124	40.93410853	99.79844961	18	15.62790698	499.7015081	37.64118565	98.57930317	17.91783671	-4.51950078	502.7336419	37.87565748	98.42520513	17.95750053	-5.298548285	81	57	0	22	49	0	83	378	252	4	0	24	80.44444444	57.22222222	14.22222222	35.22222222	37.66666667	0	106.6666667	451	169.4444444
Marten	1	-650.904998	-66290.75844	579	53	78	19	-68	578.7777778	54	78	19	-66.33333333	578.9335938	55.9609375	78.4140625	18.171875	-43.91796875	579.5114943	53.04075235	78.42424242	18.06792059	-4.247648903	581.162445	50.72890936	78.57776847	18.02177099	2.372618798	73	22	0	26	76	0	220	825	51	6	1	16	80.77777778	23.33333333	1.555555556	28.44444444	51.33333333	0	186.2222222	693	118.7777778
Marten	1	239.095002	-64601.75844	594	66	82	17	55	593.3333333	62.77777778	82	17	43.66666667	593.218254	51.48015873	81.11111111	17.14285714	10.73412698	594.9692388	53.60427529	80.99739312	17.21949948	2.606882169	596.5203184	53.05006284	81.5209468	17.09321324	3.176162547	79	51	0	55	35	1	107	439	114	2	1	18	80.44444444	51	7.444444444	19.33333333	26.77777778	3.777777778	125.5555556	523.3333333	161.8888889
Marten	1	-37524.905	122206.2416	41	1	65	14	3	41.16666667	1.333333333	65	14	2.333333333	40.8974359	1.427350427	65	14.07692308	0.52991453	43.94191344	1.231207289	65.35876993	14.62186788	0.044419134	47.84706516	1.21270867	65.60150781	14.80183091	-0.067851373	9	81	0	25	10	100	11	59	0	0	0	88	18	81	0	12	6.666666667	94.66666667	23.5	123.8333333	51.5
Marten	1	-37245.905	121580.2416	51	0	66	15	-1	50.88888889	0	66	15	-0.888888889	50.74778761	0.376106195	65.66814159	15	-0.473451327	49.02321263	0.773444754	65.57660167	14.92386258	-0.021355617	50.30737018	2.118927973	65.82956449	14.81365159	-1.443886097	33	81	0	5	18	80	41	199	3	0	0	88	37.44444444	81	0	4.666666667	10.33333333	84.55555556	42.22222222	242.1111111	6.888888889
Marten	1	-37255.905	122596.2416	46	0	66	15	-4	45.5	1	66	15	-3.75	46.78947368	2.486842105	65.75657895	14.75657895	0.322368421	49.04032258	1.307603687	65.8156682	14.76497696	-0.311059908	49.74393392	1.822922044	65.87816211	14.81156427	-0.626742385	8	80	0	20	4	66	41	70	0	0	0	88	11.75	80	0	5	3.5	91.5	27.75	102.25	0.75
Marten	1	-37105.905	119657.2416	63	15	67	15	8	63.33333333	14.66666667	67	15	2.5	67.10126582	6.341772152	67	15	-7.898734177	67.20575221	7.412610619	66.86725664	15.25884956	-4.814159292	70.32345361	9.088058419	67.05498282	15.31228522	-2.230670103	57	82	0	3	16	80	51	389	1	1	0	89	56.83333333	82	0	3.166666667	23.5	61.66666667	62.66666667	435.6666667	12.83333333
Marten	1	-37075.905	123015.2416	48	2	66	15	-3	48.42857143	2.142857143	66	15	-2.428571429	48.70879121	1.587912088	65.99450549	14.99450549	-0.571428571	50.98241758	1.674725275	66.13406593	14.94175824	-0.295604396	51.37068558	1.973522459	66.20661939	14.8212766	-0.611347518	67	81	0	3	27	43	88	611	22	23	2	89	52.42857143	81	0	3.142857143	16.57142857	64	57	408.1428571	5.142857143
Marten	1	-36532.905	123501.2416	54	2	67	15	0	53.88888889	2.888888889	67	15	-0.333333333	53.62553191	1.885106383	66.73191489	15	-1.29787234	54.13929961	1.837354086	66.60622568	15	-0.379766537	54.55403405	1.961139896	66.61658031	14.92561066	-0.812361214	45	81	0	3	8	90	41	292	13	0	0	87	48	81	0	2.444444444	15.66666667	63.44444444	54.44444444	368.4444444	10
Marten	1	-36244.905	121630.2416	71	8	67	15	-13	71.22222222	8.777777778	67	15	-14.44444444	71.79041916	9.02994012	67	15	-5.844311377	73.67992599	11.06012951	67.41350601	15.00832562	-5.307123034	74.18116684	10.61276015	67.61378369	15.17604913	-0.042647561	67	85	0	0	18	54	88	610	1	1	0	86	57.33333333	85	0	0.666666667	22.44444444	48.44444444	66.33333333	453.1111111	23
Marten	1	-35016.905	130354.2416	77	6	72	16	21	76.9	5.9	72	16	20.8	76.74774775	17.65765766	71.89189189	16	20.84234234	77.56588072	21.29819695	71.95006935	16	18.82940361	74.15669014	19.81455399	71.94248826	15.93133803	14.56103286	88	98	0	0	15	3	57	565	131	1	0	76	84.6	98	0	0	21	1.4	66.2	537	53.3
Marten	1	-34742.905	132687.2416	64	34	71	16	-32	63.66666667	28.66666667	71	16	-28.77777778	63.48430493	25.72197309	71	16	-7.112107623	63.993309	21.28345499	71.25486618	15.83333333	4.398418491	64.87340697	20.05382436	71.40186916	15.75700935	3.184650241	77	97	0	0	19	0	38	327	116	24	19	81	76.66666667	97	0	0	25.44444444	0.222222222	75.77777778	488.3333333	106.3333333
Marten	1	-34575.905	133349.2416	56	14	70	16	31	55.8	14.8	70	16	32.2	55.43859649	17.52631579	70.20175439	15.79824561	24.32894737	57.19085366	20.37400854	70.67012195	15.58902439	4.686585366	61.44502618	21.8911007	71.01453066	15.6036036	0.806864456	84	98	0	0	29	0	78	734	45	6	8	77	83.2	98	0	0	56.2	0	102.1	713.2	93.7
Marten	1	-34572.905	133359.2416	56	14	70	16	36	55.55555556	13.88888889	70	16	34.66666667	55.32758621	17.51293103	70.20689655	15.79310345	24.02586207	57.08114704	20.36324786	70.66076876	15.5814521	4.668090299	61.40764517	21.90190896	71.01107872	15.60233236	0.805369128	83	98	0	0	33	0	76	632	79	7	10	79	83.88888889	98	0	0	49.22222222	0.333333333	95	703.5555556	109.4444444
Marten	1	-31053.905	158618.2416	34	0	68	14	0	34	0	68	14	0	33.61452514	0.430167598	68	14	0.100558659	36.46137339	0.276824034	68	13.8444206	0.129828326	37.71166667	0.651666667	68	13.82833333	0.23	30	81	0	5	6	83	36	178	0	0	0	88	27.6	81	0	15	7.6	87	33.2	192.4	54.8
Marten	1	-30940.905	157729.2416	37	1	68	14	-1	36.85714286	1	68	14	-0.714285714	36.53521127	1.511737089	68	14	0.427230047	39.05230289	1.607338017	68.02185792	13.99765808	0.708040593	41.21428571	1.40370955	68.24427782	14.04498816	0.029597474	40	81	0	5	9	82	47	298	11	0	0	87	38.14285714	81	0	11.28571429	9.571428571	74.85714286	40.57142857	263	10
Marten	1	-30930.905	159675.2416	31	0	68	13	0	31.44444444	0	68	13	0	31.4494382	0.303370787	68	13.0505618	0.101123596	32.47328244	0.265648855	68	13.22442748	0.177099237	33.92623638	0.236378877	67.98239732	13.47946354	0.128248114	72	81	0	0	29	23	80	582	60	64	5	87	64.33333333	81	0	0	32.11111111	26.88888889	81.66666667	568.4444444	23.5
Marten	1	-30898.905	159142.2416	33	0	68	13	0	33.33333333	0	68	13	0	32.75949367	0.056962025	68	13.13291139	0	34.52313625	0.223650386	68	13.56298201	0.115681234	36.28457447	0.241356383	68	13.67154255	0.119680851	38	81	0	4	10	73	49	323	0	0	0	87	41.55555556	81	0	3.777777778	10	75.22222222	48.44444444	337.2222222	8.333333333
Marten	1	-30780.905	160011.2416	34	0	68	13	0	33.66666667	0	68	13	0	33.29608939	0.083798883	68	13.2849162	0.055865922	32.73524962	0.266263238	68	13.29652042	0.145234493	34.09033281	0.198098257	67.91838352	13.4429477	0.10459588	24	78	0	5	7	80	30	164	0	0	0	87	35.88888889	78	0	6.333333333	13.33333333	80.11111111	39.11111111	248	5.666666667
Marten	1	-30761.905	160014.2416	34	0	68	13	0	34	0	68	13.2	0	33.51744186	0.087209302	68	13.31395349	0.029069767	32.76772247	0.268476621	67.99698341	13.30015083	0.143288084	34.12302839	0.197949527	67.91876972	13.4455836	0.104100946	24	78	0	5	7	80	30	164	0	0	0	87	37.8	78	0	5.9	14.5	79.7	41.7	268.7	8.3
Marten	1	-30433.905	161116.2416	38	0	68	14	0	38.44444444	0.111111111	68	14	0	38.0361991	0.07239819	68	14	0	36.96231884	0.178743961	67.82222222	13.76038647	-0.012560386	36.51232166	0.23540856	67.88067445	13.70817121	0.034370947	60	81	0	4	12	51	39	350	12	4	1	88	53	81	0	2.888888889	14.33333333	53.33333333	46.77777778	333.5555556	10
Marten	1	-30227.905	164868.2416	40	0	69	13	0	40.55555556	0	69	13	0	40.67942584	0.258373206	69	13.06698565	0.062200957	42.16454229	0.320973349	68.82387022	13.33256083	-0.10428737	43.84076433	2.126751592	68.75031847	13.53312102	0.267515924	61	79	0	0	17	58	58	437	25	24	1	89	61.66666667	78.66666667	0	0	19.22222222	49.66666667	57.77777778	432.3333333	31.66666667
Marten	1	-30236.905	163155.2416	42	2	68	14	-3	41.6	1	68	14	-2.6	40.65671642	0.552238806	68	14	-1.402985075	43.35701906	0.857019064	68.04332756	13.84142114	-0.703639515	44.0980663	1.126151013	68.06998158	13.81629834	-0.408379374	62	79	0	0	21	59	50	409	0	0	0	89	61.2	79	0	0.8	20.6	48	52.6	415.2	32.4
Marten	1	-30101.905	164183.2416	44	0	68	13	0	43.66666667	0.111111111	68	13	0	43.15837104	0.438914027	68.17647059	13.17647059	-0.339366516	42.60596379	0.483493078	68.42492013	13.27369542	-0.376996805	44.38418396	1.867077958	68.51878856	13.62422883	0.016825575	56	79	0	3	8	82	37	315	73	65	4	87	56.88888889	79	0	1.777777778	13.77777778	58.88888889	46.77777778	347.8888889	42.11111111
Marten	1	-29663.905	165464.2416	48	1	69	14	0	48	1	69	14	0	46.26760563	0.309859155	69	14	-0.042253521	46.56643357	2.783216783	69.15584416	13.97802198	-0.173826174	46.38090186	2.790981432	69.15172414	13.93262599	0.366578249	16	79	0	0	25	100	37	141	6	5	6	87	8	79	0	1.25	10.75	50	27.25	69	8.5
Marten	1	-56267.905	24160.24156	133	51	95	16	136	131.75	42.25	93.125	15.625	130.875	130.0972763	53.29182879	92.45525292	15.50972763	92.04280156	120.0971639	55.18329832	91.39968487	15.3697479	41.06617647	106.9058562	54.52249135	91.35359526	15.33778107	10.5764764	90	68	32	49	32	0	46	361	129	12	20	72	87.375	69.125	34.375	29.375	35.25	0	84.375	457.5	118
Marten	1	-45040.905	-13024.75844	288	35	136	15	-5	285.9	30.3	135.4	15	-1.8	287.9488189	15.2480315	134.7007874	15	7.582677165	296.6936656	17.37227414	134.4029076	15	5.977673936	301.778987	19.20092089	134.1575973	15.01506907	1.572833822	64	76	0	38	19	0	95	497	2	0	0	41	67	75.6	0.2	44.2	23.3	0	102	525.2	4.4
Marten	1	-44943.905	-10168.75844	305	19	140	15	-18	305	23.22222222	140	15	-11.88888889	304.9610895	24.43190661	139.8638132	15	-2.79766537	303.374026	23.5838961	138.9361039	15	-1.487792208	300.4044707	24.97806833	138.4373682	14.99957824	-4.191902151	66	77	0	2	20	0	110	465	48	2	9	53	72.77777778	77	0.444444444	6.111111111	15.22222222	2.111111111	95.88888889	410	31.55555556
Marten	1	-41415.905	-7499.758443	333	8	154	15	-43	333.5	13.5	154	15	-39.8	333.7440945	18.80314961	153.3267717	15	-25.19685039	334.1640706	21.35981308	152.7959502	15	-4.762720665	336.2540812	22.56697363	151.8223106	15.03892842	1.405818334	91	94	2	12	19	0	58	306	13	10	0	40	90.3	94	9.5	12.3	18.4	0	63.5	341.8	14.2
Marten	1	-41377.905	-7733.758443	337	19	153	15	-21	337.2222222	18.11111111	153	15	-18.77777778	337.40625	20.73828125	152.6484375	15	-9.51953125	336.6304574	21.53274428	152.4620582	15	-4.769230769	337.69977	23.43989128	151.390968	15.06564917	1.026552373	88	94	0	29	30	0	70	407	0	0	3	37	81.22222222	94	0.888888889	16.55555556	20.22222222	0	75.88888889	375.1111111	0.111111111
Marten	1	-41289.905	-7089.758443	330	28	154	15	-32	329.6666667	23.33333333	153.5555556	15	-30.66666667	331.1434109	22.93410853	153.1317829	15	-11.3372093	334.6479751	22.05399792	152.5337487	15	2.023883697	337.5160008	21.5431918	151.4147668	15.02112529	-1.721188036	82	95	0	35	34	2	85	421	1	5	0	32	83.77777778	94.77777778	0.444444444	22.44444444	25.44444444	0.777777778	80.33333333	374.7777778	19.44444444
Marten	1	-40748.905	-8581.75844	354	23	149	15	-10	353.5833333	23.66666667	149	15	-5.75	353.4882813	24.1796875	148.8867188	15.03515625	-10.7734375	352.9303172	27.9375975	148.2584503	15.1549662	4.901716069	355.167995	25.08095638	147.8108221	15.14072987	3.00545302	83	95	5	8	41	0	149	633	14	14	5	31	79.66666667	95	2.666666667	10.5	32.66666667	0	131.5	543.75	17
Marten	1	-40730.905	-6316.758443	352	21	148	15	23	352.5555556	21.77777778	148	15	23.44444444	352.2222222	23.71031746	147.2857143	15	20.09920635	348.8817708	25.23645833	147.2109375	15	4.284375	347.1715367	27.29430313	147.084507	15.06558756	6.691191928	68	95	0	12	69	0	110	394	3	1	3	30	79.88888889	95	0.777777778	9	56.33333333	0	135	558.4444444	5.222222222
Marten	1	-40543.905	-8611.75844	354	18	145	15	-62	353.2727273	19.45454545	145	15	-60.09090909	353.3632813	23.2109375	146.7382813	15.15234375	-40.6328125	356.6352758	25.59001041	147.330385	15.21175858	8.185744017	360.6945844	24.98950462	146.9951721	15.15302267	4.136649874	86	96	0	13	64	0	152	663	14	15	5	31	87	96	6.818181818	9.363636364	64.09090909	0	153.8181818	672	27.09090909
Marten	1	-40453.905	-9170.75844	361	14	145	15	62	360.8888889	18	145	15	59.66666667	361.5719844	25.36964981	145.6381323	15	36.72373541	368.7409544	23.46303094	145.1934976	15.03828002	10.48820136	373.4744694	25.42487918	144.9191007	15.21832318	8.715276319	94	96	0	21	12	0	79	402	53	36	5	40	92.22222222	96	7.777777778	9.777777778	20.33333333	0	105.5555556	501.4444444	53.11111111
Marten	1	-40169.905	-5908.758443	358	36	143	15	-61	358.375	33.875	143	15	-58.625	358.7315175	30.50194553	142.7743191	15	-40.81322957	359.3793461	30.9699014	142.5111572	15.25376232	13.7867151	360.1416859	32.14715157	142.9167543	15.32100063	13.20790414	86	96	0	10	34	0	164	679	28	2	7	23	83.25	96	0	22.875	34.875	0	146.875	618.875	112.875
Marten	1	-40072.905	-8436.75844	362	21	146	16	-9	362.3333333	22.44444444	146	16	-6.222222222	362.7851563	25.05859375	145.4765625	15.546875	5.40625	365.8801459	23.40072955	145.45284	15.29755081	3.33298593	371.4435806	23.95818449	145.4444211	15.19878126	4.89850809	88	95	0	8	62	0	155	683	9	14	5	26	86.88888889	95	1.111111111	9.222222222	66	0	157.4444444	674.6666667	9.333333333
Marten	1	-39906.905	-8767.75844	378	16	143	15	21	377.1111111	15.33333333	143.8888889	15	19.33333333	376.5252918	19.13618677	144.0038911	15.0077821	14.07003891	379.7625786	23.33857442	144.3149895	15.16823899	9.582285115	384.3532004	23.83525708	143.7976915	15.38342078	6.981322141	87	97	0	5	60	0	155	656	189	5	0	36	86.77777778	96.55555556	1.666666667	5.888888889	62	0	155.2222222	660.2222222	196.8888889
Marten	1	-39801.905	-5454.758443	374	26	138	16	41	373.4444444	32.55555556	138	16	46.22222222	373.4747082	29.47470817	139.07393	15.64202335	43.53696498	370.7880519	36.27428571	139.9168831	15.58649351	21.24987013	368.9436264	39.08960875	139.8298275	15.76461927	10.6287337	91	92	0	1	18	1	114	582	20	13	28	21	91.33333333	92	0	7	23.55555556	0.888888889	127.7777778	637.6666667	30.11111111
Marten	1	-39338.905	-5384.758443	380	24	138	16	30	380.875	22.75	138	16	30.125	380.5820313	25.29296875	137.8359375	16	34.04296875	375.8820779	32.29090909	138.2472727	15.95064935	19.37766234	373.5942606	35.32970256	137.98031	15.98764139	7.138877252	90	95	0	1	24	1	103	557	70	31	3	23	89.125	95	0	5.5	41.25	0.5	123.25	627.25	79.75
Marten	1	-39244.905	-5771.758443	376	27	141	16	22	376	26.33333333	141	16	21.77777778	375.921875	27.80859375	138.953125	16	16.30859375	375.3937662	28.2025974	138.7511688	15.96519481	7.873766234	374.8203518	29.74455611	138.6471943	15.84170854	1.518425461	90	95	0	39	28	0	75	572	45	11	0	28	90	95	0	37.11111111	31.11111111	0	79.33333333	591.8888889	55.44444444
Marten	1	-37975.905	116292.2416	50	0	65	15	-4	50.5	0	65	15	-4.833333333	51.27777778	4.992063492	65	14.96825397	-1.682539683	52.43048128	1.784313725	65.11942959	14.95721925	1.271836007	53.6097561	1.690669764	65.1897019	14.92721642	0.7100271	16	80	0	50	25	100	37	141	2	2	0	89	5.666666667	80	0	16.66666667	7.666666667	25	12.16666667	45.83333333	8.5
Marten	1	-37165.905	121095.2416	55	0	66	15	0	55	0.25	66	15	-0.375	54.31606218	0.989637306	66.24352332	15	-0.886010363	51.6743295	1.204022989	65.95019157	15	-0.964559387	53.56418643	3.513491415	66.06991006	14.87612428	-2.072771872	16	81	0	0	26	100	38	143	5	2	0	89	17.375	81	0	13.125	28.625	95.875	32.875	144.875	5.625
Marten	1	-36535.905	121005.2416	69	16	68	15	2	69	15.16666667	67.66666667	15	-0.833333333	70.81132075	9.037735849	67.45283019	15	-12.73584906	72.34541578	11.07889126	67.4978678	15.09275053	-3.466950959	72.67654987	10.4851752	67.53773585	15.22102426	-1.33861186	62	82	0	0	16	58	57	436	19	5	7	87	71	82.33333333	0	0	29.5	30.83333333	85	616.6666667	19.16666667
Marten	1	-35304.905	132104.2416	66	18	71	16	19	66.2	17.6	70.8	15.8	11	65.78804348	17.22282609	70.80978261	15.66304348	8.994565217	65.25663717	16.66106195	71.12035398	15.79292035	1.984070796	64.63316583	17.53498261	71.22265172	15.77309625	6.241592578	82	94	0	0	0	0	67	581	0	0	0	81	79.6	94.8	0	0	9.2	0.2	57.2	537.4	1.4
Marten	1	-33727.905	27578.24156	434	14	152	17	-83	434.4444444	23.77777778	152	17	-76.77777778	434.4023438	41.8515625	153.0625	16.578125	-44.28515625	434.8301299	42.95376623	153.6976623	16.29662338	-16.44727273	435.4236721	42.77645337	153.3640736	16.14240903	-4.775198662	85	92	0	1	67	0	276	760	20	10	8	59	83	92	0	2.888888889	56.55555556	0	269.2222222	751.3333333	74.22222222
Marten	1	-33572.905	27904.24156	435	21	152	17	-98	434.6666667	20.22222222	152	17	-93.33333333	435.4319066	41.29961089	152	17	-52.06614786	436.7293506	42.21714286	151.5646753	16.44051948	-18.9974026	437.592763	43.75277139	151.0104581	16.25057519	-5.361639824	84	94	9	13	44	0	181	687	33	0	1	61	80.55555556	93.33333333	4.333333333	9	41.44444444	0	232.2222222	675.2222222	54.33333333
Marten	1	-33385.905	27066.24156	429	21	154	16	-71	429	29.55555556	154	16	-70.55555556	429.3976378	37.8976378	153.4212598	16	-52.13385827	430.0983351	43.74973985	152.8371488	16.05931322	-3.141519251	432.3107712	43.33340319	152.5869656	15.92036882	-4.919530595	76	92	1	3	54	0	180	758	69	2	4	57	79.22222222	92	0.222222222	2.555555556	48.66666667	0	152.4444444	677.1111111	40.55555556
Marten	1	-33285.905	25347.24156	434	25	155	16	-81	434.4444444	30	153.6666667	15.66666667	-75.33333333	434.4552529	46.68871595	153.0233463	15.50583658	-35.46303502	433.6406904	48.21495816	153.3305439	15.45972803	-6.154811715	433.0868012	45.61811686	154.006095	15.20849096	6.537620849	83	93	0	2	36	0	182	578	1	8	7	50	73.77777778	93	0	3.111111111	47.44444444	7.222222222	173.1111111	588.2222222	12.77777778
Marten	1	-32954.905	25834.24156	440	45	152	15	-41	440.2	42.2	152	15	-56	439.1322957	50.59143969	151.8949416	15	-14.85992218	436.4398536	48.14801255	151.6223849	15.04393305	7.294456067	436.1780994	44.02559262	151.5015733	15.12376757	4.835116425	80	95	0	2	50	29	163	601	35	44	8	44	74.1	94.7	0	2.2	52.9	11.6	175.2	646.4	61.4
Marten	1	-32925.905	26989.24156	428	23	151	16	-93	427.7777778	34.88888889	151	16	-86.11111111	429.453125	47.64453125	151	16	-44.69140625	432.6098701	46.67428571	150.4301299	15.6774026	-4.078441558	434.2398995	42.66945782	149.930291	15.54636801	2.869792757	90	94	0	28	10	3	63	230	27	7	3	52	91.66666667	94.33333333	0	20	16.22222222	0.333333333	80	283.5555556	17.66666667
Marten	1	-32557.905	25515.24156	442	53	149	14	71	442	57.5	149.25	14.125	53.75	441.6601563	51.3984375	149.6171875	14.421875	28.15625	442.7664764	42.55734302	149.5635703	14.49247535	13.95952257	444.1305352	41.83357817	149.4606506	14.68814271	11.92256034	72	87	0	0	60	29	188	588	0	1	2	34	73.625	87.625	0	1	56.5	24.25	183.125	591	4.625
Marten	1	-32411.905	25984.24156	441	32	147	14	60	441	36.63636364	147	14	61.36363636	441.3398438	42.875	147.546875	14.109375	44.91015625	443.8043704	42.98074922	148.4120708	14.4276795	22.47034339	445.0771488	41.91761006	148.1607966	14.71174004	5.867924528	81	86	0	0	19	28	163	597	9	20	0	36	80.36363636	86	0	0	20.36363636	26.63636364	160.9090909	590.6363636	12.54545455
Marten	1	-30738.905	156760.2416	42	2	69	14	-2	41.77777778	1.777777778	69	14	-2.333333333	42.20183486	1.47706422	69	14	-0.963302752	43.79169649	2.915533286	68.77308518	14.06012885	-0.604867573	48.89616725	4.77397977	68.93449477	14.3087108	-1.263763066	39	81	0	5	5	81	45	271	4	0	0	86	36.22222222	81	0	6.111111111	12.33333333	64.77777778	45.33333333	253.5555556	10.77777778
Marten	1	-29533.905	156055.2416	72	19	70	15	-24	72	20.77777778	70	15	-19.22222222	72.1277533	17.88986784	70	15.24229075	2.656387665	71.10346725	13.06934507	69.97908641	15.23059989	7.515685195	70.70041609	12.81877023	69.98543689	15.10379103	3.101017106	83	96	0	0	42	0	71	613	158	17	5	82	82.88888889	95.33333333	0	0	44.44444444	0	74.33333333	655	120.1111111
Marten	1	-28330.905	186159.2416	71	13	76	15	-10	71	13.75	76	15	-9.25	70.50520833	28.984375	75.35416667	14.67708333	17.20833333	71.72211538	24.18593449	75.85398655	14.73583093	6.988461538	74.02137959	22.14909091	76.58830645	14.76169355	0.495764421	83	0	0	0	16	1	60	555	NA	NA	NA	NA	78.375	41	0	0	19.5	14.25	63.625	545.125	219
Marten	1	-27594.905	188472.2416	62	25	77	15	-8	61.33333333	23.66666667	77	15	-13	63.88018433	13.52995392	76.57603687	14.78801843	-11.29493088	70.92376992	13.51767152	76.74774775	14.75952876	-1.74982675	79.112	18.84215385	77.47846154	14.76030769	-1.073538462	81	79	0	0	26	22	65	579	0	2	3	78	77	79	0	1.444444444	26.33333333	15.11111111	76.77777778	609.3333333	3.888888889
Marten	1	-26848.905	201836.2416	69	48	79	15	-32	69	45	79.66666667	15	-28.44444444	71.11904762	38.41269841	80.38095238	15	-33.77777778	81.08945687	38.82149712	80.64367816	15	11.36613419	91.91992133	37.87152094	81.25561798	14.98483146	7.206518685	85	79	0	0	38	0	91	570	46	13	1	64	84.44444444	80.77777778	0	0	37.44444444	0.666666667	86.88888889	621.1111111	89.55555556
Marten	1	-41964.905	109665.2416	32	0	63	14	0	32.8	0	63	14	0	33.45454545	0	63	14	-0.131313131	34.36521739	0.879710145	63	13.99855072	-0.072463768	36.02815934	1.475274725	63.01923077	13.99931319	-0.60782967	61	77	0	2	0	83	51	414	1	1	0	91	64.4	77	0	1.6	7.4	57.8	49.8	432	1.4
Marten	1	-41274.905	111345.2416	36	0	63	14	0	36	0	63	14	0	37.31496063	0	63	14	0	39.06707317	0.288109756	63.17835366	14	0.016768293	41.22438718	0.856065368	63.49717159	14.02011314	-0.417976116	50	76	0	2	15	74	46	338	0	0	0	90	36.2	76	0	14.8	15.8	80.4	35.4	231.6	107
Marten	1	-29845.905	166666.2416	42	0	69	14	0	41.8	0	69	14	0	41.75510204	0	69	13.85034014	-0.163265306	43.12836186	0.325183374	69.00366748	13.73594132	-0.580684597	45.49197174	0.954867827	69.21666667	13.77179487	-0.123956326	12	78	0	4	0	83	17	96	60	64	4	88	30.6	78	0	8.6	22.2	70.6	35.6	224.4	66.6
Marten	1	-18108.905	-107226.7584	238	68	82	17	-71	238	63.25	82	17	-73.5	239.015625	48.07421875	82	17	-61.05859375	242.5425143	53.86176317	81.56598852	16.84298383	-1.970787689	247.3061315	56.25016722	81.86911929	16.82720178	-8.362987737	83	73	13	15	28	0	69	504	142	4	0	61	85.25	73	18.25	17	33.75	0	79.625	536.5	80.375
Marten	1	-17993.905	-107478.7584	246	46	82	17	17	246.8888889	50.55555556	82	17	15.66666667	249.5595238	47.11904762	82	17	13.54365079	252.7255208	54.2390625	81.16614583	16.9578125	-7.222395833	251.544178	56.00583279	81.73255563	16.88053575	-10.35126377	87	88	65	39	22	0	58	549	25	3	9	57	86.66666667	88	12.22222222	30.55555556	22.66666667	0	57.55555556	488.4444444	25.22222222
Marten	1	-17800.905	-107741.7584	268	22	82	17	84	268.125	26.75	82	17	83.5	267.984375	44.78125	81.34375	17.0625	50.671875	267.4153686	56.00103842	81.80996885	17.14330218	-8.653686397	260.1482503	55.86299046	82.24199364	16.88907741	-3.644962884	83	88	37	48	19	4	80	557	189	7	3	57	84.625	88	48.75	28.5	21.125	4	70.625	511.125	233.625
Marten	1	-17475.905	-107684.7584	300	27	88	17	63	299.8	37.1	88	17	62.5	299.2226563	52.8671875	87.16796875	17.19140625	20.2890625	291.63125	56.50208333	85.11875	17.11041667	-6.070833333	281.428723	55.56151888	84.94017819	16.84874841	1.461603734	86	89	69	56	13	5	44	327	41	2	1	53	87.8	89	35.1	57.9	17.1	2	48	383.5	90.8
Marten	1	-4036.904998	-125125.7584	500	36	136	18	12	500.3333333	37	136	18	10.22222222	499.4140625	40.9375	136.65625	17.78125	1.19921875	494.6514048	37.38085328	137.3532778	17.59001041	-7.123309053	491.3902133	35.71664575	137.0920117	17.59263906	-7.150564617	91	80	81	26	31	0	74	336	71	2	1	20	88.66666667	80	27	39.88888889	31.77777778	0	90.22222222	438.5555556	65.44444444
Marten	1	-3463.904998	-124181.7584	485	29	138	18	-13	484.7777778	32.33333333	138	18	-14.44444444	485.078125	36.45703125	138.078125	17.98046875	-16.37890625	486.6401456	35.5949038	138.7379095	17.50338014	-11.12168487	489.9481063	34.18246495	138.5672735	17.40615191	-3.403850178	76	81	0	6	26	0	103	351	139	2	1	21	80	81	16.66666667	12.33333333	30	0	84.11111111	364.4444444	109.6666667
Marten	1	-3135.904998	-124310.7584	482	40	142	17	-18	481.5555556	38.44444444	142	17	-17	481.5214008	36.44747082	140.770428	17.307393	-12.71984436	485.1856474	31.9875195	140.2516901	17.30473219	3.450858034	491.3359816	31.61070458	139.6265942	17.2393895	2.701024462	85	83	9	10	76	0	261	861	4	5	2	19	84.44444444	83	7.222222222	6.111111111	66.66666667	0	247.4444444	776.6666667	13.44444444
Marten	1	-29964.905	165496.2416	43	0	69	14	0	43.4	0	69	14	0	42.73595506	0.123595506	69	13.52808989	-0.157303371	43.01534829	0.567886659	69.02479339	13.540732	-0.434474616	45.7972973	2.538918919	69.11837838	13.87675676	0.261081081	8	78	0	0	1	100	12	61	72	69	7	88	33.4	78.4	0	0	14	39.2	41.6	221.4	47.8
Marten	1	-30203.905	161651.2416	42	0	68	14	0	42	0	68	14	0	40.38582677	0.362204724	68	14	-0.188976378	38.8389662	0.262425447	67.94135189	13.8777336	0.128230616	39.87077234	0.5113579	67.90762241	13.85058051	-0.10903584	62	81	0	4	13	55	50	407	0	0	0	88	58.28571429	81	0	3.714285714	15.71428571	55.14285714	53.71428571	402.8571429	3.142857143
Marten	1	-63701.905	45310.24156	48	4	72	14	7	48.11111111	3.444444444	72	14	6.888888889	48.15686275	5.466666667	72.36078431	14.36078431	2.756862745	49.64902103	3.563451777	72.20812183	14.44670051	2.815808557	50.83115992	2.940974605	72.35929993	14.52436513	2.467398765	57	68	0	0	12	66	66	398	22	26	1	99	61.55555556	68	0	0	13.77777778	53.33333333	66	443.3333333	13.66666667
Marten	1	-52780.905	32571.24156	233	65	125	16	24	233.125	65.875	125	16	25	233.3372093	59.6744186	125.0697674	16.10465116	-17.28682171	236.0082902	55.71865285	124.6398964	16.19481865	4.085492228	236.2499477	55.01716559	123.9221269	16.12518317	5.711743772	86	75	0	14	51	0	170	698	60	10	14	74	84.875	75	0	16.875	49.375	0	191.25	675.5	62
Marten	1	-28760.905	17120.24156	540	21	92	17	-51	540	30.11111111	92	17	-47.11111111	539.6666667	39.22352941	91.65882353	17.12941176	-20.55294118	535.4266319	32.77911227	91.17650131	17.22402089	-2.873629243	527.6161257	31.69486911	91.32376963	17.22450262	-5.012146597	69	63	10	11	54	0	243	587	102	2	15	59	77.66666667	63	8.888888889	20.33333333	48.44444444	0.777777778	213.6666667	606.4444444	32.66666667
Marten	1	-44073.905	-10475.75844	307	27	139	15	13	307.375	26.75	138.5	15	13.875	307.2890625	26.828125	138.1289063	15	11.75	309.0520291	22.37825182	138.2169615	15.00520291	12.25026015	313.8125393	21.6695324	138.5124764	15.14091004	4.928077165	83	83	0	9	13	0	84	506	2	0	0	41	85	83.5	0.75	9.5	14.375	0	87.625	489.875	5
Marten	1	-43000.905	-7059.758443	327	32	156	15	-22	326.75	26.75	156	15	-20.75	325.6601563	29.03515625	156	15	-6.4375	323.5706861	23.54313929	154.8752599	14.67463617	-4.522869023	321.9746544	23.09090909	154.1095517	14.62840385	-1.710305823	65	92	0	12	13	0	82	460	0	2	1	38	64.25	92.375	0	16.125	16.875	1.75	86.375	459.5	1.375
Marten	1	-41188.905	-5843.758443	345	27	148	15	-10	345.375	26.875	148	15	-12.625	345.5859375	24.7578125	148.8085938	15	-7.21875	344.2715921	31.4037461	147.9401665	15	3.128511967	343.4625263	29.69494737	148.1292632	15.02357895	1.164210526	90	95	0	26	32	0	77	387	10	4	0	40	81.625	95	0	27	35.125	0.5	91.25	385.25	23.875
Marten	1	-40038.905	-4265.758443	377	51	136	17	-39	377.625	48.5	136	17	-45.125	375.2460938	46.76953125	136	17	-46.79296875	367.8168574	50.54422477	134.7674298	16.78668054	-15.62539022	359.1605042	44.98214286	134.3420168	16.40756303	-2.237184874	83	75	16	26	9	0	54	331	78	15	0	58	82	75	13.875	25.25	21.75	0	113.875	473.875	47.875
Marten	1	-39522.905	-5735.758443	376	35	141	16	48	375.2222222	36.33333333	140	16	46.77777778	374.2851563	29.39453125	139.5234375	16	44.5703125	372.0259471	28.39283861	139.6071614	15.78515828	9.701089777	371.1861001	32.15281557	139.6211011	15.70839439	8.292861629	89	95	0	1	83	0	240	871	24	9	15	23	90.77777778	94.33333333	0	10.66666667	58.77777778	0.333333333	159.5555556	703.8888889	27.11111111
Marten	1	-36775.905	123046.2416	54	1	66	15	2	53.5	0.5	66	15	1.5	52.47435897	0.846153846	66.06410256	15	0.506410256	53.36814159	2.232743363	66.37256637	14.98761062	-0.911504425	55.09106311	2.334603981	66.4858111	14.91317238	-1.315544261	10	82	0	2	0	66	14	77	34	2	0	89	29.5	82	0	1.5	6.333333333	84.16666667	27.5	191.1666667	51.16666667
Marten	1	-34795.905	131139.2416	71	39	72	16	40	71	37.4	72	16	29.8	70.94339623	23.99371069	72	16	25.76100629	71.49707031	18.69433594	72.02246094	16	10.15820313	72.45363215	21.0309119	72.18315301	15.99227202	11.1236476	84	96	0	0	0	0	80	522	106	14	7	76	82.2	96.4	0	0	21.6	0	78.2	508.4	41.6
Marten	1	-34429.905	126428.2416	88	16	69	16	-16	87.75	13.5	69	16	-16.875	87.96624473	9.421940928	69.20675105	16	-8.29535865	89.84090909	10.97090909	69.56727273	16	1.155454545	91.59460716	11.94560669	69.80148768	15.981404	2.235239424	84	86	0	0	53	0	77	530	0	5	1	81	76.625	86	0	0.375	36.875	0.25	70.25	505	19.5
Marten	1	-33249.905	25739.24156	434	56	152	15	-11	433.25	44.16666667	152.5	15.16666667	-23.66666667	433.313253	48.35742972	153.1405622	15.437751	-2.429718876	432.9565672	47.66091052	153.1732077	15.45892203	-8.179487179	432.7807588	45.36072102	153.2664012	15.34919304	6.71892685	79	95	0	2	44	29	128	553	10	20	0	50	78.75	93.5	0	1.833333333	35.66666667	14.91666667	150.25	560.75	8.25
Marten	1	-33191.905	27846.24156	432	39	147	16	-12	431.6	40.8	147	16	-8.3	431.8242188	45.86328125	148.8554688	16.37109375	3.23828125	433.7871236	42.74247144	149.3722741	16.3271028	-12.2066459	436.4202929	43.11778243	148.7953975	16.06548117	-7.242050209	89	95	0	1	41	0	87	525	32	2	6	51	89.9	94.8	0	9.4	36.1	0	77.6	538.1	28.6
Marten	1	-32172.905	23632.24156	443	35	151	15	-43	442.5555556	33.33333333	151	15	-44.11111111	443.2412451	31.82101167	150.6031128	14.83657588	-31.42412451	445.7964694	34.32606438	148.4626168	14.63966771	-5.22741433	447.0870111	32.65362895	147.4013805	14.6350136	5.796067768	79	89	0	2	21	0	124	560	2	3	0	37	81.66666667	89	0.222222222	1.666666667	24.22222222	7.555555556	151.2222222	578	24.22222222
Marten	1	-30080.905	156643.2416	63	1	70	15	-18	63.66666667	6.888888889	70	15	-17.44444444	64.09865471	9.497757848	69.67713004	14.67713004	-8.771300448	61.15369898	9.28252551	69.43558673	14.61033163	-2.772321429	59.05231335	9.085173502	69.35725552	14.66587802	2.773659306	61	86	0	12	11	11	57	431	141	4	3	86	41.66666667	85	0	4	10.22222222	40.66666667	44	301.7777778	60.77777778
Marten	1	-27040.905	202193.2416	88	49	79	15	61	87.25	46.375	79	15	42.375	88.33962264	41.58018868	79.22641509	15	48.86792453	92.81283422	41.48355011	80.35801527	14.95877863	5.20855615	100.640536	40.54073081	81.01540522	14.98191561	4.745728643	87	83	0	0	15	0	41	346	287	41	11	66	83.625	83	0	0	17.375	0	57.375	513.75	151.5
Marten	1	-25601.905	201906.2416	134	34	85	15	-34	135	35.4	85	15	-41.4	135.0820313	36.06640625	85.5859375	15	-39.234375	134.3104881	38.98857736	85.52751817	14.95638629	-5.131360332	132.0962343	37.96171548	85.25648536	14.89476987	4.968410042	49	84	0	0	32	0	126	351	124	11	9	61	67.3	84	0	0	49.7	0	133.4	579.8	176.4
Marten	1	-17656.905	-108133.7584	282	66	86	18	-60	281.3333333	63	82.33333333	17.66666667	-66.66666667	281.4055118	56.84645669	81.1496063	17.55905512	-62.71259843	270.1207704	57.62623634	81.68610099	17.30088496	8.0661114	258.6680717	55.03076923	81.92855638	16.8231823	4.029504742	95	91	0	25	32	0	57	451	1	1	0	53	92.66666667	90.11111111	8.555555556	23	34.88888889	0	75.33333333	511.3333333	25.11111111
Marten	1	-14179.905	-114619.7584	313	51	81	19	36	313.5555556	50.88888889	81	19	42.66666667	314.5176471	51.7372549	78.21176471	19	16.97647059	323.9443833	42.23898678	77.39922907	18.95814978	-8.862885463	329.5978546	41.92578809	77.89360771	18.83121716	-0.405647986	89	60	0	77	27	0	65	415	2	0	1	49	89	60	19.88888889	38.88888889	26.33333333	0	76.33333333	437.7777778	93.77777778
Marten	1	-14037.905	-110690.7584	350	41	86	19	6	349.7777778	42	86	19	6.444444444	349.4229249	46.13833992	86.98814229	19.20158103	-2.691699605	348.4434011	44.82368284	87.47678665	18.86802295	-21.47470005	347.6859001	43.64750315	87.69282417	18.52119178	0.13701217	91	73	0	37	23	0	85	564	16	1	0	43	87.44444444	73	11	30.55555556	21.55555556	0	93.22222222	512.4444444	36.66666667
Marten	1	-6540.905	-121924.7584	433	31	126	16	45	432.5555556	28.77777778	126	16	42	432.3735409	26.85603113	125.1712062	16.0311284	37.28015564	433.1494253	31.43521421	124.8056426	16.1954023	5.21107628	436.140122	32.26804124	124.3953293	16.45697454	4.150852093	94	88	74	70	48	0	59	406	525	7	1	22	92.55555556	88	60	71.22222222	48.66666667	0	66	429.5555556	331.4444444
Marten	1	-3621.904998	-126363.7584	493	31	142	18	15	492.8888889	32.55555556	142	18	13	492.7265625	23.375	142	17.69140625	15.12890625	492.8696781	26.5145379	141.4439252	17.3317757	5.018172378	496.1688638	27.46976355	140.7143754	17.21510776	3.771709563	66	77	0	5	11	0	65	266	26	1	13	16	73.33333333	76.66666667	6.333333333	5.555555556	13.66666667	0	64.77777778	261.3333333	26.77777778
Marten	1	-18155.905	-108131.7584	235	95	75	17	4	235	95	75	17	19.22222222	234.078125	65.4921875	74.890625	16.9453125	5.96875	226.8266528	54.08901614	76.88912025	16.80426861	9.361270172	235.5505952	51.21899802	78.99925595	16.89955357	-7.428819444	85	83	0	21	33	0	140	706	185	5	0	59	89.77777778	83	4	19.66666667	37.33333333	0	143.2222222	684.8888889	162.3333333
Marten	1	-17445.905	-107244.7584	303	37	88	17	46	303	45	88	17	35.11111111	302.4163424	54.21789883	87.83657588	17	-11.64202335	292.9744259	58.68580376	87.52922756	16.87108559	-14.33924843	286.5639386	54.67028986	86.88810742	16.74083546	2.710358056	87	88	7	52	18	0	44	359	208	1	2	56	90.66666667	88	17	50.77777778	30.55555556	0	72.22222222	492.6666667	82
Marten	1	-17280.905	-106575.7584	317	65	92	17	9	317	67	92	17	4	312.1687243	67.25102881	92	17	-15.74074074	301.9802667	53.78933333	90.88266667	16.568	5.7056	298.2424564	50.8518912	90.41138972	16.41457714	2.232681683	93	90	0	19	19	0	66	490	0	0	3	40	90.44444444	90	16.66666667	33.33333333	20	0	85.77777778	570.8888889	29.77777778
Marten	1	-16984.905	-108443.7584	309	73	89	16	-5	308.75	71.625	87.875	16.75	-4.75	307.233463	63.48249027	87.52918288	16.98054475	11.62256809	300.2884817	50.4434555	86.98115183	16.97329843	16.93089005	291.0505546	51.97568259	86.17619454	16.84300341	12.36049488	80	97	0	19	34	0	256	697	29	0	3	50	82.625	95.875	0	20.875	39.625	0	237.625	722.25	31.125
Marten	1	-10044.905	-129226.7584	477	57	86	20	-50	476.8888889	55.33333333	86	20	-53.77777778	476.7470356	49.1027668	84.48616601	20.36363636	-21.26086957	473.4028777	46.21748755	82.63641395	20.24349751	14.1294964	466.3478071	43.45166921	82.30744054	20.04647611	9.428540257	86	56	12	40	64	0	221	746	119	3	1	51	85	56	17	34.22222222	55.66666667	0	152.3333333	602.7777778	102.2222222
Marten	1	-9370.905	-129302.7584	489	31	92	19	27	488.8	31.7	92	19	26.9	488.98	39.645	91.175	19.36	33.705	485.7513843	38.38648948	89.48117386	19.74972315	27.93909192	479.407624	39.66493394	88.21724063	19.74702188	14.56032055	86	66	15	22	69	0	277	876	50	6	27	37	81.2	66	1.5	25.4	51.6	0	169.1	694	47.5
Marten	1	-9208.905	-128847.7584	497	38	91	20	-1	496.5555556	38.88888889	91	20	-2.111111111	494.3320313	40.26953125	91	20	19.15234375	487.5318919	42.56972973	90.11405405	19.86216216	15.60432432	481.1203186	40.08867843	89.59362893	19.73331898	11.48923805	62	69	0	20	31	0	58	369	39	10	0	50	75.44444444	69.44444444	12	27.11111111	45	0	132.5555556	551.3333333	46.88888889
Marten	1	-8729.905	-127737.7584	492	58	94	19	16	491.2222222	56.11111111	94	19	18.55555556	490.8754864	40.3463035	92.91050584	19.27237354	18.45136187	487.481289	41.80405405	92.6954262	19.41320166	-1.893451143	482.4646316	38.55094737	92.97810526	19.45705263	4.223368421	83	71	14	55	31	0	164	707	37	14	25	39	71.22222222	70.77777778	1.555555556	60.44444444	37.88888889	0	165.3333333	598.8888889	40.55555556
Marten	1	-8720.905	-128568.7584	489	35	94	19	4	489.1111111	35	94	19	3.444444444	489.0962343	31.86610879	93.22175732	19.25941423	8.309623431	488.3923117	35.11111111	92.9031069	19.39652449	17.28541338	485.1098315	37.76220943	92.94945617	19.46278524	10.27148646	71	71	15	20	46	0	120	540	0	0	0	35	67.88888889	71	10	28.33333333	42.33333333	0	103.4444444	498.8888889	5.777777778
Marten	1	-8379.905	-127880.7584	497	26	94	19	2	496.6666667	24.55555556	94	19	5.666666667	495.7898833	26.22178988	94.30350195	19	6.498054475	491.9376623	33.09974026	96.70597403	19.13922078	12.46961039	488.8433608	34.08106396	96.7563859	19.22144817	6.564914503	70	72	15	41	29	0	85	459	18	15	30	30	71.66666667	72	15	30.22222222	34.22222222	0.555555556	90.55555556	467.7777778	18.55555556
Marten	1	-8311.905	-126746.7584	495	30	92	19	14	494.5555556	29.77777778	92	19	13.66666667	494.3035019	23.66536965	93.03501946	19	20	491.7251948	30.91220779	94.86441558	19.25662338	11.38857143	487.5522794	35.52132999	95.41112505	19.36177332	6.129025512	62	74	0	16	30	0	62	386	40	0	0	32	66.33333333	74	5	18.22222222	31.88888889	0.666666667	74.44444444	376.2222222	31.11111111
Marten	1	-8195.905	-122858.7584	458	27	102	19	67	457.3333333	32.11111111	102	19	65.11111111	457.1361868	45.75097276	104.614786	18.26070039	14.48638132	452.1511204	41.51328817	106.5492444	17.70661803	-9.080771235	447.4046619	38.71083578	105.7257455	17.65434691	-0.564888702	95	72	78	44	32	0	65	404	55	1	0	29	88.33333333	72	25.88888889	62.66666667	25.33333333	0	64.22222222	434.1111111	72.11111111
Marten	1	-8086.905	-125159.7584	464	19	94	20	-95	465.1	32.9	92.2	19.8	-98.5	465.5664063	49.4453125	90.0625	19.5625	-55.89453125	467.0919481	46.00935065	90.76	19.49142857	-12.37298701	468.3058181	44.06847301	93.14324722	19.47321991	-7.415668977	86	59	0	50	33	0	58	509	32	1	2	48	81	55.8	31.1	46.7	24.5	0	66.6	508.5	58.1
Marten	1	-8071.905	-127948.7584	494	29	107	19	40	493.8888889	28.88888889	107	19	37.55555556	493.8521401	27.96498054	102.4980545	19	26.0155642	492.855428	26.45041754	100.0861169	18.97025052	11.82776618	491.042414	29.72272631	99.94429204	18.99556869	7.29056763	79	73	0	5	69	0	220	862	55	12	0	27	80.77777778	73	2.222222222	6.888888889	70	0	218.4444444	856.3333333	65.88888889
Marten	1	-7246.905	-124717.7584	480	54	111	19	-16	480	54.75	111	19	-21.25	480.0078125	50.95703125	108.09375	19.1640625	-33.890625	478.0817511	45.375	106.1492616	19.1592827	-16.80907173	474.6685666	42.96580114	106.0620646	18.86637112	-1.783196116	82	73	0	51	59	0	141	638	61	10	0	39	82.25	73	2.5	36	50.375	0	137.875	594.625	80.25
Marten	1	-6956.905	-125127.7584	483	41	111	19	-14	483.125	42.625	111	19	-14.125	483.2890625	40.47265625	111	19	-6.58984375	482.5980239	42.11180447	111.4030161	18.64378575	2.035361414	480.8655303	39.39246633	110.856271	18.50210438	-0.906565657	63	76	0	13	61	0	97	450	49	10	1	29	62.75	76	0	9.75	46.875	0	78.625	421.5	30.875
Marten	1	-6453.905	-124068.7584	469	52	116	18	-9	468.625	54.875	116	18	-14.875	469.1523438	50.203125	115.9023438	18.01953125	-27.02734375	470.4252993	44.42946382	116.184279	18.08224883	-17.47891723	470.29084	41.46517518	116.8414943	17.93879274	-3.377585479	87	72	0	57	30	0	99	530	144	1	3	26	80.875	73.5	0	30.375	31.625	0	73.375	414.375	135.375
Marten	1	-6281.905	-120912.7584	438	22	129	16	50	438	26.375	129	16	52.625	437.4375	31.11328125	129.4023438	16.40234375	36.53125	436.0992723	34.01299376	129.8290021	16.56185031	8.523388773	435.4056782	33.89505783	129.7366982	16.61388013	-7.58086225	92	86	0	36	50	0	67	413	258	6	0	20	88.25	86	17.625	49.5	46.375	0	93.125	511.75	198.625
Marten	1	-5345.905	-124378.7584	483	37	123	18	-23	482.4	37.6	124	18	-22.7	482.1764706	40.22745098	125.345098	17.96078431	-38.16470588	482.2041558	41.01662338	126.1948052	17.82909091	-12.65506494	482.2988698	37.04081206	126.3892842	17.72457095	-1.372750105	88	75	17	42	22	4	52	304	116	4	0	24	84	74.6	26	43.7	22.1	2.2	54.4	315.7	138.2
Marten	1	-5203.905	-125093.7584	482	36	131	18	9	482	33.77777778	131	18	8.666666667	482.4335938	30.45703125	129.828125	17.765625	15.5	485.2737226	32.06517205	129.7945777	17.53962461	6.02919708	487.0580105	32.02031414	129.6508901	17.57633508	-2.170052356	76	81	0	11	20	0	72	325	42	7	3	22	81.55555556	81	3.555555556	28.77777778	20.44444444	1.111111111	67.22222222	353.8888889	43.55555556
Marten	1	-4889.905	-125972.7584	487	6	136	17	20	486.7777778	13.11111111	136	17	19.11111111	487.744186	22.15891473	136	17	13.45348837	489.5606061	21.74242424	136.0752351	17.13061651	9.102403344	491.4703408	25.19877997	135.4270088	17.23832562	3.596339924	87	80	0	15	55	0	188	884	70	19	2	17	79	80	3.888888889	5.222222222	39.66666667	0	116.5555556	530.5555556	46.88888889
Marten	1	-4341.905	-125670.7584	491	38	140	17	-26	491.25	44.875	140	17	-29.375	490.7003891	38.84046693	139.3307393	17.16731518	-42.26070039	490.2253375	35.19989616	137.7570093	17.43665628	-7.640186916	490.8852768	29.65457215	137.3821309	17.44106544	0.220008389	96	78	40	38	24	0	41	291	12	0	0	19	94.875	78	34	44.375	28.75	0	68.875	400.625	24.625
Marten	1	-4288.905	-126309.7584	485	17	140	17	-59	485.7777778	24.11111111	140	17	-46.55555556	486.9209486	30.7944664	140.1818182	17	-17.12648221	490.5877743	25.77742947	139.9472309	17.13897597	-0.57523511	494.3950851	26.24385633	139.1701323	17.24826717	4.132955261	79	78	35	40	28	0	60	475	28	12	1	18	75.22222222	78	15.77777778	35.22222222	31.77777778	0	120.1111111	445.5555556	74.77777778
Marten	1	-4074.905	-126552.7584	489	32	141	17	-30	489.4444444	25.22222222	141	17	-17	489.6181102	23.4488189	140.9645669	17.03937008	1.598425197	492.8018819	24.4312598	140.8959749	17.15838996	6.478306325	496.5433005	26.20989725	139.9433844	17.25623821	4.625078633	67	76	0	14	31	0	75	337	15	4	0	16	75.11111111	76	9	17	34.22222222	0.222222222	113.3333333	351.2222222	12.88888889
Marten	1	-3868.904998	-124669.7584	496	44	139	17	5	495.6666667	43	139	17	4.333333333	495.8333333	38.34126984	137.2380952	17.59126984	12.47222222	494.8972353	35.96974439	136.8450704	17.68805425	-7.673969744	492.264558	36.56661081	136.8175534	17.62945119	-9.242563888	85	82	0	16	27	0	75	354	144	2	3	21	79.88888889	82	2	20.44444444	25.44444444	0.555555556	106.3333333	365.4444444	87.55555556
Marten	1	-3569.904998	-123869.7584	484	45	138	18	-8	484.125	47.875	138	18	-13	485.1511628	39.39534884	138.1124031	17.8875969	-28.02713178	487.2739085	37.36174636	138.1247401	17.57172557	-17.44074844	488.7954783	33.93950178	138.0958761	17.45300398	-3.943688507	83	81	2	68	40	0	143	632	24	6	6	22	88.125	79.5	15.5	52.875	43.875	0	164.75	645.875	62.125
Marten	1	-3498.904998	-125186.7584	489	16	139	17	77	489	15.44444444	139	17	71.77777778	489.2723735	28.92607004	139	17	37.57587549	490.1335065	34.15428571	139.5485714	17.34285714	4.28	493.1155936	33.01776756	139.2865803	17.42830268	-4.102633779	71	81	0	12	33	0	76	361	40	4	10	18	79	81	12.44444444	14.22222222	31.55555556	0.444444444	109.4444444	443.1111111	39.88888889
Marten	1	-3211.904998	-123501.7584	479	42	145	17	-33	479	41.625	142.75	17	-31.75	478.7882353	39.26666667	141.9058824	17.04705882	-31.60784314	480.6614502	33.54981742	141.2780386	17.17110068	-6.696400626	484.4333264	32.4226502	140.614193	17.14046473	-7.384969646	78	82	0	11	24	0	63	314	133	37	22	19	81.375	81.625	3	13.875	47.25	0	172.875	599	155.75
Marten	1	-3114.904998	-126440.7584	497	33	141	17	52	497.3333333	29.11111111	141	17	52.11111111	497.5537849	23.5498008	141.2191235	17.1314741	39.81673307	501.6991658	24.72210636	141.1162669	17.26433785	12.87851929	506.9230447	26.93331935	140.1669113	17.39882575	5.554833298	72	83	9	1	45	0	184	593	8	1	16	18	73.44444444	83	5.333333333	1.111111111	52.11111111	0	216.2222222	622	28.33333333
Marten	1	7025.095002	29427.24156	700	39	49	14	-52	700	42.125	49	14.25	-45.25	700	45.5703125	49	14.46875	0.69921875	700	44.52232606	49.01557632	14.73208723	16.06593977	700	45.0508794	49.04794807	15.05150754	5.733249581	82	88	0	8	42	0	186	791	64	7	17	60	81.125	85.75	12.875	19.25	39.5	0.5	176.75	723.625	63.625
Marten	1	-35570.905	131547.2416	75	29	71	16	20	75	30.66666667	71	16	20.77777778	74.58823529	23.76470588	71	16	16.3627451	69.11649366	16.67012687	71.2260669	15.89965398	7.966551326	66.86289501	17.02497452	71.24974516	15.79969419	7.676860347	53	89	0	0	13	50	63	393	0	8	6	83	60.88888889	89	0	0.555555556	16.66666667	45.22222222	63.11111111	453.8888889	1.777777778
Marten	1	-34971.905	129676.2416	80	23	72	16	34	80.11111111	20.66666667	72	16	32.55555556	80.048	17.784	72	16	28.6	79.61397059	19.32352941	72.03676471	16	17.56801471	79.34580153	15.88931298	71.95801527	15.96030534	9.627480916	87	97	0	0	16	3	53	568	12	14	0	75	86.33333333	97	0	0	17.11111111	1	54.11111111	555	17.33333333
Marten	1	-30836.905	160784.2416	32	0	67	13	0	32.8	0.4	67	13	0	33.08064516	0.182795699	67.61290323	13.34946237	0.032258065	35.15280899	0.202247191	67.82022472	13.61348315	0.052808989	35.65276828	0.205741627	67.87423103	13.61585783	0.038961039	81	79	0	0	0	0	32	359	59	33	13	87	75	79	0	0	9.6	0	38	351.4	34.8
Marten	1	-30810.905	158249.2416	38	0	68	14	1	38.33333333	0	68	14	1	38.15350877	0.214912281	68	14	0.228070175	39.18664643	0.792867982	68	13.99013657	0.29969651	39.54979157	1.11208893	68.01621121	13.93932376	0.349235757	6	81	0	0	0	50	13	52	0	0	0	87	7.833333333	81	0	16.66666667	7.166666667	33.33333333	15.5	65.5	2.833333333
Marten	1	-30564.905	160727.2416	36	0	68	14	0	36.55555556	0	68	14	0	36.01428571	0.047619048	67.92857143	13.83809524	0.004761905	35.92094017	0.188034188	67.85149573	13.66132479	0.03525641	35.74693042	0.211459754	67.8744884	13.62210095	0.03478854	60	81	0	3	9	62	39	352	13	0	0	87	55.22222222	80.66666667	0	3	12.88888889	63.55555556	48.11111111	375.4444444	17.66666667
Marten	1	-30297.905	161542.2416	40	0	68	14	-1	40.55555556	0.444444444	68	14	-0.333333333	39.50555556	0.227777778	68	14	-0.088888889	37.82871287	0.232673267	67.89405941	13.83168317	0.024752475	39.10761155	0.431496063	67.90341207	13.82414698	-0.065616798	60	81	0	0	15	64	57	425	47	8	4	88	61.88888889	81	0	0.222222222	17.66666667	52	56	428.4444444	13.77777778
Marten	1	-45232.905	-6277.758443	303	22	153	14	-30	303.2222222	24.33333333	153	14	-26.77777778	303.5234375	24.32421875	153.3671875	14	1.1171875	301.4927007	21.7632951	153.495829	13.93222106	8.338894682	299.9763499	20.3842612	152.7766848	13.94181666	5.435747175	61	87	0	2	16	0	104	436	4	2	0	26	67.88888889	87	0	4.111111111	21.11111111	0.555555556	120.5555556	464.3333333	3.111111111
Marten	1	-44845.905	-6112.758443	308	10	153	14	-39	307.8888889	14.22222222	153	14	-38.33333333	307.5573123	19.07905138	153	13.87351779	-9.861660079	306.3547209	17.16588419	153.2994262	13.71726656	9.526864893	305.8941744	18.86441744	153.7552389	13.85058676	7.917225482	73	87	0	3	59	0	142	482	0	6	1	25	68	86.66666667	0	2.333333333	40.88888889	11.66666667	121	419.4444444	0
Marten	1	-44760.905	-6865.758443	293	19	153	14	-1	293.1111111	20.11111111	153	14	-1.666666667	293.1322957	18.6614786	153.311284	14	3	296.8798127	17.76586889	153.0718002	13.91519251	3.860561915	301.4527197	19.78514644	152.3089958	14.03891213	6.062761506	52	88	0	10	9	6	75	377	2	2	0	26	53.22222222	88	0	4.333333333	15	9.111111111	78.55555556	372.3333333	1.444444444
Marten	1	-44577.905	-5797.758443	312	13	153	13	13	312	16	153	13	11.77777778	312.28125	12.609375	153.3359375	13.4375	5.44921875	312.4913928	14.74126239	153.562337	13.68179447	11.29316641	311.2112647	17.61913735	154.0517169	13.85071189	8.921482412	89	84	83	74	18	0	71	469	44	1	0	25	84.55555556	84	55.33333333	44.44444444	24	0	97.22222222	476.7777778	21.66666667
Marten	1	-33654.905	25038.24156	430	47	155	16	88	430	48.88888889	155	16	77.66666667	429.6829268	52.93902439	155	16	41.45934959	428.9805161	47.43601896	156.1384939	15.61506056	-6.099526066	429.3304549	46.93555181	156.4597725	15.49115417	-4.305812974	75	92	0	2	46	30	165	588	9	19	0	54	76.33333333	92	0	2.111111111	45.33333333	20.11111111	166.7777778	605.4444444	9.888888889
Marten	1	-32840.905	25192.24156	441	56	151	15	-64	441	50.66666667	151	15	-63.33333333	440.8242188	49.6953125	150.9765625	14.98828125	-36.1640625	439.7778936	44.93743483	151.3680918	14.75912409	10.53701773	440.2108915	43.29541632	151.5302775	14.78301093	8.857022708	84	92	0	2	45	10	174	567	10	20	0	45	81.11111111	91	0	0.888888889	52	17.88888889	171.1111111	578.6666667	10.11111111
Marten	1	-30685.905	161984.2416	34	0	68	14	0	34.5	0	68	14	0	34.98469388	0.132653061	68	13.66836735	-0.005102041	37.33867521	0.541666667	67.93162393	13.82692308	0.120726496	39.41671159	0.474932615	67.91374663	13.86091644	-0.018867925	47	78	0	0	35	0	74	393	64	71	2	87	66.66666667	79.5	0	0	19.16666667	0	48.16666667	382	36.5
Marten	1	-29996.905	163785.2416	46	1	69	14	0	45.5	1	68.5	13.5	-0.666666667	44.70857143	0.577142857	68.31428571	13.32	-0.474285714	43.73183214	1.067553736	68.19037871	13.51586489	-0.355168884	45.125	1.828381148	68.33043033	13.75563525	-0.112704918	69	79	0	0	73	34	88	614	5	3	0	87	67	79	0	0.333333333	43.83333333	44	68	485.5	7.166666667
Marten	1	-29906.905	162105.2416	47	0	68	14	1	47.2	0	68	14	1.4	47.35294118	0.260504202	68	14	0.848739496	44.18253968	0.816468254	68	14	-0.253968254	42.16106372	0.783743101	67.98093327	13.93176116	-0.390366282	46	81	0	3	18	54	41	273	2	1	3	87	59.4	81	0	0.6	20.4	47.6	57	413.4	1.4
Marten	1	-29580.905	162219.2416	53	0	68	14	-3	52.55555556	0	68	14	-3.111111111	51.55714286	0.878571429	68	14	-1.992857143	47.97619048	1.0625	68	14	-0.572916667	44.3424408	1.06010929	68.01214329	14.00971463	-0.426836673	60	81	0	2	14	65	56	422	6	0	0	86	59.77777778	81	0	0.888888889	16.22222222	57.55555556	54.66666667	417.5555556	3.111111111
Marten	1	-18577.905	26862.24156	568	17	98	14	76	568.3333333	20.22222222	98	14	70.88888889	571.3643725	27.8340081	98	14	62.76923077	577.8842887	41.93895966	97.66135881	14.59394904	17.39596603	582.338052	42.19332347	97.25755335	14.82611452	11.72216353	75	99	0	1	71	0	255	751	34	27	5	55	77	99	5.333333333	2.333333333	62.33333333	0	233.4444444	729.1111111	48.44444444
Marten	1	-17893.905	27966.24156	575	30	100	14	83	575.6666667	21.66666667	100	14	81.66666667	576.5078125	39.02734375	100	14	49.87109375	576.3810768	40.27077888	100.5033978	14.35023523	13.63460533	576.4666244	40.62103929	99.93831855	14.62230672	7.405154204	87	99	0	2	40	0	125	513	64	41	2	51	84.44444444	99	1.333333333	1.333333333	42.88888889	0	128.2222222	525.4444444	69.22222222
Marten	1	-17293.905	28326.24156	573	3	103	14	82	573.2222222	12.55555556	103	14	80.66666667	574.2222222	44.43253968	101.8968254	14.53968254	37.49603175	577.4828677	43.65102794	101.2303637	14.55983131	13.34686347	580.3175306	41.73345976	100.9245681	14.66666667	7.687526338	92	98	3	1	76	0	241	885	50	0	0	50	77	98	0.333333333	1	54.55555556	0	201.5555556	759.4444444	34.22222222
Marten	1	-16451.905	28584.24156	600	16	103	14	104	599.9	37.4	103	14	92.9	597.9568627	43.30980392	103	14	56.4745098	593.8167539	46.94764398	101.4308901	14.64031414	28.0947644	592.9645794	47.59203036	100.5686275	15.06557031	12.53889943	93	98	0	11	72	0	99	659	31	0	6	50	82.7	98	11.4	17.5	56.8	0.8	141.5	571.8	30.3
Marten	1	-16049.905	29364.24156	591	53	104	15	93	589.5555556	35.66666667	104	15	94	589.2890625	48.625	104.4570313	14.73046875	53.2109375	589.6586889	42.66805411	103.7622268	14.60926119	7.560874089	589.7201172	42.30772451	103.3837136	14.68704208	6.094620054	79	99	0	1	34	0	334	854	100	16	35	51	74.55555556	99	0	1.888888889	49.44444444	0	241.6666667	756.2222222	49.22222222
Marten	1	-13022.905	19712.24156	674	28	110	15	0	674.4444444	25.88888889	110	15	-2.555555556	674.2723735	28.62256809	107.7237354	15.21400778	-7.513618677	668.5347871	33.80841121	105.6666667	15.29646937	-4.751298027	662.3577406	36.90585774	105.1451883	15.24246862	8.50292887	73	77	0	1	65	0	236	725	208	1	4	33	70.33333333	77	4.111111111	2.777777778	60.77777778	0.222222222	199.7777778	659.6666667	83.66666667
Marten	1	-12965.905	20101.24156	658	38	100	16	-27	658.7	33.5	100	16	-30.7	658.4960938	38.26953125	99.5390625	16	-24.2109375	660.0664935	35.76051948	102	15.69662338	-4.795844156	659.91923	38.54634861	101.6618539	15.74094999	2.048127223	56	76	0	2	69	0	259	462	42	32	16	37	68.9	76	2.6	4.6	63.5	0	219.8	607.5	50.3
Marten	1	-12525.905	19860.24156	667	27	98	16	-27	668	33.6	100.2	15.8	-14.4	668.0976563	29.48046875	102.7265625	15.5703125	10.78515625	667.8872141	34.19698545	102.8768191	15.63097713	-5.08991684	665.5575796	38.0190536	102.5085846	15.6821608	1.044179229	76	77	0	2	51	0	206	679	16	28	8	31	72.2	76.8	0.6	2.5	54.8	0	179.6	665.7	10.7
Marten	1	-12287.905	20172.24156	655	17	98	16	-17	655.2222222	21.55555556	98	16	-18	655.9140625	28.01953125	97.140625	16.21484375	9.19140625	660.8475992	34.85490605	98.62995825	16.14979123	-1.036534447	664.6557068	37.86743455	98.75769634	16.20670157	-5.733193717	79	78	0	2	57	0	178	659	95	7	18	36	70.11111111	78	0	13.55555556	44.66666667	0	173.6666667	625	86.55555556
Marten	1	-12169.905	21091.24156	666	28	91	17	-8	665.5555556	26.77777778	89.33333333	17.33333333	-7.111111111	665.4435798	26.55252918	88.56809339	17.48638132	-5.996108949	663.5729113	30.56668396	90.33367929	17.31603529	16.14945511	662.676077	36.18423254	91.39899624	17.46235885	0.354454203	79	75	5	5	53	0	257	834	113	4	31	39	79.33333333	75	3.222222222	8.111111111	46.55555556	0	192.8888889	690.7777778	73.66666667
Marten	1	-12059.905	20589.24156	658	38	94	17	54	658	43.11111111	94	17	44.44444444	657.6705882	43.35686275	94.12941176	16.85098039	12.32941176	660.0234864	34.53757829	92.89979123	16.9545929	-0.038622129	663.4143993	35.51025534	94.1808288	16.88949351	-1.442863123	64	74	0	60	55	0	39	241	0	0	0	36	78.11111111	74	10.77777778	48.66666667	39.33333333	0.222222222	125	469.5555556	0.333333333
Marten	1	-5380.905	-122600.7584	455	9	131	17	61	455.5	6.125	131	17	60.625	455.6124031	19.06589147	131.255814	17	40.81782946	457.0838105	25.75950026	130.6902655	16.96408121	8.973451327	459.7216495	27.38628235	130.2152325	16.91815695	7.545970966	32	87	0	2	29	7	108	288	511	7	1	20	41.875	87	15.75	8.625	28.25	2.25	108.375	336	237.875
Marten	1	-5121.905	-123647.7584	478	27	130	17	50	478.7777778	28.33333333	129.3333333	17.33333333	49.33333333	479.1501976	35.27272727	128.5533597	17.4743083	33.61264822	479.7741262	36.17631716	127.9561815	17.53781951	8.274908712	479.753244	36.06341566	128.0914609	17.59439096	-3.836333194	90	79	74	55	31	0	38	269	8	3	4	21	90.88888889	80.33333333	32.55555556	63.33333333	28.66666667	0	67.77777778	422.5555556	34.22222222
Marten	1	-4931.905	-122815.7584	466	30	130	17	24	467	29.5	130	17	20.9	467.8984375	25.3125	131.4453125	17	18.69140625	470.8123701	26.4495842	131.8976091	17.22557173	7.177234927	471.7130252	28.66827731	131.8768908	17.3237395	3.185714286	89	83	48	64	33	0	117	604	38	1	4	19	94.6	83.4	40.2	53	35.9	0	68.5	423.3	94.9
Marten	1	-4881.905	-123431.7584	478	12	130	17	64	477.6666667	13.22222222	130	17	64	478.4031621	20.75098814	129.9367589	17.03162055	49.59288538	483.0031315	34.00782881	129.5876827	17.49843424	17.32254697	481.3280301	34.25622776	130.2332008	17.56604564	-4.587188612	92	85	74	66	47	0	61	403	53	0	0	21	91.22222222	85	68.22222222	69.44444444	37.77777778	0	70.11111111	417.4444444	83.22222222
Marten	1	-4856.905	-124201.7584	502	40	128	18	-13	502.625	41.625	128	18	-11.375	500.0742188	44.30078125	128	18	-16.0703125	492.6604264	39.38221529	129.4290172	17.92147686	-7.933437337	487.8957068	37.90219895	129.9430366	17.7817801	-7.585340314	74	74	0	47	44	0	47	409	15	1	0	20	65.875	74	29	42	29.125	2	55.875	345	37.25
Marten	1	-4487.905	-123420.7584	496	26	132	18	36	496.6666667	29.22222222	132	18	35.77777778	496.8171206	33.15564202	131.5486381	17.76264591	30.94941634	490.9048857	33.46361746	131.6075884	17.66320166	5.128378378	485.3851139	33.65962785	132.6633912	17.58687017	-6.083838595	94	80	40	50	27	0	47	324	20	0	5	20	93.33333333	80	27.88888889	42.66666667	23.22222222	0	57.22222222	327.7777778	82.77777778
Marten	1	-4063.905	-123075.7584	498	33	132	18	-94	497.25	35.5	132	18	-85.375	496.7070313	35.34375	133.1484375	17.8359375	-48.30859375	488.0524131	31.25376232	135.5225739	17.55630514	-7.047742605	482.9392797	29.41561977	136.3812814	17.44870184	-5.409547739	84	78	0	51	37	0	60	402	6	0	0	22	81.5	78	4	31.75	32.375	0	76.375	370.25	38.375
Marten	1	-3669.904998	-123181.7584	483	29	139	17	56	483.0833333	31.58333333	139	17	52.5	483.6015625	32.49609375	138.8359375	17.0234375	30.80859375	485.7525988	32.55873181	138.3248441	17.37214137	-15.12266112	483.9199749	30.83389051	138.8221897	17.36732135	-8.88675303	82	84	0	59	46	0	85	380	19	4	9	21	85.08333333	82.75	22.83333333	25.41666667	35	0	98.08333333	468.5	22.16666667
Marten	1	-6066.905	-124470.7584	473	40	116	18	10	472.7	34.8	116	18	10.4	472.609375	37.62890625	118.890625	17.92578125	17.60546875	474.3016121	39.37389496	119.74987	17.85387415	-1.668226729	476.7630312	39.81306259	120.2666946	17.90140255	-7.341009001	86	78	0	73	43	0	61	393	36	0	0	24	80	78	0	31.3	25.1	0.8	63	366	79.9
Marten	1	-5904.905	-123633.7584	464	37	127	17	-25	464	36.11111111	126.1111111	17.22222222	-25.22222222	464.1523438	46.55078125	123.328125	17.4375	-17.5390625	465.2824507	41.07788162	122.1287643	17.47767394	-10.87902388	467.1344503	37.85549738	122.4098429	17.48	0.327539267	80	74	0	80	43	0	64	559	2	0	6	22	85.88888889	77.11111111	41.33333333	59.44444444	27.44444444	0	72.44444444	544.7777778	19.22222222
Marten	1	-5501.905	-123846.7584	471	61	123	18	13	471	60.33333333	123	18	18.44444444	471.3540856	47.88715953	123.7159533	17.89883268	-6.856031128	473.9590249	41.28112033	125.061722	17.65975104	-14.69502075	475.1670849	36.76620661	125.1447093	17.55792555	3.95441238	89	77	64	81	41	0	76	626	50	5	27	22	85.33333333	77	36.66666667	68.55555556	33.33333333	0	67.33333333	523.5555556	32.55555556
Marten	1	-4547.905	-122039.7584	470	22	137	18	-21	470	22.9	137	18	-24	469.8398438	26.5625	136.59375	17.5703125	-26.85546875	469.7751695	24.01147626	137.590506	17.20709442	-11.57850809	467.7809544	25.78011352	137.6569266	17.03426529	-1.94681522	28	85	6	40	9	0	64	102	132	0	0	19	58.3	85	21.6	43.4	23	0	63.5	274.5	172.8
Marten	1	-10829.905	-73000.75844	427	23	108	14	25	426.8888889	19.55555556	108	14	24.77777778	426.9328063	28.23320158	108.027668	14.02766798	28.22924901	428.0099165	31.11325678	107.9331942	14.54279749	11.55845511	429.2204312	32.76847394	107.456144	14.77412602	3.929872305	23	80	0	0	24	28	97	180	0	0	0	37	30.22222222	80	0	1.666666667	30	22.88888889	113.2222222	205.6666667	3.555555556
Marten	1	-10703.905	-71494.75844	428	26	107	15	-27	428.3333333	29	107	15	-25.22222222	429.8705882	31.43921569	107	15	4.952941176	433.0057232	27.75598335	107.0426639	15.03485952	11.00468262	434.6793638	27.39116785	106.3147761	15.20719967	9.389284219	77	77	0	1	46	12	126	541	0	17	0	36	74.44444444	77.22222222	0	2	45.77777778	2.666666667	146.4444444	679.3333333	0.111111111
Marten	1	-8688.905	-73066.75844	483	49	106	17	-23	482.75	56.25	106	17	-18.75	482.875502	46.61445783	106	17	-31.81124498	482.1140257	38.11670236	105.1365096	16.87526767	-0.057815846	482.1931478	34.71948608	104.3372591	16.84603854	-0.701284797	39	71	48	50	10	9	67	312	104	5	1	28	35.25	71	24.875	46.5	17	5.75	80.5	251.625	46.625
Marten	1	-7725.905	-72363.75844	509	48	102	18	-44	508.7777778	45.88888889	102	18	-36	508.1400778	34.25291829	101.3346304	18	-27.307393	503.9446186	37.17920585	101.0250784	17.93573668	7.554336468	500.9064414	37.45237592	101.0998944	17.81055966	-1.928616684	89	61	0	60	66	0	160	642	79	53	16	25	89.55555556	61	22.22222222	40.11111111	47.33333333	0	167.4444444	633.3333333	43.88888889
Marten	1	-6721.905	-67493.75844	549	22	79	19	-118	549.375	25.375	79	19	-110.5	549.2451362	52.74319066	79.42023346	19	-41.56420233	547.2576783	43.90681936	79.15825091	19	-0.792816242	545.5808408	43.99121523	79.16000837	19.02405355	-6.942271491	80	30	0	41	26	0	63	393	122	0	1	20	80.875	30	5.875	21.375	23.125	0	60.125	372.875	81.875
Marten	1	-6669.905	-70267.75844	539	69	89	19	-23	539	69.3	89	19	-38.9	539.2170543	48.46899225	89.12403101	19	-25.12015504	538.3792208	46.28207792	88.38909091	18.99636364	-8.685194805	535.0345044	45.46675031	89.13822668	18.8615642	-3.644918444	83	39	0	26	44	0	160	720	85	6	29	21	82.7	39	13.1	26.3	46.2	0	169.4	653.7	90.3
Marten	1	-6630.905	-65460.75844	549	61	75	19	101	549.1111111	61.44444444	75	19	94.55555556	548.9727626	50.45136187	75.10116732	19.28404669	60.76264591	547.6762226	45.47948286	75.51770658	19.31984261	7.627318718	545.9769722	46.38258094	75.87095303	19.28568171	4.168946648	80	29	0	36	67	0	250	804	40	11	10	19	83.11111111	29	21.33333333	21.44444444	48.77777778	1.222222222	166.7777778	640.2222222	47.55555556
Marten	1	-5927.905	-72240.75844	507	36	100	18	-33	507.3	30.1	100	18	-23.8	507.84375	41.453125	100	18	-3.890625	509.8586333	45.67501304	98.86645801	17.80438185	7.164840897	512.0656597	44.43968953	98.72435494	17.81791483	-0.204111601	85	65	0	65	48	0	59	386	0	0	0	25	87.9	65	6.4	61.7	38.9	0	83.9	455.2	94.3
Marten	1	-4651.905	-67217.75844	556	31	74	19	56	555.5555556	35.66666667	75.33333333	19	56.88888889	555.5058824	42.02745098	75.92156863	19	40.49411765	553.9348279	44.42544317	75.99895725	19	8.893117831	552.655129	45.42584435	76.31969792	18.96664569	1.401300608	79	37	0	21	23	0	64	328	5	0	0	19	81.55555556	39	2.666666667	40.22222222	35.33333333	0	84.11111111	446.2222222	60
Marten	1	-4605.905	-65504.75844	560	15	74	19	58	560.3	14.7	74	19	53.6	560.3215686	35.46666667	74	19	17.92156863	560.4247788	32.2644456	74	19	-9.109838626	559.7989496	40.06365546	74.11785714	19	-4.911764706	87	24	0	50	65	0	155	761	12	0	1	17	87.6	24	12	58.1	51.7	0.2	131.2	667	46.4
Marten	1	-2649.904998	-63461.75844	578	23	73	19	-67	577.75	37.375	73	18.875	-59	577.4642857	41.13839286	73.20535714	18.77678571	-34.15625	576.6230725	48.37007424	73.27984009	18.73101085	-9.127355797	575.2474501	47.57583149	73.64412417	18.53769401	-2.405099778	81	21	2	5	61	0	254	873	309	11	35	17	81.5	21.25	0.625	12.75	52.125	0	203.75	798.5	232.5
Marten	1	-2394.904998	-68067.75844	583	54	76	19	20	583	42.875	76	19	24.875	581.4257813	44.66015625	77.734375	18.7109375	5.25	576.9163579	46.90471149	78.694018	18.42773954	-4.786130228	573.3489649	47.56104774	78.93557245	18.35171103	-6.137515843	84	37	0	15	73	0	176	666	21	1	1	17	78.625	35	12.5	26.875	67.125	0	158.25	593.375	69.625
Marten	1	-57236.905	60139.24156	27	4	61	15	-2	27.8	3.8	61	15	-1	28.01694915	2.754237288	60.61016949	14.27118644	-0.550847458	31.81504702	2.106583072	60.53605016	14.28996865	2.020376176	33.71553229	2.084642234	60.67277487	14.32460733	1.569808028	68	76	0	0	13	26	49	456	2	1	0	98	62.4	77.8	0	2.4	12.8	29.4	51	444.6	58.8
Marten	1	-57100.905	58727.24156	34	2	61	15	-1	33.42857143	1.285714286	61	15	-1	33.25531915	1.744680851	61	14.84574468	0.872340426	33.50907258	1.433467742	61.20766129	14.44758065	1.291330645	35.00653207	1.402612827	61.17220903	14.30760095	0.995249406	23	78	0	8	29	17	35	175	8	0	0	98	33.57142857	78	0	6.285714286	13.14285714	64.57142857	51.28571429	280.2857143	10.28571429
Marten	1	-46146.905	-11081.75844	294	13	131	15	2	294	14.33333333	132.1111111	15	5.444444444	293.8554688	24.3046875	133.609375	14.890625	14.7890625	292.5832898	27.46005222	133.8229765	14.82663185	7.288772846	289.9293227	25.5778292	132.9316365	14.99221708	7.213925116	80	84	2	26	14	4	112	593	6	1	1	48	74.77777778	84	0.888888889	27.66666667	17.55555556	0.888888889	87.88888889	474.5555556	7.222222222
Marten	1	-45585.905	101217.2416	30	1	63	13	0	29.6	1.4	63	13	-0.2	29.87323944	1.797101449	63	13	-0.408450704	31.10714286	1.473958333	63	13	-0.691964286	31.78191489	3.343373494	63	13.26984127	0.82712766	37	78	0	5	63	77	49	322	13	0	0	92	37.8	78	0	6.2	43.8	65.6	48.4	302.6	27.6
Marten	1	-45502.905	-10969.75844	299	14	136	15	0	299	14.77777778	136	15	1.333333333	299.0634921	18.43650794	137.3571429	14.96031746	1.337301587	299.0838979	22.90620115	137.4757686	14.82751433	3.274101094	297.9603292	24.09727791	136.6936062	14.8704368	6.814939861	77	84	0	2	14	0	88	538	0	0	0	48	80	84	0.222222222	2.333333333	13.44444444	0	90.55555556	531	0.666666667
Marten	1	-45085.905	102105.2416	32	1	63	13	0	32	1.6	63	13	-0.2	32.85964912	4.824561404	63	13.71052632	3.596491228	33.34563107	4.696390658	63	13.63127413	2.52815534	33.73975904	3.273316062	63	13.6542617	1.169879518	39	78	0	0	10	78	49	333	15	0	0	92	39.4	78	0	3.2	16	78.4	48.8	320.6	17.8
Marten	1	-45011.905	101621.2416	32	NA	63	13	-3	32	2	63	13	-3.333333333	32.17557252	2.45631068	63	13.16666667	-0.122137405	32.63805104	4.520725389	63	13.46420323	2.454756381	33.09327217	4.05360134	63	13.54946728	1.698776758	32	0	0	5	6	84	38	197	NA	NA	NA	92	28.16666667	13	0	3.166666667	5	83	33.5	176	5
Marten	1	-44513.905	102405.2416	36	5	63	14	4	35.88888889	6	63	14	1.222222222	35.51685393	4.271084337	63	13.91061453	1.224719101	34.74576271	3.577106518	63	13.92473118	1.767334361	34.13596914	2.734631148	63	13.82516811	0.808100289	36	79	0	4	8	76	43	237	0	0	0	92	36.22222222	79	0	4.111111111	8.555555556	76.22222222	45.77777778	276.4444444	9.777777778
Marten	1	-44418.905	103246.2416	34	0	63	14	0	34	0.2	63	14	0	34.06097561	0.359756098	63	14	-0.073170732	33.87721692	0.973352034	63	13.92234332	-0.688949523	33.32269198	2.028545941	63	13.94061962	-0.113891286	39	77	0	4	10	75	49	333	0	0	0	92	39.2	77	0	4.2	14.6	77.6	49	327.4	3
Marten	1	-44016.905	103063.2416	35	1	63	14	-2	35	1.444444444	63	14	-0.888888889	35.016	1.517857143	63	14	-1.368	34.27204783	1.066460587	63	13.94328358	-0.89387145	33.46980462	2.032377428	63	13.93899204	-0.48312611	40	80	0	8	17	79	48	303	18	0	0	91	32.77777778	70.55555556	0	7.777777778	14.44444444	81.22222222	42.11111111	247	14.55555556
Marten	1	-43735.905	103368.2416	34	4	63	14	7	34	4.333333333	63	14	6.166666667	34.05	4.588235294	63	14	-0.966666667	33.04780115	1.763636364	63	13.97718631	-1.606118547	32.82	1.354330709	63	13.93447293	-1.174285714	7	79	0	0	10	100	38	58	NA	NA	NA	NA	27.5	79	0	0.333333333	29.5	64.5	42.33333333	197.8333333	NA
Marten	1	-43318.905	104596.2416	28	0	63	14	0	28	0.8	63	14	0	27.06896552	0.091954023	63	14	-0.057471264	26.42307692	0.634615385	63	14	-0.21875	26.42374616	0.858031088	63.01940756	13.93054137	-0.629477994	40	78	0	5	9	79	48	303	0	0	0	92	31.6	78	0	3.6	10.6	81.6	40.8	232.4	49.8
Marten	1	-43195.905	103758.2416	33	3	63	14	-7	32.75	3.125	63	14	-7.25	32.3442623	4.12	63	14	-4.786885246	31.9137931	3.596273292	63	14	-2.959770115	30.30249633	1.655436447	63	13.99561404	-1.447870778	34	78	0	6	7	86	42	210	NA	NA	NA	92	31.75	78	0	9.5	8.5	82.5	38.75	210.5	17
Marten	1	-42486.905	107757.2416	28	0	63	14	-1	27.6	0	63	14	-0.9	27.42396313	0.119815668	63	14	-0.271889401	28.96360153	0.747126437	63	13.99712644	0.045977011	31.22420838	0.596016343	63.00102145	13.99846782	-0.407558733	27	77	0	5	7	86	43	241	24	24	1	91	27.6	77	0	8.9	12	81.7	33.6	212	6.6
Marten	1	-42157.905	108116.2416	33	4	63	14	0	32.42857143	3.428571429	63	14	0.714285714	31.26086957	1.919254658	63	14	0.335403727	32.29395349	0.868837209	63	14	-0.655813953	34.55361596	2.316708229	63	13.99833749	0.809226933	70	77	0	0	16	21	54	491	5	0	0	91	52.71428571	77	0	4.571428571	12.57142857	55.42857143	54.42857143	403	40.42857143
Marten	1	-42059.905	109176.2416	33	0	63	14	0	33	0	63	14	0	33.30845771	0	63	13.99502488	-0.243781095	34.65249089	0.737545565	63	13.99878493	-0.854191981	36.31846414	1.92998306	63	13.99943535	-0.236589497	60	77	0	3	13	57	49	398	16	0	0	91	56	77	0	2.625	17	55.75	52.25	407.75	15.75
Marten	1	-41816.905	109217.2416	36	0	63	14	0	36.11111111	0	63	14	-0.444444444	35.46808511	0.303191489	63	14	-0.324468085	36.08897877	1.408493428	63	13.99898888	-0.613751264	37.46676892	2.334355828	63.05112474	13.99948875	-0.014314928	40	77	0	4	10	78	48	303	15	0	0	91	41.22222222	77	0	4	10	73.77777778	48.88888889	333.5555556	14.66666667
Marten	1	-41420.905	108620.2416	45	2	63	14	-5	44.88888889	2.333333333	63	14	-5.555555556	44.41628959	5.162895928	63	14	-1.063348416	41.99696663	5.470171891	63.04853387	14	1.627906977	39.37295082	3.711885246	63.15901639	14.01352459	1.294262295	6	78	0	11	9	100	7	34	0	1	0	90	22.11111111	78	0	9.333333333	5.777777778	83.33333333	28.22222222	148.1111111	15
Marten	1	-41420.905	108627.2416	45	2	63	14	-5	45	2.333333333	63	14	-5.555555556	44.42600897	5.228699552	63	14	-1.01793722	41.95691383	5.440881764	63.0490982	14	1.583166333	39.36669401	3.710008203	63.15873667	14.01312551	1.289171452	6	78	0	11	9	100	7	34	0	1	0	90	19.11111111	78	0	11.55555556	6.333333333	84.11111111	24.77777778	126.3333333	14.88888889
Marten	1	-41420.905	108628.2416	45	2	63	14	-5	45	2.333333333	63	14	-5.555555556	44.42600897	5.228699552	63	14	-1.01793722	41.95295295	5.44044044	63.04904905	14	1.578578579	39.36695367	3.709307093	63.15908159	14.01312013	1.288642886	6	78	0	11	9	100	7	34	0	1	0	90	19.11111111	78	0	11.55555556	6.333333333	84.11111111	24.77777778	126.3333333	14.88888889
Marten	1	-40075.905	108616.2416	50	4	64	15	13	50	6	64	15	11.75	50.26190476	5.523809524	64	15	9.952380952	49.7166362	5.314442413	64	14.41133455	3.299817185	48.13987138	5.13559322	63.80385852	14.26527331	3.22266881	49	81	0	0	63	82	43	320	0	0	0	90	32.75	81	0	1.25	23.25	76.75	31.25	224	0.5
Marten	1	-37974.905	118814.2416	48	0	66	15	-3	48	0	66	15	-2.75	48.4173913	1.356521739	65.83478261	14.83478261	-2.27826087	46.79069767	1.823255814	65.63875969	14.60465116	-1.579844961	46.38004614	2.224913495	65.49019608	14.48615917	-1.734140715	7	81	0	0	12	100	39	63	5	2	0	88	25.75	81	0	1.25	44	86.5	47.25	202	3.75
Marten	1	-37886.905	119145.2416	48	1	66	15	0	48.16666667	1.333333333	66	15	-0.666666667	47.99358974	1.596153846	65.89102564	14.89102564	-1.33974359	48.02987198	2.226173542	65.74822191	14.70554765	-1.561877667	47.98950856	2.503036996	65.65543898	14.53672004	-2.504693539	16	81	0	0	26	100	38	143	34	1	0	88	16.16666667	80.33333333	0	0	26.16666667	97.16666667	40	144.1666667	38.5
Marten	1	-37465.905	120404.2416	53	0	66	15	-2	52.5	0	66	15	-2	52.02054795	2.575342466	66.16438356	15	-1.931506849	49.83615222	1.799154334	66.07610994	14.89534884	-1.405919662	50.14833333	2.2825	65.915	14.77416667	-1.670833333	39	79	0	0	69	79	49	330	0	0	0	87	29.83333333	79	0	4.833333333	52	83	47.5	227.3333333	11
Marten	1	-34719.905	124447.2416	68	8	68	15	0	68.22222222	6.888888889	68	15	-1	68.43529412	7.517647059	68	15	-4.329411765	69.45686513	5.493317132	68.02673147	15.10085055	-1.253948967	69.81010453	4.981416957	67.91114983	15.13937282	-1.418699187	27	82	0	9	19	85	38	182	12	1	0	86	15	82	0	18.55555556	15.55555556	68.44444444	18.88888889	92.22222222	73.44444444
Marten	1	-34538.905	125826.2416	83	9	69	16	0	83.11111111	10.22222222	69	16	1.111111111	83.93959732	10.63758389	69	16	1.422818792	85.98235294	8.541176471	69.01911765	15.98529412	-4.273529412	88.95901179	10.26558113	69.39977541	15.97024144	-2.047725997	83	86	0	0	35	0	80	564	255	3	16	83	80.55555556	86.88888889	0	0	44.11111111	0.111111111	83.33333333	629.2222222	101.5555556
Marten	1	-29319.905	4015.241557	490	65	91	17	17	488.8	58.6	91	17	22	488.5215686	48.23529412	92.05882353	17.21176471	33.71372549	488.1787013	39.38961039	95.21298701	17.43376623	10.05662338	488.6849832	32.08661913	96.48993289	17.67806208	5.158347315	79	70	77	71	38	0	74	392	0	0	0	49	80.5	70	67.6	66.5	38.7	0	89.3	453.2	2.6
Marten	1	-28280.905	186562.2416	59	29	76	15	-8	59.125	27.375	76	15	-5.875	61.09	16.93	75.71	14.71	-2.35	65.38998957	19.18704284	75.62916667	14.57708333	5.132429614	67.04300626	17.70138018	76.35434057	14.71160267	3.858872651	81	82	0	0	29	1	73	650	4	1	0	78	76	82	0	0	24.75	23.375	77.375	627	5.666666667
Marten	1	-27956.905	189230.2416	33	6	75	14	-30	33.66666667	5.666666667	75	14	-27.88888889	38.19767442	13.74418605	75	14	-11.08139535	50.57857143	19.48690476	76.19285714	14.40119048	-1.46547619	62.31026581	21.68652612	76.83409716	14.48808433	-2.296975252	58	78	0	0	9	33	47	301	NA	NA	NA	NA	52	52	0	0	4	30.33333333	29.88888889	197.7777778	NA
Marten	1	-23783.905	-25943.75844	446	25	120	17	22	444.6666667	26	120	17	23.11111111	445.1102362	25.42125984	119.1968504	17	19.01968504	451.2434964	29.29708637	118.5312175	17.04318418	13.33194589	458.3156682	28.33326351	117.9909929	17.18370339	4.987850859	83	74	0	51	8	4	45	277	4	2	2	32	82.55555556	74	1.888888889	36.44444444	12.66666667	1.777777778	54.66666667	303.8888889	9.222222222
Marten	1	-11319.905	-49984.75844	546	31	122	17	54	545.8	35.5	122	17	56.6	544.8078431	39.56470588	121.9372549	17	37.27058824	543.2857143	34.98597403	122.8514286	16.91948052	7.397402597	542.0919203	36.71437566	123.0942288	16.94900315	-6.855823715	3	80	0	0	34	0	29	39	14	16	0	21	3	80	0	2	34.3	3.3	17	22.8	36.9
Marten	1	40001.095	-36590.75844	700	42	37	17	-4	700	41.5	37	17	4.25	700	40.63137255	37	17	3.776470588	700	38.48982786	37.06311946	16.63432447	3.914971309	700	35.95665829	37.55925461	16.71838358	-2.351758794	83	22	4	8	45	0	141	622	44	2	1	16	80.125	22	1.875	11	35.875	0	121.25	592.375	70.75
Marten	1	-14847.905	-118235.7584	331	52	79	18	23	331	52.88888889	79	18	29.33333333	330.8779528	46.86220472	77.83464567	18.19685039	29.06299213	331.3779404	41.21589127	76.95504443	18.58494511	19.64296916	328.0044136	42.94640605	76.47814208	18.71101303	1.740016814	84	69	13	19	24	0	70	486	90	1	1	53	85.22222222	69	11.44444444	25.44444444	23.33333333	0	65.66666667	498	50.55555556
Marten	1	-12835.905	-114259.7584	368	40	84	19	-18	367.6666667	40.22222222	84	19	-15.33333333	368.0517928	36.28286853	84.29880478	18.66135458	-12.6812749	368.0291971	36.95464025	84.63764338	18.55839416	16.55630865	366.8797309	39.05445753	84.6402439	18.59756098	1.251261564	90	61	0	52	22	0	57	552	1	0	0	36	87.55555556	61	6.666666667	39.77777778	24.11111111	0	55.33333333	473.4444444	11.33333333
Marten	1	-6833.905	-126203.7584	488	28	116	18	-11	487.7777778	30	116	18	-9.666666667	487.7480315	28.30314961	117.6338583	17.73622047	-3.12992126	488.6030177	29.36108221	117.6264308	17.65400624	5.840790843	490.0324811	29.06810562	116.0031433	17.89082146	10.36336966	92	78	0	53	15	3	55	367	21	0	0	24	89.33333333	78	5.333333333	43.77777778	16	2.222222222	54.33333333	344.8888889	55.88888889
Marten	1	-55364.905	68733.24156	38	5	56	14	-4	37.75	3.625	56	14	-4.5	39.46846847	6.972972973	56	14	-0.720720721	42.34829721	4.153250774	56	14.4504644	0.982972136	44.32954545	3.151785714	56.05194805	14.60470779	0.616071429	80	77	0	0	30	0	69	607	3	5	0	95	63.25	77	0	0	22	9	60.75	466.875	7.75
Marten	1	-64555.905	42162.24156	60	21	74	15	22	60	21	74	15	14.5	59.37068966	21.09482759	74	15	1.577586207	56.54534462	12.91172914	74	14.98307134	6.241837969	55.64928058	11.82134293	74	14.95803357	3.086330935	34	67	0	0	0	72	31	176	0	0	0	99	21.75	67	0	1.75	5	69.5	22.75	132.5	23.5
Marten	1	-47665.905	23604.24156	251	37	179	15	21	251	42.55555556	178.6666667	15	17.22222222	251.6299213	44.87401575	178.5511811	15	-20.68503937	255.3726514	50.05845511	177.3376827	15	6.068371608	263.1590432	48.85522451	176.3973982	15.027906	0.791439362	91	60	48	78	27	0	67	468	25	13	3	55	89.77777778	60	18	61.55555556	29.11111111	0	74.88888889	444.5555556	62.44444444
Marten	1	-39542.905	-7973.75844	367	25	145	15	11	366.625	24.75	145	15	11.625	370.2304688	21.78515625	145	15	12.21484375	378.598126	22.19521083	143.8630921	15.17699115	7.903175429	381.232169	23.82430454	143.4122569	15.23237816	4.83601757	84	90	0	4	56	0	148	650	0	0	0	22	86.5	91.875	0	3.75	55.875	0.25	151.375	682.25	10.25
Marten	1	-34319.905	23061.24156	419	35	165	16	-86	418.6666667	33.22222222	165	16	-76.66666667	418.7091633	47.38247012	165.1075697	15.89243028	-30.05179283	419.686599	47.28510411	164.2701548	15.57501335	-6.379071009	419.8819797	47.8893824	163.3984772	15.51459391	3.240693739	83	89	0	9	20	0	66	211	32	4	22	45	77.77777778	87.66666667	8.444444444	4.777777778	25.33333333	1.222222222	97.88888889	339.3333333	25.55555556
Marten	1	-32882.905	22267.24156	430	39	156	15	34	429.625	31.5	156	15	34.5	429.7254902	31.90980392	156	15	11.38823529	430.5115425	35.31532004	155.18468	14.97429171	1.289611752	430.5784829	39.57154864	154.6827065	14.99096449	7.100861526	83	89	0	1	85	0	205	883	20	10	2	23	77.625	89	0	1.25	69	3.75	202.75	837.125	15.375
Marten	1	3723.095002	33364.24156	686	21	50	15	104	685.6666667	21.11111111	50	15	98.55555556	685.6679688	42.11328125	50	14.984375	55.76171875	684.8443176	42.63310846	49.95952257	14.89828749	7.067981318	684.1872251	43.17947644	49.81801047	14.96753927	1.383246073	81	82	0	14	59	0	101	615	63	1	5	61	80.55555556	82	0.555555556	8.888888889	49.88888889	0	94.66666667	485.6666667	102.6666667
Marten	1	-30833.905	-152223.7584	156	36	68	15	18	155.3333333	30.22222222	68	15	16.22222222	155.1882353	35.38039216	67.01960784	15	-2.384313725	152.9418239	35.20702306	66.43186583	15	11.45807128	150.3699471	32.9026455	66.30835979	15.11661376	-0.058835979	93	82	0	4	56	0	49	609	212	25	2	81	90.33333333	82	0	1.555555556	51.55555556	0	49	519.1111111	166
Marten	1	-20908.905	-100294.7584	230	42	86	17	55	229.7777778	38.22222222	86	17	65.66666667	230.2265625	49.75390625	84.46875	17	23.7578125	227.4741609	43.1310602	84.12786361	16.96483751	13.77623868	218.5410535	42.85135423	84.13243762	16.87097462	-2.859458307	95	66	29	50	22	0	47	423	97	5	0	55	89.77777778	66	13.11111111	21.77777778	26.44444444	4.666666667	49.33333333	383.2222222	203.1111111
Marten	1	-20797.905	-102208.7584	171	24	77	17	84	170.3333333	35.25	76.5	16.5	77.91666667	168.9804688	36.72265625	76.5	16.5	47.21484375	164.9770355	39.79853862	76.63517745	16.62421712	12.23068894	166.9860215	41.13978495	76.7716129	16.66129032	2.421505376	93	69	69	27	28	0	46	416	245	5	0	60	93.41666667	69.08333333	24.08333333	16	35.66666667	0	54.58333333	501.25	190.0833333
Marten	1	-20792.905	-98256.7584	278	62	92	17	-44	278	50.75	92	17	-45.625	275.7109375	44.15625	92.015625	16.984375	-37.95703125	262.2434141	42.4857745	91.3061117	16.69863014	-11.1317176	254.360386	42.56306208	91.13577539	16.65540689	9.953279228	89	63	4	20	32	0	57	360	83	7	19	48	86.375	63	2.5	18.5	30.375	0	55	365.75	97.375
Marten	1	-18841.905	-100182.7584	265	16	86	17	67	265.4444444	17.22222222	86	17	65.22222222	264.8740157	28.6023622	84.91732283	17.19291339	47.27165354	258.0272394	35.45416448	84.01152436	17.38397067	18.3253012	249.3484848	40.76136364	84.13678451	17.50147306	7.594907407	88	73	69	64	18	0	56	390	31	17	2	46	91.88888889	73	57.55555556	39.44444444	15.77777778	3.777777778	56.77777778	438.1111111	41.66666667
Marten	1	-16950.905	-96304.75844	358	40	104	17	98	357.7777778	45.33333333	104	17	90.44444444	357.5	50.46774194	104	17	54.93145161	360.45	46.64139785	103.8892473	17.07580645	17.56021505	361.3493092	49.20142487	103.2139465	17.2152418	3.783246978	89	66	59	25	54	0	85	618	0	0	0	34	69.44444444	66	15	34	35.33333333	0.555555556	95	452	6.666666667
Marten	1	-12904.905	-120196.7584	406	37	84	18	-23	406.1111111	37.44444444	84	18	-20.88888889	405.9212598	36.99212598	84.83464567	18.41732283	-27.57480315	401.4516971	37.22819843	85.33263708	18.44908616	8.766057441	394.8282234	39.14321714	84.87862243	18.38450231	-0.938471231	80	69	13	16	20	0	142	547	13	0	4	46	81.11111111	69	18.55555556	25.11111111	22.88888889	0	110	514.1111111	32.77777778
Marten	1	-12826.905	-118242.7584	379	29	91	18	-13	378.8888889	30	91	18	-12.66666667	378.9019608	31.39215686	90.87058824	18	-16.58431373	380.0354167	34.2984375	91.20625	17.96510417	1.4578125	380.889145	39.49853311	90.25796312	18.09325231	-1.976320201	91	68	0	26	28	0	46	357	5	2	3	30	90.33333333	68	1.333333333	23.66666667	27.88888889	0	44.33333333	342.2222222	18.77777778
Marten	1	-12824.905	-116301.7584	397	19	96	18	52	397.7777778	19.44444444	96	18	50.66666667	397.9539749	23.40167364	94.26778243	18	45.35146444	395.920818	34.58154169	93.56423702	17.96696382	3.83377032	391.618896	38.3492569	92.21571125	17.88259023	5.87133758	91	76	0	12	13	0	55	406	87	0	3	28	88.44444444	76	0	21.77777778	27.66666667	0	100.1111111	469.8888889	70.77777778
Marten	1	-10826.905	-116264.7584	422	25	109	17	45	422	22.77777778	110.3333333	17	47.22222222	422.0650407	25.85772358	103.6747967	17	37.56097561	421.3496732	30.99074074	102.124183	17	14.3916122	420.1007338	32.87525017	101.2052479	17.04336224	8.143651323	94	75	0	55	44	0	121	650	31	1	0	18	93.55555556	74.33333333	26.77777778	56.44444444	33.44444444	0	105.2222222	605.1111111	24.11111111
Marten	1	-10813.905	-114323.7584	402	37	85	20	-10	402.1111111	36.55555556	84.77777778	20	-6.555555556	402.234375	34.08203125	86.00390625	19.1640625	-5.59765625	401.4937304	33.47962382	86.18338558	19.04545455	4.197492163	399.4273684	35.71978947	86.44105263	18.86463158	-11.70294737	84	54	13	41	23	0	66	501	203	2	4	27	85	57.66666667	17.33333333	37	22.11111111	0	61.88888889	490.8888889	129.2222222
Marten	1	-8823.905	-118229.7584	440	10	122	17	-81	440.1	20.4	122	17	-80.4	440.0859375	35.9140625	122.4609375	17	-42.1640625	440.1395868	34.94360692	122.7269682	17	-11.29089894	437.1562424	33.49403748	122.7795084	17	-6.955706985	87	69	47	42	26	0	56	493	112	0	0	17	83.5	69	20.4	42.1	29.5	0	69.6	475.2	71.9
Marten	1	-8806.905	-114230.7584	426	45	82	20	3	426	44.5	82	20	3.875	425.9066148	42.57587549	82.94941634	19.42412451	7.708171206	425.2830189	36.10377358	83.92033543	18.96331237	3.400419287	423.7234713	36.1521328	84.28220214	18.89094348	-8.789031309	90	46	0	50	34	0	58	557	58	0	0	24	89.25	46	0	54.625	31	0	61.625	568.875	91.625
Marten	1	-8776.905	-116270.7584	427	31	117	17	-25	427.25	37.375	117	17	-19.75	427.307393	35.64202335	113.2451362	16.78210117	10.84046693	428.3962472	32.83333333	112.2698675	16.78587196	16.9183223	430.9800695	35.77543453	110.8926999	16.99073001	11.47392816	83	74	59	55	38	0	90	576	528	9	0	18	81.25	74	18	58.5	47.75	0	129.375	622.125	453
Marten	1	3167.095002	-56241.75844	622	22	83	18	86	621.8888889	24	83	18	82.33333333	622.1984436	37.92607004	82.23735409	17.98054475	52.78988327	624.3118168	43.76887038	81.93492972	17.84331078	-9.206663196	626.1212058	41.80636383	81.83567092	17.75382039	-2.677412602	93	31	20	16	65	0	89	326	51	0	5	15	79.88888889	31	14.77777778	36.22222222	41	0	101.5555556	388.8888889	134.6666667
Marten	1	3193.095002	-54292.75844	650	25	77	18	-30	649.75	29.5	77	18	-29	649.4375	33.7421875	77.8203125	18	-22.95703125	648.3067708	36.45052083	77.84947917	18	-8.11875	646.2251725	38.84507631	78.08760192	17.9960276	2.932051014	74	23	0	31	22	0	72	212	20	18	5	15	82.875	23	0	25.5	23.5	0	95	389.75	53.375
Marten	1	5149.095002	-56238.75844	629	56	89	17	-63	629	55	88.25	17	-60.125	629.0465116	48.89147287	87.23643411	17	-48.4496124	629.4506237	45.47037422	86.51299376	17	2.263513514	630.9236082	44.82942654	86.03034743	17.12662202	4.599832566	94	33	0	60	45	0	119	471	86	9	6	18	93.5	34	0	61.25	41.75	0	130.125	485.875	103.5
Marten	1	5173.095002	-54244.75844	645	45	85	17	-46	645.2222222	41.44444444	85	17	-44.77777778	645.0311284	38.13618677	84.66536965	17.23346304	-38.17120623	642.6652785	42.90838105	83.8912025	17.3690786	-9.037480479	641.0625523	44.40711297	83.33891213	17.39016736	-1.789121339	87	28	0	15	42	0	174	810	101	0	0	17	87.88888889	28	0	14.44444444	40.11111111	0	162.8888889	747.5555556	74.55555556
Marten	1	-20782.905	-120252.7584	218	38	85	16	-51	218.1111111	38.33333333	85	16	-47.55555556	219.7312253	33.22924901	84.81818182	16.09090909	-40.00395257	222.3790407	32.52294056	83.60740355	16.4911366	-4.513034411	223.0628838	29.40038111	83.01926741	16.49333051	4.634977768	78	69	0	5	49	0	70	513	184	4	0	69	83.55555556	68.66666667	2.444444444	2.888888889	42.33333333	0	50	442.7777778	159.5555556
Marten	1	86849.095	-36889.75844	700	17	30	15	67	700	18	30	15	64	700	35.15294118	30.28627451	14.68627451	42.98431373	700	44.59937402	29.96713615	14.88054251	14.99634846	700	44.20561139	29.6451005	14.9819933	-3.154313233	69	12	0	2	49	0	148	614	59	21	19	8	68.33333333	12	0	1.777777778	30.88888889	0	109.7777778	546.2222222	56.77777778
Marten	1	-23000.905	-118663.7584	158	33	76	16	24	157.7777778	32.88888889	76	16	26.44444444	158.4940239	29.30278884	75.84860558	16	26.01992032	158.5805107	27.64773319	75.12245961	15.98019802	-12.0552371	158.7226078	26.26351209	74.93080967	15.9278654	2.160672976	100	70	0	1	81	0	710	814	312	27	55	68	99.88888889	70	0	1.111111111	80.66666667	0	684.5555556	812.8888889	260.5555556
Marten	1	-22872.905	-121723.7584	125	35	67	16	6	125.5	34.875	67	16	-5.5	125.5039063	28.0390625	67.98046875	16	12.93359375	126.7963061	24.37203166	68.94828496	16	-4.002110818	130.0869472	23.74967797	69.35787892	16.01760412	-6.060970374	100	69	0	0	81	0	712	815	778	23	39	77	99.5	69	0	0	81.25	0	570.875	799.625	666.75
Marten	1	-7427.905	-123661.7584	462	11	101	19	-21	461.6666667	27.55555556	101.7777778	18.77777778	-14	461.6521739	33.47035573	107.7667984	18.13043478	22.88932806	462.0635344	39.71809931	108.2178324	18.05232248	8.106780566	461.415961	41.5734547	107.530906	18.19602032	0.551227773	86	75	0	46	35	0	57	473	119	1	2	31	84.44444444	75.55555556	10.66666667	48.11111111	24.55555556	0	61.77777778	435.2222222	73.11111111
Marten	1	-7682.905	-126626.7584	500	36	106	19	19	499.5555556	33.66666667	106	19	17	499.0351563	32.7109375	105.4023438	19	-2.1796875	495.8561039	29.12415584	104.8566234	18.75948052	-2.165714286	492.6030151	30.58333333	104.4861809	18.69870184	6.675879397	67	74	0	16	43	0	62	362	43	6	1	29	77.33333333	74	23	20.66666667	41.11111111	1.777777778	75.44444444	429.8888889	36.55555556
Marten	1	-7165.905	-121391.7584	431	27	122	17	-56	431.4444444	28.66666667	122	17	-57.66666667	431.4007937	33.52777778	121.6666667	17	-44.86904762	431.9670674	39.04443283	121.1615264	16.77051751	-12.13016205	431.5248993	36.60288197	121.6050011	16.67810977	-3.936427209	75	77	17	10	24	0	56	325	147	1	0	26	82.66666667	77	12.11111111	33.66666667	27.55555556	0	69.88888889	430.8888889	108.7777778
Marten	1	-6830.905	-122229.7584	426	22	119	16	37	426.4444444	23	119	16	35.66666667	427.9921569	22.41960784	120.0431373	16	35.57647059	432.8449086	33.60261097	121.170235	16.27937337	12.29921671	437.4710449	34.10826689	120.8464121	16.5858162	-0.706462442	94	84	78	78	25	0	51	306	259	5	0	22	90.44444444	83.66666667	60.11111111	72.22222222	35.88888889	0	66.66666667	423	447.8888889
Marten	1	-6650.905	-65995.75844	552	35	75	19	-84	552.2222222	28.11111111	75	19	-82.55555556	551.9922179	41.19455253	75.14785992	19	-41.73151751	547.5309091	43.73246753	76.16	19.03324675	22.61974026	545.764719	44.10392507	76.38224799	19.16503122	9	80	30	0	26	23	0	52	311	13	0	1	19	78.88888889	30	14.22222222	32	24.88888889	0	62.66666667	373.8888889	29.11111111
Marten	1	-4950.905	-66843.75844	553	33	75	19	52	552.3333333	39.44444444	75	19	43.88888889	552.6976744	37.77131783	74.87596899	19	32.60077519	554.9579002	42.69334719	75.07016632	19	12.76715177	555.3773585	42.38448637	75.33354298	19	1.174213836	94	37	0	67	18	2	84	501	8	0	6	19	88.55555556	37	2.111111111	41.33333333	26.88888889	0.444444444	89.66666667	518.3333333	18
Marten	1	106.095002	-66014.75844	584	44	82	17	-25	584	50.5	81.625	17.125	-24.375	584.0505837	47.01167315	80.692607	17.43579767	-35.0311284	585.0254281	51.91489362	80.74831344	17.34872859	-11.7628438	586.6941127	52.65116279	81.03310287	17.31070605	-2.678189818	83	35	3	6	32	4	138	533	23	1	3	17	80.75	35	9.25	13.875	33.625	3.875	135.625	517.125	28.25
Marten	1	3410.095002	-58885.75844	620	12	84	18	-64	620	15.2	84	18	-68.6	619.9765625	31.54296875	84.23828125	17.640625	-43.6875	619.5434217	38.07384295	84.59646386	17.55486219	3.010400416	620.0879581	41.21675393	84.63853403	17.51225131	-12.63790576	86	27	6	6	62	0	143	507	193	14	8	15	84	27	1.8	10.7	35	0	93.4	429.7	82.4
Marten	1	1487.095002	-57539.75844	615	36	79	17	-125	615	43.16666667	79.33333333	17	-112.6666667	615.0742188	51.0703125	79.859375	17	-58.046875	614.4473958	40.471875	79.69427083	17.215625	14.24947917	613.8482441	42.53908863	79.33946488	17.48578595	7.186036789	92	31	32	66	28	0	189	605	20	3	18	16	88.5	29.83333333	8	56.16666667	37.83333333	0	121.5	495.5833333	55.08333333
Marten	1	-531.904998	-57443.75844	598	29	76	18	-70	598	40.5	76	18	-75.75	597.957672	36.60846561	76	18	-37.3968254	599.2643275	39.71345029	76.18070175	18	-2.970175439	600.6838202	40.36202247	76.4952809	18	-7.423146067	71	23	0	11	44	0	178	693	0	0	0	15	84.625	24.25	2.375	8.5	43.375	0	163	636.25	0
Marten	1	1006.095002	-59654.75844	599	47	78	18	-35	599	50.625	78	18	-28.125	599.0155642	51.0233463	77.79766537	18	-10.62256809	599.7349272	48.04469854	77.73336798	17.92151767	-10.86954262	601.2464316	47.39126784	77.75314861	17.87006717	-4.263224181	86	27	6	15	62	0	147	514	8	1	19	15	86.75	27	0.75	28.875	39.875	0.375	138.125	503.125	30.375
Marten	1	-627.904998	-60904.75844	589	54	74	18	76	589	53.22222222	74	18	74.77777778	589.0627451	55.03921569	74.38823529	18	41.83529412	589.0338014	47.81123245	74.4674987	18	-3.601144046	588.2197112	45.92864616	75.09458046	18	4.925088931	93	33	0	57	13	2	79	432	85	0	5	16	81.11111111	33	20.44444444	57.44444444	20.44444444	0.888888889	83.44444444	407	85
Marten	1	-435.904998	-63404.75844	580	62	78	18	-67	580	48.9	78	18	-81	580.1640625	51.515625	78.0234375	18	-60.71484375	581.466457	50.34224319	78.12893082	17.97274633	3.730083857	583.2162957	47.89584208	77.97669047	17.9101218	2.054388912	97	27	0	33	37	0	106	477	56	8	9	16	94.1	27	0	59.6	34	0	88	439.5	70.5
Marten	1	1391.095002	-63500.75844	614	69	81	17	-13	614.25	64.75	81	17	-8.625	614.2695313	54.359375	85.40234375	16.35546875	-1.44921875	612.980699	50.65884194	87.19979134	16.17683881	-14.43818466	611.1138365	49.72809224	88.17379455	16.18679245	-5.085534591	81	52	1	23	60	0	243	859	38	12	29	18	80.25	52	1.125	23.75	61.125	0	234.125	830.5	74.625
Marten	1	-2550.904998	-65423.75844	569	39	74	19	8	569	36.375	74.25	18.75	11.75	568.9377432	38.42023346	74.14396887	18.43579767	-2.237354086	569.4263404	42.45132743	74.01821968	18.3196252	25.5179594	569.4263598	44.74288703	74.25146444	18.45585774	6.234937238	86	35	24	42	58	0	135	667	160	15	9	18	86.125	36.75	15.5	35.875	58.5	0	141.125	657.75	108.5
Marten	1	-13029.905	-70999.75844	416	41	104	16	43	416.375	38.125	104	16	45.375	416.307393	40.73151751	104.3268482	16.15564202	29.53696498	417.7889526	44.00677436	103.6685774	16.31943721	-5.569567483	419.4661143	41.9789675	103.2787338	16.3014659	6.347355003	27	73	0	12	4	44	74	196	1	0	0	39	35.25	73	0	15.125	12.5	24.25	91.875	328.375	3.5
Marten	1	53893.095	-98517.7584	700	60	60	10	-58	700	62	60	10	-65.55555556	700	62.44615385	60	10	-24.04615385	700	54.79036295	58.71526909	9.948060075	8.856070088	700	48.518852	56.58413056	9.933033202	12.0261677	10	0	0	0	13	25	198	118	0	0	0	4	18.55555556	0	0	0	18.88888889	14.77777778	226.6666667	200.1111111	0
Random	0	-20132.0454	142982.8706	144	45	74	16	-16	144	34.33333333	74	16	-10.33333333	144.0630252	26.5210084	73.86134454	16	-1.197478992	150.3050127	28.89719626	73.95157179	16	5.892948173	154.8058252	32.78737864	74.10744337	15.9763754	0.500323625	48	88	0	10	20	0	64	344	57	0	1	79	56.33333333	86.66666667	1.555555556	9.666666667	15.22222222	0	58	347.3333333	10.44444444
Random	0	64421.9321	-72664.72244	700	38	24	19	-42	700	36.66666667	24	19	-39.11111111	700	29.7755102	23.60816327	19	-18.32653061	700	30.41758242	24.06098901	18.90384615	-9.574175824	700	33.82876546	24.58937667	18.86660199	-8.039776862	55	0	0	1	36	0	66	289	2	5	11	5	72.33333333	0	0	5.222222222	44.11111111	0	130.1111111	563.5555556	17.44444444
Random	0	6950.636702	-110236.0484	591	31	141	16	106	590.375	37.875	141	16	106.625	590.4609375	46.3515625	141	16	62.6796875	590.0223377	46.29402597	140.2992208	16.36363636	-16.68883117	589.0232412	45.58354271	139.596943	16.35573702	-2.49979062	84	66	0	5	69	0	208	744	162	18	8	17	83.625	66.25	11.125	11.75	61.5	0.5	195.875	715.125	112.125
Random	0	-11667.7746	-107349.0134	416	12	136	15	41	415.4444444	13.11111111	136	15	40.77777778	416.0081633	14.40816327	136	15	39.97142857	418.1406824	26.54383202	134.0824147	15.1144357	21.75695538	419.7816946	33.53302187	132.2486728	15.35187938	9.899129327	24	81	0	12	30	44	95	176	2	4	4	22	26.88888889	81	0	10.66666667	26.44444444	52.11111111	92.33333333	170.1111111	3.666666667
Random	0	33147.6548	464.734557	700	6	32	19	-7	700	6.714285714	32	19	-7.714285714	700	12.89726027	32	19	-8.739726027	700	20.8474447	31.68726163	18.88329519	-4.944317315	700	24.61873095	31.53643669	18.79357163	8.947908008	57	0	0	50	6	0	26	122	0	0	0	12	55.14285714	0	0	52.85714286	4.571428571	0	28.28571429	149.1428571	0.142857143
Random	0	-795.114398	-80151.86744	592	57	134	14	-69	591.5555556	54.44444444	134	14	-68.11111111	591.4357977	55.29571984	132.1050584	15.05836576	-22.15953307	590.2623377	56.04623377	131.6311688	15.36935065	2.113246753	588.7632294	54.16419159	131.6214181	15.57582096	-0.433591299	82	89	1	5	59	0	182	645	42	1	3	19	77.33333333	89	12.11111111	11.22222222	52.22222222	0	181.5555556	622.8888889	39.22222222
Random	0	39021.4269	-104229.1364	700	43	69	17	-5	700	45.11111111	69	17	-10.55555556	700	47.19455253	69	17	-23.53696498	700	50.04981837	69.48988064	16.90918526	-5.348209652	700	52.03471351	69.76056043	16.5644082	-0.787954831	67	16	6	21	61	0	152	624	7	8	4	13	67.77777778	16.22222222	13.55555556	18	57.44444444	0.777777778	158.3333333	612.6666667	48.77777778
Random	0	-29820.7491	-97985.8484	82	14	74	16	-27	82	12	74	16	-26.25	80.95041322	14.43801653	73.9338843	15.96694215	-23.87603306	80.41011236	25.37479936	73.6011236	15.73916533	0.002407705	80.44319504	26.8480031	74.29158589	15.84063591	7.17797596	99	77	0	0	71	0	404	763	0	0	0	90	99	77	0	2.375	71.25	0	410.625	769.875	38.875
Random	0	-54772.5801	63767.29856	NA	NA	NA	NA	NA	NA	NA	NA	NA	NA	NA	NA	NA	NA	NA	51.12258065	3.156989247	59.32688172	15	0.313978495	49.83566434	3.173826174	59.37762238	14.96203796	0.553946054	NA	NA	NA	NA	NA	NA	NA	NA	NA	NA	NA	NA	NA	NA	NA	NA	NA	NA	NA	NA	NA
Random	0	-51057.0356	78648.53056	56	2	61	15	0	56	2.2	61	15	-0.2	55.7628866	3.829896907	61	15	0.015463918	54.97148818	4.02364395	60.84700974	15	0.552155772	54.38365995	4.560033122	60.71266906	15	1.020425062	79	81	0	0	13	0	50	489	0	0	0	92	69.2	81.4	0	0	12.8	6	54.6	462.8	44
Random	0	9486.961802	-56229.66844	700	37	73	17	4	700	39	74.33333333	16.66666667	1.222222222	700	44.42063492	74.80952381	16.54761905	-10.45634921	700	43.29608355	75.05221932	16.61409922	2.355091384	699.9941263	45.00482484	75.03796937	16.67128173	-3.792951542	52	41	0	12	68	29	149	517	25	14	1	18	56.22222222	41.66666667	1.333333333	23.66666667	62	22.66666667	149.8888889	518.6666667	31.33333333
Random	0	-55710.4774	-10304.12544	83	32	78	16	12	83.22222222	28.11111111	76.66666667	15.33333333	7.444444444	84.53205128	23.83333333	76.14102564	15.07051282	3.807692308	91.82582583	24.4984985	77.01401401	15.33533534	2.956956957	95.24603175	24.93055556	78.75843254	15.38938492	7.698412698	10	79	0	4	11	75	11	53	2	2	0	95	36	77.33333333	0	11	7.444444444	84.44444444	42.44444444	223.5555556	29.66666667
Random	0	28284.4547	-67083.16744	700	24	50	20	-43	700	23	50	20	-41.66666667	700	33.19066148	49.82879377	20	-14.44357977	700	35.32828283	49.64029181	19.91863075	-2.69640853	700	34.64651163	49.63813953	19.64	-9.171860465	78	9	4	25	38	0	155	579	10	2	0	11	77.11111111	9	2.333333333	15.22222222	52.88888889	0	169	640.3333333	109.5555556
Random	0	7239.757302	-13655.94944	700	47	63	14	-42	700	53.875	62.25	13.625	-38	700	43.39299611	61.6459144	13.81712062	-18.19844358	700	42.39754536	61.2203842	14.26467449	4.330843116	700	41.35338346	61.08807734	14.43802363	4.311278195	67	40	72	37	69	18	201	577	2	3	9	27	79.25	38.25	34.625	30.375	48.5	4.125	124.25	507.125	39.125
Random	0	61556.5428	-26549.40044	700	60	27	16	49	700	45.9	27	16	60.6	700	49.3151751	26.63035019	16.36964981	28.36964981	700	45.13229167	26.62864583	16.25	-0.355729167	700	43.94834103	26.44435111	16.60331793	7.303653927	83	9	0	36	26	0	112	528	71	2	2	7	75.6	9	0.8	20	25.9	0	78.9	392.8	43.5
Random	0	62619.3734	-77103.11644	700	34	28	17	-7	700	38.66666667	28	17	-8.222222222	700	43.79766537	28	17	-4.540856031	700	47.33662338	28.18753247	16.88519481	7.185974026	700	47.40151038	27.90644011	17.04992658	-1.093769666	66	0	0	7	23	0	98	437	19	1	3	9	69.55555556	0	0	10.55555556	27	0	86.11111111	421.8888889	24
Random	0	33078.5732	87185.33356	613	43	37	18	26	612.7	40.2	37	18	35.7	613.4162896	27.5158371	37.01357466	17.78280543	21.98642534	616.5805705	24.5304549	37.16114109	17.63916731	7.551272167	619.2395754	26.07960576	37.72744503	17.47384382	8.33206975	83	21	0	12	20	0	83	558	35	0	0	38	69	21	0	19.3	15.8	0	74.3	423.7	7.7
Random	0	-13676.7504	-37469.67944	449	59	163	14	10	449.375	56.25	163	14	5.625	449.2549801	40.86454183	161.7768924	14.39442231	26.48207171	449.9293933	42.80125523	160.9429916	14.56642259	11.26621339	452.5367601	40.93343164	160.4482831	14.66589425	4.378133558	4	92	0	0	27	0	61	29	3	5	0	19	8.25	92	0	12.5	26.125	0	86.125	89.375	30.125
Random	0	8091.359202	8923.279557	700	44	46	18	33	700	43.875	46	18	35.625	700	34.8203125	45.640625	18.1796875	46	700	44.67359667	45.20114345	18.41683992	13.08419958	700	44.99916072	45.07112883	18.51279899	0.60847671	68	21	0	10	37	0	109	434	63	7	15	27	78.5	21	0	12.125	45.625	0	149.625	614.125	30.125
Random	0	56214.7325	-3257.339443	700	60	23	18	10	700	54.22222222	23	18	5	700	42.00393701	23	18.28346457	7.003937008	700	37.27920792	22.9359736	18.58283828	7.447524752	700	36.171166	22.92820218	18.84405514	13.15336014	47	0	0	25	30	0	75	290	0	0	0	14	41.55555556	2	0	43.44444444	31.33333333	0	75.44444444	270.6666667	6.222222222
Random	0	19446.3309	104357.4166	NA	NA	NA	NA	NA	570	65	44	17	25	570.8905109	44.94890511	44	17	17.40875912	573.6469816	37.32020997	44.61811024	16.89829396	3.323490814	576.6432197	34.13995649	44.80396423	16.92119894	-6.101764564	NA	NA	NA	NA	NA	NA	NA	NA	NA	NA	NA	NA	9	31	0	2	0	0	23	33	107
Random	0	63688.8248	-75739.90844	700	57	33	18	-20	700	57.22222222	32.66666667	17.66666667	-17.22222222	700	57.59765625	32.515625	17.09375	-6.0546875	700	50.05691906	32.50182768	16.74046997	22.80678851	700	46.91958115	32.14513089	16.9191623	6.660732984	74	10	0	15	50	0	91	526	375	12	6	9	78.44444444	10.33333333	4.777777778	19	52.55555556	1.888888889	131.6666667	522.1111111	239.8888889
Random	0	17610.5173	-34538.68044	700	32	57	19	12	700	31.88888889	57	19	9.555555556	700	25.8627451	57	19	14.44705882	700	18.53658537	57.45528455	19	1.178184282	700	16.57931453	58.01061571	19	-0.964209888	89	14	0	0	72	0	213	892	0	0	0	12	80.88888889	13.66666667	6.888888889	23.77777778	63.88888889	0	180.8888889	673.2222222	62
Random	0	-410.472398	-141040.6654	538	43	58	21	-30	538.7777778	44.33333333	58	21	-34.33333333	538.1572581	45.4233871	58	21	-28.5766129	542.6446188	40.51008969	58.22926009	20.99103139	-10.39461883	547.6391546	39.12302558	58.8	21.01535039	-6.22246941	81	9	0	44	29	0	57	251	35	1	0	30	76	9	17.77777778	39.88888889	25.77777778	0	78.33333333	406.8888889	74
Random	0	77751.1034	-33234.05244	700	42	29	16	-40	700	37.77777778	29	16	-49.55555556	700	38.8828125	29.421875	15.578125	-30.265625	700	37.85002595	29.74675662	15.61650234	1.521017125	700	40.09792844	29.96965892	15.60870475	-4.707260933	74	11	0	8	12	0	65	378	3	3	0	7	66.66666667	11	3.555555556	15.22222222	23.44444444	0	73.44444444	351.2222222	15.22222222
Random	0	42465.4992	16942.64456	700	29	48	14	14	700	29	47.11111111	14.44444444	13.55555556	700	35.38671875	47	14.4921875	8.02734375	700	34.32467532	46.52831169	14.52519481	13.81506494	700	36.08173077	46.03762542	14.78114548	1.439799331	92	36	0	32	54	0	67	479	13	0	0	29	87.33333333	34.22222222	0	17.44444444	44.77777778	0	80.55555556	526.1111111	109.2222222
Random	0	39418.9804	-114205.7264	700	14	69	17	-162	700	35	69	17	-156.6666667	700	63.26459144	69.3385214	17	-91.54474708	700	62.99272727	69.34909091	16.86597403	-8.830649351	700	62.55655446	69.31319256	16.70102446	3.630357516	91	16	39	19	63	0	206	586	76	2	4	11	80.33333333	16	11.77777778	14.44444444	59.33333333	0	168	645.2222222	88.33333333
Random	0	43927.9341	25212.41956	700	38	69	12	-45	700	37.66666667	69	12	-43.55555556	700	36.37944664	69.92885375	12.07114625	-35.88932806	700	32.84045881	69.1438999	12.19343066	-4.912408759	700	30.45250577	68.34325854	11.98741875	2.219752569	82	50	0	2	42	0	165	513	17	26	4	21	70	50	0	0.777777778	44.66666667	0	148.2222222	476	54.55555556
Random	0	33991.8272	80012.42156	631	24	37	18	48	631.5	26.375	37	18	42.625	631.2235294	27.61568627	36.80392157	18	26.96862745	631.1341019	27.49332524	37.06128641	17.99271845	8.287621359	633.8703654	27.88263537	37.35209389	17.92477994	1.706588424	59	25	0	37	39	0	72	286	20	4	0	34	51.25	25	0	35.375	35.375	0	68.125	261.625	27.875
Random	0	-43860.0823	31390.09256	392	35	155	16	31	391.1111111	55.55555556	155	16	26.33333333	387.2440945	67.03543307	154.1929134	15.59055118	16.41338583	371.9029228	59.82620042	154.4817328	15.73382046	5.971294363	360.04731	59.74921499	154.4425372	15.6889261	-12.44588654	82	78	0	1	76	0	312	777	53	1	6	67	83.88888889	78	2.666666667	1.333333333	69.11111111	0	260.2222222	744.7777778	198.7777778
Random	0	45401.0298	-5343.888443	700	6	32	20	-30	700	7.833333333	32	20	-29.83333333	700	12.90526316	32	19.8	-25.1	700	27.19283747	31.80922865	19.29407713	-19.59917355	700	33.72459963	31.89866107	19.05959569	-2.449724337	68	0	6	3	42	11	64	313	0	0	0	10	54.16666667	0	3	9.333333333	29.33333333	14.33333333	89.5	321	6.666666667
Random	0	-21391.3008	183647.0026	235	30	95	14	8	235.1111111	30.44444444	95	14	5.888888889	234.452381	33.41666667	95.20238095	14	6.579365079	231.2872784	40.54848801	95.26955162	14	18.74817518	225.9340059	39.87704918	94.79445145	14.1321984	7.129676335	74	78	0	0	74	0	170	559	255	22	38	55	76.77777778	78	0	0	68.22222222	0	165.8888889	601.6666667	322.6666667
Random	0	47005.4836	38146.15356	700	38	45	17	18	700	33.88888889	45	17	20.66666667	700	39.30314961	45.12598425	17	6.381889764	700	28.55752212	45.26756897	16.95054659	-5.968245705	700	29.2697008	45.18647282	17.05878635	-3.661188369	27	18	0	16	24	0	26	123	28	0	0	15	30.77777778	18	0	15.55555556	23	0	40.11111111	152.8888889	26.11111111
Random	0	51072.5986	-64541.06244	700	43	36	17	24	700	43.75	36	17	23.125	700	40.15767635	35.84232365	17.15767635	33.75518672	700	40.45560872	35.40935673	17.81233386	21.66613503	700	39.48654946	35.97818259	18.03855115	-9.67125609	77	12	0	21	25	0	92	465	21	0	0	10	80.125	12	9.25	18.375	24.625	0	95.125	489.625	40.375
Random	0	-16381.7772	20710.31956	617	61	93	18	-45	617.3333333	58.66666667	93	18	-50.22222222	617.2627451	61.18431373	92.38431373	18.04705882	4.466666667	617.2614823	51.94467641	92.14248434	17.99791232	6.437891441	615.7601507	52.16241105	92.30410213	17.81414818	-10.00523231	66	77	0	7	28	0	166	511	93	6	13	54	67.55555556	77	0	8	30.66666667	0	170.7777778	546.3333333	62.55555556
Random	0	57522.1179	28337.25756	700	33	56	15	-11	700	33.88888889	55.66666667	15.33333333	-14.55555556	700	32.14453125	55.515625	15.484375	4.54296875	700	31.24869656	55.6438999	15.22367049	-2.765901981	700	32.19375786	55.71847507	15.06870549	-5.377461248	84	33	0	1	57	0	184	684	53	8	11	20	78.55555556	32.33333333	0	3.555555556	61.11111111	0	216.8888889	750.8888889	97.88888889
Random	0	-25113.9365	210196.8386	58	3	75	14	-3	58.44444444	3.555555556	75	14	-3.555555556	59.26495726	3.200854701	75	14	-2.564102564	62.68684517	5.194994179	75.17927823	14.1653085	-0.140279395	69.14966924	7.030595369	75.6744763	14.27563396	-1.038037486	76	82	0	0	19	0	25	316	41	0	0	74	62.11111111	82	0	0	19.11111111	0	37.55555556	293.7777778	57.22222222
Random	0	-9791.7427	-148216.2234	429	45	121	17	-23	429.375	46.875	121	17	-21.875	430.1535433	41.93307087	120.2755906	17.36220472	-27.32283465	435.8709677	38.62419355	119.6290323	17.37849462	1.366666667	443.400139	39.43767377	118.5234013	17.38253012	-2.436283596	88	77	43	13	75	0	243	828	33	7	1	40	80	77	28.125	19.375	54.75	0	166	621.625	47.75
Random	0	11819.6379	-61715.55444	700	29	87	13	-33	700	29.5	87	13	-33.25	700	44.95330739	88.27237354	12.692607	-23.6459144	700	45.35662148	88.85818561	12.58446298	10.22679875	700	46.01052632	88.56084211	12.75431579	14.91157895	81	45	0	0	80	0	256	910	50	19	12	14	75	44.25	0	0	74.875	0	240.5	829.25	19.625
Random	0	35097.3828	-44061.12044	700	58	63	13	51	700	59.75	63	13	48.25	700	51.58431373	63	13	38.45098039	700	36.86951983	62.77974948	12.91649269	-4.964509395	700	33.85887772	62.78517588	12.7818258	-9.495603015	81	23	0	0	60	0	178	768	28	12	3	14	79.125	23	0	0	61.125	0	183.125	711.875	26.5
Random	0	-25982.8953	197408.3806	171	42	85	15	-66	172.375	40.625	85	15	-55.125	171.7764706	47.89803922	84.95294118	15	-4.121568627	161.6863257	41.43893528	84.47286013	15	8.418058455	152.2326214	38.4618928	84.40096315	15	-3.168341709	49	78	0	0	37	0	123	439	141	15	6	55	55.25	78	0	0	35.875	0	120.125	490.875	90.75
Random	0	-35109.1089	97642.13256	96	20	63	16	0	96	19.25	63	16	-0.25	95.61437908	15.9869281	63	16	9.163398693	95.69009585	16.92696026	63	16	6.971246006	95.77674897	16.58037578	63.02312436	15.97687564	2.566358025	70	81	15	0	22	0	46	394	15	4	0	89	67	81	3.75	3.625	18.25	0	44.375	338.75	17.875
Random	0	-23942.6746	-134146.5254	183	36	64	16	26	182.8888889	34.44444444	64	16	24.55555556	182.3897638	34.85433071	64	16	20.30314961	182.5098926	31.40361786	64.82702092	16.1209723	-8.017524025	185.8971963	32.57899421	66.00534045	16.12305296	-3.230084557	99	64	0	0	80	0	397	755	254	23	44	68	96.66666667	61.33333333	0	0.111111111	64.44444444	0	271.2222222	688.5555556	267.8888889
Random	0	62882.6281	-30776.76544	700	17	24	18	-35	700	34.22222222	24	18	-29.22222222	700	36.58984375	24	18	1.6640625	700	30.72609148	23.92931393	17.83160083	1.035862786	700	30.09731834	23.7575692	17.77487024	3.301903114	70	0	0	3	32	0	78	388	1	0	5	7	69.88888889	0	0	11.55555556	32.33333333	0	107.4444444	537.4444444	7.111111111
Random	0	-29522.8678	69465.46756	NA	NA	NA	NA	NA	NA	NA	NA	NA	NA	190.9186047	26.27906977	59	17	19.24418605	192.1338583	22.0359955	59	17	5.196850394	194.2536585	23.88487805	58.96617886	16.99089431	3.421138211	NA	NA	NA	NA	NA	NA	NA	NA	NA	NA	NA	NA	NA	NA	NA	NA	NA	NA	NA	NA	NA
Random	0	76623.4667	-58556.51844	700	41	26	17	23	700	38.875	26	17	19.75	700	48.27734375	26.078125	17.078125	30.30859375	700	47.00785752	26.50811943	16.98585647	0.778941854	700	44.98464128	26.60424995	17.08163265	-5.769198401	74	0	0	28	37	0	113	617	17	4	0	6	67.125	0	7.625	17.375	45.25	0	110.25	509.125	16.75
Random	0	5853.773002	-69213.80444	650	69	113	14	16	650	63.88888889	112.6666667	14	21.88888889	652.0406504	50.52439024	111.7804878	14	49.82926829	658.9759666	53.90700104	112.0130617	14.18390805	12.54545455	663.1963461	53.36917262	112.051869	14.30134397	6.17849643	60	76	0	4	0	76	70	129	13	13	1	16	36.66666667	76	0	6.444444444	18.77777778	19	113.2222222	237.7777778	18.77777778
Random	0	-9565.1867	-48719.49844	537	19	137	16	29	537.125	19.125	137	16	30.375	537.2411067	18.68774704	140.3280632	15.81027668	17.48221344	539.1089677	24.82586027	141.3404588	15.61678832	-1.848800834	541.106706	25.96415015	140.9301982	15.57844791	1.455714888	23	88	0	0	19	22	153	265	1	2	0	22	27.75	88	0	3.5	11	6.625	146.25	282.375	31.625
Random	0	-34620.8188	-35101.10344	234	35	85	18	42	233.3333333	35.77777778	85	18	43.88888889	233.2248062	36.97286822	85.15116279	18	28.73255814	234.974359	32.49345892	84.80324437	18.30926217	-3.380952381	236.9452113	33.51284774	84.80356764	18.44786579	-4.383308558	72	79	65	64	38	0	91	520	107	1	1	64	83.77777778	79	26.88888889	30.88888889	36.22222222	0	104.1111111	608.1111111	58.88888889
Random	0	37797.6	-24072.18244	700	16	32	19	-16	700	15.11111111	32	19	-17.22222222	700	19.64705882	32.01568627	19	-12.78039216	700	22.27762947	32.30058729	18.87239722	-2.937533369	700	21.48215103	32.41990847	18.79405034	3.625858124	38	0	0	16	40	0	69	165	0	0	0	12	38.11111111	0	0	27.66666667	28	0	74	259	1.888888889
Random	0	-11360.7947	-14998.73744	700	34	143	14	-9	700	33	143	14	-9.333333333	700	27.69767442	142.127907	14	18.06589147	699.8661131	33.37208095	140.4312403	14.13700052	-1.252724442	699.3877208	38.27123633	137.4205214	14.43187553	7.938393608	64	81	0	0	53	0	221	711	58	81	1	22	51	81	0	2	48	0	224.6666667	535.5555556	116.4444444
Random	0	15143.0479	-63629.32544	700	71	82	14	-41	700	68.7	82	14	-48.7	700	50.98828125	81.02734375	14.41015625	-49.57421875	700	51.37597504	80.01976079	14.53562142	-10.47113885	700	49.23355677	81.03351487	14.38290742	3.781943863	6	25	0	25	18	71	51	60	99	8	0	14	25	25	22.8	19.1	23.8	12.8	100.9	182.8	13.8
Random	0	-15825.798	-15081.62244	675	80	121	18	18	675.6666667	75.66666667	121	18	16.11111111	675.4747082	51.75875486	120.766537	17.77042802	-6.245136187	667.3458138	52.98595944	122.0390016	17.30369215	-21.28289132	664.3865159	53.35406198	122.6518007	16.97005863	-14.24560302	70	82	0	45	45	0	178	641	13	1	0	30	68.88888889	82	0	30.88888889	44.55555556	0	187.1111111	587.4444444	37.11111111
Random	0	56861.9335	46934.00356	700	49	38	18	-8	700	53	38	18.33333333	-9.444444444	700	48.10671937	38	18.44268775	-11.75098814	700	47.31628392	38.04123173	18.33037578	4.350208768	700	49.20058688	38.26325718	18.1865437	8.754768392	58	19	86	8	34	0	94	371	19	0	0	17	55.22222222	18.66666667	9.555555556	16	29.55555556	0	85	377.8888889	35.88888889
Random	0	57750.9393	-42752.30644	700	49	27	15	49	700	47.28571429	27	15	50.14285714	700	47.2832618	27	14.93991416	37.97424893	700	48.88125728	27.14318976	15.04249127	8.094295693	700	47.87262145	27.29348556	15.15737632	6.713678084	14	23	0	33	51	0	30	85	93	3	0	17	17.14285714	23	0	25	40.28571429	0	75.57142857	136.1428571	54.85714286
Random	0	13480.0889	21696.89056	700	74	43	18	48	700	70.875	43	18	47.5	700	64.15953307	42.98054475	18	35.10894942	700	52.44212722	42.86913452	18.08863399	0.948905109	700	52.71686242	42.93246644	18.10612416	-3.97965604	82	16	4	21	62	0	136	525	0	0	0	35	74.125	18.25	13.25	25.875	48.375	0	128.5	473.375	116.375
Random	0	-12576.3604	-119417.7094	403	46	86	18	-46	403.4444444	40.44444444	86	18	-45	401.2265625	42.62890625	86	18	-14.453125	397.6363636	41.34909091	87.0425974	18.16	-9.023376623	395.0229425	40.31488108	87.92591033	18.09619028	-4.093874974	80	69	32	48	20	0	132	520	42	1	14	42	85.66666667	67.11111111	9.555555556	31	19.66666667	0	76.33333333	482.2222222	68.33333333
Random	0	-42038.4946	38747.65256	312	32	103	16	42	311.625	29.125	104	16.25	36	311.6796875	30.203125	103.9296875	16.625	24.32421875	311.6396677	29.38733126	103.7720665	16.68224299	-4.611630322	316.8693194	29.63643979	104.273089	16.4565445	-8.472670157	91	99	0	2	34	0	108	634	63	9	19	79	90.75	99	0	4.875	30.75	0	104.875	623.75	36.375
Random	0	-41911.575	-29996.88544	300	21	103	17	-55	300.2222222	24.88888889	103	17	-55.44444444	298.1439689	30.38521401	103.0817121	16.97276265	-35.79377432	291.8679834	31.00623701	104.0696466	16.51559252	-10.65800416	287.9966527	32.05481172	104.1230126	16.28807531	-5.332217573	85	70	0	34	11	0	46	353	0	0	0	59	85	70	11.33333333	19.44444444	17.66666667	0	56.11111111	410.6666667	22
Random	0	68758.3867	-13446.62044	NA	NA	NA	NA	NA	NA	NA	NA	NA	NA	700	0.088888889	19	19	0.044444444	700	0.053333333	19	19	0.04	700	0.423076923	19	19	0.115384615	NA	NA	NA	NA	NA	NA	NA	NA	NA	NA	NA	NA	NA	NA	NA	NA	NA	NA	NA	NA	NA
Random	0	79772.854	-51328.53344	700	46	31	14	45	700	46.875	31	14	43.25	700	39.66796875	31.0390625	14.0390625	31.2265625	700	42.37662338	31.26285714	14.61662338	11.90701299	700	41.04892902	31.46766065	14.77215456	1.376312474	41	11	0	3	22	0	130	287	33	11	9	6	58	10.5	4.25	8	40.875	0	149.875	401.25	24.5
Random	0	425.367402	-14867.26744	700	8	62	17	60	700	8.333333333	62	17	60.11111111	700	25.256917	61.33596838	17	37.91304348	700	33.02918187	61.15789474	17.20948411	16.12975508	700	33.27799874	61.1069709	17.25141302	-3.688926104	73	24	0	47	57	0	75	360	238	3	6	26	76	24	3.888888889	29.66666667	53.44444444	0.222222222	138	534.6666667	90.22222222
Random	0	-42034.4203	24888.55756	394	34	175	16	40	394.75	32.875	175	16	48	394.7382813	32.453125	174.5507813	16	20.6015625	394.3446122	32.67673087	173.2915148	15.97032795	-4.728266528	393.8096734	33.58605528	172.4882747	15.90284757	3.872906198	90	76	0	54	21	0	169	807	86	5	0	57	88.375	76	3	24.75	37	0	115.875	610.75	60.875
Random	0	51165.916	33947.72856	700	29	60	12	118	700	30.55555556	60	12	112	700	40.24705882	60	12.05490196	71.17254902	700	40.60207792	59.29038961	12.79688312	19.79584416	700	40.88272251	58.97633508	13.26994764	14.39141361	59	59	0	0	37	0	93	465	285	15	5	24	62.88888889	59	0	0.444444444	33.66666667	0	123.6666667	487.1111111	96.55555556
Random	0	38788.1676	-108136.4064	700	65	71	17	16	700	63.88888889	71	17	5.666666667	700	53.11111111	70.51984127	17.68650794	-14.01587302	700	57.0464025	70.41240876	17.97758081	-8.326903024	700	57.03165618	70.63542977	17.88679245	0.702096436	60	13	60	47	23	0	193	320	99	36	26	10	66	13	34.22222222	43.55555556	38.55555556	0	148.5555556	453.5555556	142.4444444
Random	0	12184.33	-103410.8304	700	57	78	18	44	700	61.5	78	18	33	700	53.26171875	77.640625	18.1796875	19.20703125	699.512118	50.43940991	77.55532139	18.24710221	5.470495258	698.9766504	53.12269157	76.65357674	18.29335598	-0.306516663	88	18	43	77	14	0	57	295	154	17	12	13	83.125	18.375	52.25	84.125	20.25	0	58.75	349.625	44.125
Random	0	-4149.2166	171039.6426	315	25	82	15	15	314.7777778	30.88888889	82	15	17.22222222	311.8023256	43.93410853	82	15	-7.57751938	305.2015584	43.87896104	81.77922078	15	8.451948052	302.1439029	43.32629157	81.76343861	15.02258942	4.620581468	74	91	0	0	13	0	25	183	5	0	0	60	77.88888889	90.55555556	0	0	16.33333333	0	34	226.2222222	89
Random	0	-540.334098	12989.85256	700	43	55	15	-19	700	44.125	55	15	-11.875	700	43.42801556	56.64202335	14.9766537	-19.55642023	700	43.12676794	56.22262965	14.68936616	7.243583028	700	46.17665615	56.20883281	14.67970557	7.042060988	81	68	0	30	73	0	215	812	37	8	29	38	67.5	68	5	16.5	67	0	207.75	681.75	90.125
Random	0	74068.7225	-50860.69944	700	27	51	11	-25	700	27.66666667	51.33333333	10.66666667	-23.55555556	700	25.89545455	52.35	10.35	-26.96818182	700	28.33773245	52.49970006	10.33413317	-4.985602879	700	29.97431548	52.22679913	10.52241338	10.54955173	43	16	0	13	42	0	80	146	119	15	10	7	62.88888889	16	0	3.111111111	43.66666667	0	138.7777778	423.4444444	37.22222222
Random	0	74291.4471	-23858.59744	NA	NA	NA	NA	NA	NA	NA	NA	NA	NA	700	7.084507042	21.33802817	18.88732394	-5.915492958	700	15.0610687	23.09051254	18.46564885	-1.79389313	700	20.54116314	23.3255287	18.34554381	-3.03021148	NA	NA	NA	NA	NA	NA	NA	NA	NA	NA	NA	NA	NA	NA	NA	NA	NA	NA	NA	NA	NA
Random	0	-29998.7095	54051.04456	258	23	58	17	-7	257.6	27	58	17	-4.8	258.6277778	23.98333333	58.21111111	17	10.35555556	262.0404313	18.68261456	58.43867925	17.20889488	-2.890161725	265.866034	18.68852917	58.37398828	17.03767792	-0.885012559	1	83	0	33	0	0	0	2	53	0	0	87	1	83	0	12.2	7.8	0	0	2	48.6
Random	0	19567.4525	123841.8336	477	76	48	18	7	477	73.5	48	18	18.75	474.8837209	42.61046512	48	18	31.44767442	470.4189474	37.93894737	48.42736842	17.88421053	16.04631579	469.3768286	40.52603862	48.56933879	17.77706261	15.47571679	72	32	0	2	25	0	79	476	31	0	2	55	73	32.25	0	5	32.75	0	92.125	525.25	127.875
Random	0	-33925.7163	61031.81256	229	34	59	17	-12	229.3333333	29.55555556	59	17	-11	231.1341991	28.48051948	58.89177489	16.95670996	-1.268398268	241.3341952	26.28183581	58.40723982	16.63736264	-3.712992889	249.4265506	27.11833515	58.38628945	16.55359086	5.638465724	83	85	0	5	9	0	27	247	56	11	0	86	77.77777778	85	2	9	13.44444444	0	37.66666667	345.7777778	45.88888889
Random	0	40156.0941	66648.70556	688	55	41	18	-21	688	53.33333333	41.66666667	18	-7	688	47.85546875	41.9453125	18	4.296875	687.9737945	42.95964361	42.24318658	18	-2.474318658	688.0734332	41.94809031	42.20890483	17.98839418	-8.674192868	36	27	0	50	15	0	23	109	6	1	0	30	38.88888889	25.88888889	0	38.55555556	13.44444444	0	35.33333333	148.1111111	21
Random	0	6818.445802	60668.04956	507	10	43	17	0	506.8888889	9.333333333	43	17	-0.222222222	507.1294118	8.988235294	42.95294118	17	-0.925490196	508.1716297	10.93015701	43.10990796	16.9794261	-1.52192745	509.8252496	12.22729434	43.30004755	16.90965288	-1.229909653	80	52	0	2	35	0	85	603	249	0	1	42	81.22222222	52	0	2.333333333	37.77777778	0	85.11111111	600.5555556	150.6666667
Random	0	12360.7673	76223.20656	581	4	50	17	20	580.8888889	4.111111111	50	17	20.44444444	581.560166	8.323651452	49.95850622	17	11.14522822	584.2762009	10.58733624	50.12445415	17	-3.46069869	585.6126991	12.97665285	50.40410212	16.89002837	-4.272310714	1	34	0	25	1	0	14	3	0	0	0	44	2.777777778	34	0	31.44444444	4.555555556	5.555555556	10.77777778	8.555555556	22.33333333
Random	0	21660.0095	-104996.5574	700	39	71	18	101	700	44	71	18	95.66666667	700	48.64980545	71	18	63.40077821	700	44.78328982	71.09399478	18.18798956	15.17545692	700	42.77444398	71.15652539	18.23415862	-0.420898028	87	32	9	26	67	0	219	906	31	3	16	17	85.88888889	32	28.33333333	42.77777778	58.88888889	0	216	820.2222222	37.33333333
Random	0	-16763.1833	70267.35756	312	34	65	16	-25	312	31.66666667	65	16	-23.66666667	315.9492188	23.5078125	65	16	-25.74609375	323.8388106	27.75899844	65.35002608	16.16066771	-6.818988002	326.4898387	31.29226901	65.54452127	16.14623926	-6.987638802	63	89	0	0	58	0	101	573	109	12	1	72	64.66666667	88.33333333	0	1.333333333	51.77777778	0	104.6666667	581.5555556	85.11111111
Random	0	-305.390398	-37303.88044	650	63	82	17	26	650	59.8	82	17	20.8	650.8627451	48.49803922	84.11764706	17	-0.51372549	655.4853403	47.41570681	85.66230366	16.54554974	-15.0408377	658.8096795	45.23152387	86.42424242	16.22977981	-0.422716372	28	60	0	6	22	0	156	257	121	1	0	21	22.2	60	0	5	26	11.6	118.8	183.6	120.6
Random	0	-244.770998	-99607.8574	557	14	154	15	-73	557.125	15.75	154	15.25	-74.5	557.3046875	28.83203125	154.2070313	14.89453125	-58	556.4700677	36.33836543	154.2274857	14.79541905	-3.309734513	556.3465077	34.77624425	153.7919281	14.72940192	8.492680887	62	95	0	1	52	0	264	689	17	5	13	18	62.125	95.25	0	0.75	51	0	262.625	690.5	38.625
Random	0	54918.4918	-109483.4804	700	39	48	12	96	700	42.125	48	12	85.25	700	49.49361702	48	12	58.34893617	700	50.52177356	48.03008709	12.60174188	21.21536025	700	49.0909427	48.12606285	12.68909427	4.398521257	45	10	18	2	40	0	105	355	47	6	2	5	51.625	10	4.5	3.625	31.25	21	136.75	473.625	60.375
Random	0	-9998.9089	-57779.86344	501	50	97	16	35	503.75	42.58333333	97	16	27.75	504.9882813	46.72265625	96.6328125	16.2265625	13.74609375	514.2685624	41.70089521	96.00368615	16.6492891	1.571879937	521.6386731	40.46777241	95.77388201	16.64854084	9.018265799	69	72	0	48	31	2	139	534	29	0	6	30	73.83333333	72	14.5	35.33333333	35.66666667	1	126	480.75	51.58333333
Random	0	-1701.712798	-18935.57344	700	36	59	20	36	700	40.75	59	20	30.75	700	48.1171875	59.28125	19.9296875	10.3671875	700	49.0781415	59.58922914	19.66895459	-14.55807814	700	45.85496829	59.60063425	19.37209302	-5.742071882	5	17	0	0	0	100	58	52	51	15	0	18	13.75	17	0	18.75	2.125	70.375	65.25	83	53.75
Random	0	-25934.7301	-146040.9064	231	32	98	17	3	231.9	32.5	98	17	-0.6	231.4375	29	99.1484375	17	-6.65625	228.6125845	28.01924077	100.2860114	16.78471139	-2.301612064	226.2924868	26.37989418	99.4152381	16.46984127	-0.591534392	86	78	0	6	23	0	52	414	33	2	0	74	81.2	78.2	0.4	7.5	24.3	0	46.7	335	35.9
Random	0	-21381.2103	75307.77256	280	50	60	17	-1	279.25	49.25	60	17	3.875	274.9101563	34.19140625	60	17	-6.6640625	262.8801459	29.59458051	60	17.20583637	9.789473684	255.8045541	27.72422517	59.95024246	17.3923677	4.600253004	8	89	0	0	3	0	6	1	15	0	0	79	5.125	88.25	0	12.5	3	0	4.25	2	16.375
Random	0	657.164002	-18529.91844	700	36	59	20	3	700	32.66666667	59	20	4.333333333	700	30.7860262	59	19.89956332	-5.812227074	700	33.36226415	59.03018868	19.29218329	-10.06415094	700	39.74929455	59.16322987	19.07184719	-8.088126764	18	16	0	0	0	33	94	194	27	15	0	19	30.83333333	16	0	10	0.833333333	36	112.3333333	312.6666667	18.5
Random	0	4.451602	133536.2056	357	38	68	17	-69	357.2222222	33.33333333	69.66666667	17	-70.55555556	356.2047244	43.09448819	70.31496063	16.96850394	-15.07874016	349.5179594	42.55960437	70.69755336	16.71160854	-13.11348256	346.1705784	39.33151718	70.40695725	16.49538977	-1.212699078	24	56	0	15	25	0	81	166	147	2	6	54	44.33333333	56	0	2.777777778	24.77777778	0	74.33333333	324.3333333	120
Random	0	-28514.0885	-51258.92244	230	59	85	19	5	230.1111111	52.55555556	84.77777778	18.77777778	4.888888889	230.6472868	38.83333333	84.54651163	18.54651163	7.356589147	231.5940748	41.31237006	84.754158	18.31133056	-9.986486486	234.0625785	37.0198828	85.20636249	18.25324404	-2.650690666	90	81	65	10	23	0	63	572	63	2	2	56	80.22222222	81.22222222	21.66666667	19.11111111	38.88888889	0	112.6666667	598.6666667	49.88888889
Random	0	44472.367	-88225.94744	700	54	71	14	-92	700	54.33333333	71	14	-89.66666667	700	50.31640625	71.1328125	13.8671875	-75.53125	700	58.15548622	71.0098804	13.38169527	-19.80447218	700	55.69782518	72.13341698	13.21162693	4.21371811	75	16	0	0	69	0	260	810	412	33	13	12	64.77777778	16	0	0.666666667	51.44444444	0.555555556	166.2222222	615	329.6666667
Random	0	28831.5129	31297.55256	700	31	33	18	66	700	27	33	18	62	700	31.15625	33	18	50.98828125	700	38.28482003	33	17.9191445	21.4903495	700	34.08420268	33.03874814	18.12717337	8.254595132	65	19	0	8	33	0	136	489	43	0	0	23	69.33333333	19	0	9	46.11111111	0	119.1111111	516.4444444	44.22222222
Random	0	10787.8881	112803.4286	513	5	52	17	97	512.6363636	10	52	17	93.72727273	511.8359375	30.7734375	52	17	49.31640625	511.4305049	37.85632483	52.40031234	16.82040604	-8.158250911	511.2103391	37.45060695	52.54018418	16.7147342	1.32147342	69	34	6	14	8	0	54	317	15	3	0	42	64.54545455	34.36363636	0.545454545	10.36363636	14.63636364	0	48.54545455	289.4545455	11.90909091
Random	0	-36179.0575	-77710.74444	77	2	65	14	1	76.66666667	1.666666667	65	14	1.111111111	77.09042553	0.968085106	65	14	0.856382979	77.13793103	1.25862069	64.853902	14.01179673	0.320326679	78.06850495	1.274019819	65.04696252	14.21413184	0.30159414	74	63	0	1	23	0	51	428	79	6	4	95	74.44444444	63	0	1.555555556	23.88888889	0	53.88888889	414.4444444	89.77777778
Random	0	-58649.482	41476.52756	105	34	83	15	23	105.4444444	34.33333333	83	15	21.22222222	107.6291667	24.8125	83	15	9.275	113.8528064	23.89862543	82.81729668	15	-0.25486827	119.4717817	21.37569963	83.26399254	15.04151119	-1.831856343	18	80	0	20	8	0	5	44	14	2	8	96	31.22222222	80	0	31	4.666666667	6.222222222	21.55555556	118	41.66666667
Random	0	15207.4145	25108.20756	700	24	46	15	17	700	23	46	15	19.44444444	700	26.60700389	46	15.21011673	0.280155642	700	31.28103896	45.98701299	15.24519481	11.0374026	700	38.25209732	45.81438758	15.54530201	15.86430369	50	58	0	7	25	0	51	230	211	3	9	60	52.66666667	55.88888889	0	4.555555556	42.55555556	1.666666667	124.2222222	367.7777778	57.66666667
Random	0	1156.951202	165629.4646	402	61	86	16	6	402.3333333	56.66666667	86	16	29.5	402.5703125	45.68359375	86	16	-2.953125	403.2669095	44.30905307	85.61914672	16.15816857	-1.733090531	403.7408568	41.84932079	85.70386625	16.18181818	4.137304075	80	78	0	2	67	0	164	694	70	20	20	48	78.5	77.66666667	0	0.916666667	51.5	0	124.25	635.1666667	135.1666667
Random	0	52807.0476	-49334.20444	700	52	26	17	117	700	54.88888889	26	17	115.5555556	700	53.21825397	26	17.12698413	67.84126984	700	52.13764338	25.83889468	17.58706986	-5.67101147	700	49.24453407	26.06771386	17.36743791	-1.969008703	78	12	52	42	27	0	95	500	4	0	2	10	80	12	23.11111111	39.55555556	23	0	84.33333333	472.5555556	20.44444444
Random	0	36185.3965	-93026.63144	700	77	70	19	-3	700	67.33333333	70	19	-6.222222222	700	49.67578125	70	19	-2.10546875	700	49.21994751	71.12965879	18.13070866	-16.58372703	700	50.13017876	71.2809674	17.87402734	-15.66351209	4	14	0	100	40	0	5	27	27	4	3	11	15.22222222	14	0	49.44444444	34.11111111	1.555555556	51.44444444	116.6666667	19
Random	0	-43482.2764	37167.61456	377	76	123	16	-59	377.7272727	75.72727273	123	16	-32.36363636	377.3134921	72.28968254	123.1666667	16	-0.202380952	375.0746187	67.04901961	126.1328976	16.20588235	22.43627451	368.0350498	60.59865859	125.0058416	16.31717871	4.413890091	71	98	0	18	18	0	120	566	18	0	5	76	76	98	0	16.36363636	27.63636364	0	115.1818182	569.0909091	23.18181818
Random	0	67614.1625	-72933.61944	700	51	29	19	59	700	53.88888889	29	19	51.22222222	700	49.73151751	29.3151751	18.63035019	27.16342412	700	42.90379615	29.44825793	18.024961	-3.030681227	700	40.15992454	29.16621253	17.9991616	1.185076504	78	0	47	13	26	0	96	484	5	2	7	5	77	0	17.44444444	25.77777778	25.33333333	0	88.22222222	487.8888889	20.22222222
Random	0	-47116.4916	26067.27956	340	78	143	17	-120	341	67.22222222	143	17	-121.8888889	338.618677	65.37743191	143.5836576	16.85603113	-69.04669261	323.7221644	64.72060354	146.9505723	16.22996878	-21.82258065	322.9302033	62.74240201	146.6889541	15.99203521	1.582477468	72	74	0	14	20	0	121	567	0	11	0	67	84.44444444	74	0	20.66666667	32.22222222	0	118.1111111	537.3333333	1.444444444
Random	0	-7685.0028	160725.6796	356	26	90	14	20	356.2	27.5	90	14	22.7	355.9803922	35.00784314	90	14	37.51764706	350.8802707	41.16657991	89.40447683	14.01561687	21.80010411	345.0714585	40.90255658	88.97715842	14.08654652	7.708088852	50	66	0	0	60	0	107	482	0	0	0	51	58.2	66	0	0	60.9	0	125.8	532.7	129
Random	0	27359.5071	-50323.68044	700	43	64	13	13	700	43.11111111	64	13	9.888888889	700	37.07171315	64.01195219	13	-20.03187251	700	38.73044838	64.50729927	13.09906152	-7.296663191	700	39.26197005	64.69774309	13.11980595	2.730858469	66	28	0	0	76	0	302	691	170	36	12	15	73	27.33333333	0	0.111111111	67.88888889	0	236.8888889	716.7777778	111.8888889
Random	0	-12299.5015	-30999.54944	588	16	135	18	-86	588.4444444	19	135	18	-87	589.8941176	41.02745098	136.1294118	17.62352941	-50.79607843	591.2887029	47.08682008	136.3953975	17.30491632	-6.194560669	588.5374292	41.78192493	136.4032292	17.14657161	-1.205493814	35	81	0	2	9	0	56	255	3	12	0	18	51.33333333	81	0	3	29.55555556	1.222222222	120.1111111	429.5555556	9
Random	0	19486.0358	-93327.70644	700	30	61	20	20	700	36.45454545	61	20	24.27272727	700	39.9375	61.0234375	20	7.59765625	700	41.6144641	61.03850156	19.94172737	-15.70759625	700	43.10644082	61.03199498	19.8567545	-10.03847762	84	10	0	23	27	0	108	473	84	0	2	11	80.90909091	10	5.818181818	24.18181818	45.90909091	0	147.7272727	614.0909091	44.90909091
Random	0	-7544.5002	132013.5226	290	25	84	16	-72	291	31	84	16	-68.75	294.301676	45.77094972	83.93296089	16.18435754	-43.89944134	288.2537403	51.57510473	83.0203471	16.33991622	1.312986236	289.3369184	52.03226561	83.5080664	16.06710311	4.610942249	5	89	0	50	0	100	5	30	0	0	0	67	50.5	89.75	0	11.75	10.375	25	35.5	228.125	47
Random	0	77142.6791	-11410.03444	700	35	25	18	9	700	32.875	25	18	4.375	700	19.46692607	25.03891051	18	6.455252918	700	19.46235955	25.21235955	18.26179775	8.423033708	700	18.7185389	25.32249187	18.28796597	1.203402552	11	0	0	20	7	0	76	41	22	0	0	7	32.875	0	0	30.375	16.75	0	74.75	177.625	29.375
Random	0	-9407.6437	-11046.86944	700	40	85	16	-7	700	43.875	85	16	-6.25	700	38.84313725	85	16	2.501960784	700	43.67673087	85.42321707	16.61582509	30.03019261	700	46.17464965	85.6517465	16.90315834	20.21146204	60	71	1	20	28	0	96	242	32	4	2	34	58	71	0.125	14.125	26.75	6.75	104	351.375	51.125
Random	0	66113.7552	-94243.85544	700	6	20	19	-13	700	11.5	20	19	-13.5	700	25.13043478	20	19	-0.565217391	700	29.04	20	19	-0.012307692	700	28.19515152	20	18.99575758	2.673333333	40	0	0	5	0	0	20	106	0	0	0	2	51.5	0	0	13.5	19.5	0	55.25	299.75	43.75
Random	0	-20504.034	18468.33956	596	24	91	16	110	596	31.22222222	91	16	105.1111111	595.2539063	51.6796875	91	16	55.75390625	591.5568831	46.08623377	92.34493506	15.99948052	15.37246753	587.7536626	43.4068648	92.98116367	16.26287149	7.509836752	78	75	0	1	71	0	224	750	34	13	17	55	80.88888889	75	4.222222222	3.444444444	66	0	217.6666667	783.5555556	74
Random	0	71892.1918	-48588.24144	NA	NA	NA	NA	NA	NA	NA	NA	NA	NA	700	37.81818182	62.27272727	9	50.18181818	700	33.55321508	61.55543237	9	6.736141907	700	34.06287227	60.90635341	9.065519523	5.109199206	NA	NA	NA	NA	NA	NA	NA	NA	NA	NA	NA	NA	NA	NA	NA	NA	NA	NA	NA	NA	NA
Random	0	18891.7512	53261.11456	662	24	46	17	-28	662.8888889	21.55555556	46	17	-28.22222222	662.6303502	17.84046693	46	17	-17.9844358	667.2185185	23.9021164	45.71005291	17.24550265	4.120634921	668.0293993	26.91370558	45.56873942	17.39530457	-1.423857868	83	27	6	18	47	0	75	421	118	1	0	48	86.66666667	27	1.555555556	17	41.44444444	0	85.88888889	488.1111111	138.3333333
Random	0	20136.1329	41266.17756	700	31	45	18	50	700	27.55555556	45	18	50.11111111	700	29.43700787	44.67716535	18	29.21653543	700	27.41188738	44.65537018	18.16840459	-7.635557873	700	27.7541876	44.84924623	18.21168342	-4.126884422	91	22	17	50	30	2	58	502	13	0	0	41	90.66666667	23	15.11111111	48.22222222	27.88888889	1.111111111	57.77777778	452.3333333	12.22222222
Random	0	6380.114602	-48107.21244	695	43	70	18	0	694.875	38.625	70	18	1.875	694.9027237	37.45525292	69.24513619	18.0311284	8.708171206	694.5613851	32.37513116	68.9910808	18.34155299	4.61227702	694.3251534	31.18616459	69.27078485	18.55891686	2.789930188	22	20	0	6	12	0	31	144	198	4	7	14	43	20	16.125	10.25	24.25	4.375	117.625	354.375	91.375
Random	0	3863.465902	55642.12856	512	14	42	16	27	512	16.88888889	42	16.44444444	25.55555556	511.6420233	16.04280156	42	16.36575875	22.20233463	510.9974026	19.85246753	42.02233766	16.29194805	3.874285714	509.9232865	23.41857053	42.11695661	16.32466988	-2.333053867	85	59	0	5	8	0	52	305	6	0	0	51	80.11111111	57.22222222	0	21.44444444	11.88888889	0	50.77777778	299.7777778	28.44444444
Random	0	-9122.4984	-105662.3144	456	69	90	19	-1	456.4444444	64.11111111	90	19	17.33333333	456.2529183	46.73540856	90.58365759	18.90272374	9.412451362	455.0353247	43.1574026	92.45298701	18.6	-11.67168831	454.4389377	44.40966123	94.55687997	18.47009619	-3.846716855	88	60	58	44	21	0	126	665	2	3	0	19	91.88888889	60	34.88888889	54	39.77777778	0.222222222	104	608.7777778	25.66666667
Random	0	13209.7642	-100460.6474	700	29	61	20	43	700	32.33333333	61	20	39.66666667	700	50.28699552	61.08520179	20	12.85650224	699.9829739	52.99432463	61.43359818	19.9091941	-8.731555051	699.7103387	55.05637255	61.72860963	19.78854724	-10.20944742	53	11	8	83	29	0	83	249	9	7	0	12	47.22222222	11	3.888888889	63.44444444	40.11111111	0	78.22222222	251.2222222	64.88888889
Random	0	-17397.7809	191825.0386	293	26	92	14	5	292.5555556	28.55555556	92	14	10.44444444	292.7686275	25.10980392	91.90196078	14	15.22745098	295.7519501	29.63078523	90.5226209	13.94955798	13.14664587	296.6920176	31.41860465	90.23109156	14.0389692	5.450031427	72	71	0	0	57	0	131	580	528	61	7	51	71.22222222	71	0	0	61.11111111	0	135.1111111	607.1111111	231.2222222
Random	0	233.370302	-23226.63444	700	58	80	14	10	700	57.88888889	80	14	16	700	40.62890625	79.80078125	14.06640625	17.09765625	700	34.11927083	78.234375	14.61354167	28.00052083	700	42.69463087	77.58661913	15.13464765	21.30327181	18	69	2	10	12	0	113	134	170	6	2	25	25.88888889	69	27.88888889	12.22222222	24.44444444	0.333333333	119	183.2222222	131.7777778
Random	0	2976.757702	-73266.20644	615	57	131	15	75	615.1111111	52.44444444	131	15	77.33333333	614.3984375	47.2109375	130.5546875	15	44.34375	611.7617066	44.66233091	129.2455775	14.67793965	4.329344433	611.0487958	45.54450262	129.2025131	14.40167539	7.428062827	48	92	0	0	43	0	164	540	110	37	2	19	54	91.33333333	0	0	44.33333333	0	174.5555556	568.3333333	66.77777778
Random	0	68442.1952	-21903.91444	NA	NA	NA	NA	NA	NA	NA	NA	NA	NA	NA	NA	NA	NA	NA	700	18.67171717	24.09259259	18.35521886	1.057239057	700	20.56166162	24.04110775	18.13890091	2.491129381	NA	NA	NA	NA	NA	NA	NA	NA	NA	NA	NA	NA	NA	NA	NA	NA	NA	NA	NA	NA	NA
Random	0	-23915.6983	-23378.04544	478	22	97	18	11	476.8888889	21	97	18	10.22222222	477.6342412	22.6770428	99.74319066	17.81712062	4.902723735	479.0863684	25.26430801	102.3969823	17.87669095	4.972944849	483.760092	26.1393014	102.5921355	18.00020916	7.699853587	91	76	0	53	8	6	53	298	19	16	1	33	86.55555556	75.88888889	9.333333333	53.22222222	11.11111111	3.333333333	51.55555556	295.7777778	8.888888889
Random	0	33293.2935	66154.17556	NA	NA	NA	NA	NA	NA	NA	NA	NA	NA	639.2692308	21.26923077	35	18	-24.96153846	640.5833333	22.72115385	35.12179487	18	4.33974359	643.2768635	27.78993224	35.09777348	18	5.45982575	NA	NA	NA	NA	NA	NA	NA	NA	NA	NA	NA	NA	NA	NA	NA	NA	NA	NA	NA	NA	NA
Random	0	14957.4679	-77127.60644	700	50	80	17	81	700	50.83333333	80	17	75.41666667	700	50.87109375	79.953125	17.046875	71.81640625	700	54.87165483	80.38995085	17.58328782	4.780447843	700	53.49213129	81.10544065	17.53394784	-16.94379496	71	19	11	18	71	0	152	630	11	5	1	16	46.75	20.16666667	25.66666667	34.83333333	45.16666667	1.75	135.4166667	333.3333333	14.33333333
Random	0	-12120.712	-77611.54744	393	56	100	16	6	391.1111111	58.55555556	100	16	15.66666667	395.984556	41.78764479	100	16	25.48262548	409.0699374	36.90814196	100.1257829	16.03079332	10.83663883	416.7149178	35.69279393	99.9157185	16.27265065	10.28782132	93	74	9	30	27	0	139	704	32	15	9	37	93	74	19.88888889	34.77777778	28	0	135.3333333	660	23
Random	0	1283.335002	148435.7636	376	73	70	17	-53	375	62	69.6	17	-35.6	374.8677043	35.6381323	69.50972763	17	-9.447470817	374.8071912	36.14121939	69.49609171	17	0.84940073	375.7786611	37.17196653	69.64121339	17	-2.372803347	83	66	41	0	12	0	48	249	12	0	0	52	73.9	65.6	8.2	2.4	12	0	54.4	287.6	56.8
Random	0	-13058.6276	-68168.49044	NA	NA	NA	NA	NA	431.5	49	92	19	-63.5	431.010582	37.2010582	93.05291005	18.84656085	-47.82539683	431.6354415	47.79713604	93.25835322	18.80011933	-16.89618138	433.8147378	49.50981751	93.96904597	18.67336567	-8.537768538	NA	NA	NA	NA	NA	NA	NA	NA	NA	NA	NA	NA	67.5	49	0	0	7	0	101.5	457.5	8.5
Random	0	14327.1264	783.724557	700	27	47	16	19	700	32.81818182	46.81818182	16.18181818	18.90909091	700	41.4296875	46.5703125	16.4296875	32.81640625	700	44.28668054	46.39281998	16.58376691	-3.16805411	700	43.82648305	46.25508475	16.62775424	-6.330084746	82	28	10	16	47	0	135	477	238	0	2	30	78.72727273	26.90909091	0.909090909	13	47.36363636	0.181818182	173.5454545	584.9090909	73.09090909
Random	0	-36524.4453	-67211.79544	NA	NA	NA	NA	NA	NA	NA	NA	NA	NA	52.34693878	0.102040816	69.24489796	14	-0.142857143	55.09234234	0.846846847	69.8963964	14.22972973	-0.34009009	57.66001899	0.943969611	70.15954416	14.665717	0.340930674	NA	NA	NA	NA	NA	NA	NA	NA	NA	NA	NA	NA	NA	NA	NA	NA	NA	NA	NA	NA	NA
Random	0	34116.3359	-46527.31644	700	61	60	14	30	700	58	60	14	31.125	700	52.70703125	60.640625	14	19.12109375	700	45.66943435	61.30513752	13.58951738	-3.843279709	700	43.80397906	61.28146597	13.42450262	-12.18701571	82	26	0	1	43	0	157	691	12	6	8	12	82.625	26	1.125	12.5	39.375	0	151.125	675.25	8.875
Random	0	6754.269102	-4146.314443	700	21	48	17	-11	700	19.33333333	48	17	-11.55555556	700	18.2480315	48	17	-22.26771654	700	31.00988554	48	17.27939646	-14.44120708	700	36.54379715	48	17.30951383	2.272422464	86	23	10	1	46	0	107	493	95	8	1	34	82.11111111	23	1.111111111	5.333333333	46.55555556	0	122.2222222	533.1111111	99.44444444
Random	0	-22433.0496	75491.90456	260	18	61	17	8	260.3333333	17	60.44444444	17.55555556	9.444444444	260.229249	20.5770751	60.27272727	17.72727273	10.34387352	262.1595412	26.09384776	60.26746611	17.725756	-3.76903024	265.8827471	27.34484925	60.30171692	17.4650335	-4.49078727	83	91	0	2	15	0	57	546	101	1	2	77	76.77777778	91	0	2.444444444	18.11111111	0	71.66666667	515.7777778	109.7777778
Random	0	-35952.1803	3389.861557	349	40	118	17	-26	348.5	38.66666667	118	17	-32.58333333	346.5507813	34.43359375	115.8945313	17.30078125	-13.69921875	342.4984277	35.55398323	115.562369	17.25366876	7.603773585	342.4646267	34.77105035	116.8446181	17.21896701	-5.571180556	81	75	65	66	26	0	89	539	41	0	6	70	82.83333333	77	50.58333333	52.25	28.25	0	89.33333333	505.75	31.83333333
Random	0	14079.5904	-127667.2844	700	60	54	21	-54	700	60.33333333	54	21	-48.66666667	700	48.57539683	53.8968254	21.34126984	-29.65079365	700	43.11516415	54.16310578	21.4611777	-5.471078687	699.9109201	40.79794592	54.25634039	21.36679941	-4.937958499	86	0	48	72	20	0	96	416	43	12	0	12	86.77777778	0	47.66666667	74.44444444	32.77777778	0	113.4444444	488.2222222	61.88888889
Random	0	22403.2815	102419.7826	593	44	48	16	-97	592.9	44.2	48	16	-92.2	592.5742188	47.95703125	48.359375	16	-59.44140625	589.4110526	49.41526316	48.27157895	16.03157895	9.550526316	587.7409051	48.17014197	47.78682343	16.07320319	10.86912156	78	43	0	1	29	0	118	589	346	6	15	56	78.1	43	0	3.1	36.5	0	125.6	603.1	200.5
Random	0	4301.929502	-35594.93744	700	38	67	18	28	700	39.66666667	67	18	28.33333333	700	46.61904762	66.39285714	18.1547619	9.821428571	700	36.46791862	65.59989567	18.37976004	-5.01304121	700	30.58970493	65.9041568	18.17962524	-0.59853543	21	19	0	0	0	93	103	211	0	1	0	18	24.33333333	19	0	0	1.777777778	72.44444444	91.77777778	241.3333333	2.888888889
Random	0	-44277.0133	-19389.68644	237	18	104	16	0	237	19.33333333	104	16	1	237.1155378	20.05179283	102.6374502	16.71314741	6.28685259	237.4538822	24.48566962	101.681605	17.05054716	-0.883272538	237.9261125	24.83165407	102.1654072	17.11565911	-2.271410579	88	86	0	0	21	0	28	199	10	0	0	67	87.11111111	86	6.777777778	0.222222222	24.77777778	0	34.77777778	268.3333333	33.88888889
Random	0	6114.099802	-129587.7274	700	51	65	19	58	700	38.55555556	65	19	61.11111111	698.1679688	46.546875	65	19	29.55078125	692.4379221	50.72571429	68.91792208	19.06181818	-1.576103896	689.5014724	50.95035759	68.59991586	19.18910391	7.614219605	87	29	37	36	17	0	61	321	71	0	18	23	88.22222222	27.22222222	33.88888889	33.55555556	25.88888889	0	72.33333333	379.4444444	80.77777778
Random	0	70604.6703	-28431.02544	700	34	34	15	-29	700	37.88888889	34	15	-29.22222222	700	45.53307393	34	14.58754864	-5.206225681	700	40.80405405	34.02858628	14.38305613	4.641372141	700	42.86781008	34.05061703	14.46893955	7.691696298	79	14	0	3	67	0	121	629	52	15	13	10	73.11111111	14	0.777777778	10.22222222	50.33333333	0.222222222	123.4444444	497.4444444	76.44444444
Random	0	42138.0807	-75740.22244	700	72	65	18	28	700	68.66666667	65	18	24.77777778	700	68.640625	64.75390625	18.5859375	16.31640625	700	56.58943515	64.83472803	18.79759414	-21.58158996	700	52.34446545	65.09430792	18.54820416	-8.642091997	73	14	37	29	75	0	208	720	127	14	9	14	64.11111111	14	41.33333333	30.33333333	62.33333333	0	170.5555556	534.8888889	65.22222222
Random	0	71900.1906	-54963.26844	700	47	37	15	44	700	51	37	15	43.8	700	53.48275862	37	14.20689655	14.38362069	700	46.78126663	37.30388505	14	4.94199042	700	44.86287412	36.83358098	14.13924857	4.944810019	71	14	0	1	49	0	138	522	43	15	7	8	73.8	14	5.1	3.5	48.6	0	170.3	599.6	47.3
Random	0	-33146.7744	-32502.48244	286	8	84	19	-9	285.7777778	12.55555556	84	19	-9.777777778	287.5095238	17.43809524	84.2047619	19	-8.385714286	298.3901036	23.14729574	84.83889528	19	-14.89355581	304.5079156	27.87159191	84.9876869	18.97713281	-9.300351803	64	78	0	66	30	0	84	449	4	3	0	69	33.77777778	78	39.88888889	46.44444444	22.55555556	0	48.77777778	238.8888889	20.33333333
Random	0	-18978.6767	191805.1116	274	50	93	14	-15	273.8888889	51.66666667	92.33333333	14	-8.555555556	273.9166667	50.80555556	92.03174603	14	-11.20634921	272.075639	41.06937924	91.45122587	14.14136672	10.86593636	271.1614594	39.94694905	91.22101069	14.190606	6.34451667	57	64	0	0	61	0	141	437	213	23	11	48	75.55555556	64	0	0	64.44444444	0	135.8888889	572.1111111	218.4444444
Random	0	12250.811	72052.86656	565	24	47	17	-22	565.25	24.25	47	17	-24	564.9760766	24.18181818	47	17	-23.20095694	565.7703744	28.50110132	46.9465859	16.97907489	-10.33645374	566.6863983	30.35168662	46.92426551	16.85505985	-0.241349293	8	27	0	0	11	0	21	29	83	1	0	39	28.75	27	0	17.25	13.375	0	32.625	149.625	46
Random	0	39539.84	-56457.29644	700	38	56	15	-28	700	38.22222222	56	15	-24.66666667	700	43.67054264	56.54263566	14.26356589	-15.62015504	700	40.43503119	56.66580042	14.07796258	-4.173076923	700	39.02867909	56.63868537	13.89951853	-2.797990371	73	22	0	1	68	0	171	651	46	22	10	15	76.33333333	22	0	0.888888889	70.88888889	0	192.7777778	704.6666667	42.11111111
Random	0	-15480.1665	-118903.3814	321	46	70	19	-74	320.8888889	43.22222222	69	19	-73.44444444	319.3855422	40.58634538	68.56626506	18.95180723	-46.19678715	310.0972149	40.90646348	68.78980557	18.61639517	-2.51812927	306.775	39.51425234	70.12850467	18.47920561	2.423130841	81	50	0	42	36	0	74	376	27	2	5	58	83	51.66666667	15.33333333	34.33333333	34.33333333	0	78.22222222	437.2222222	71.22222222
Random	0	-7361.2978	159422.6556	347	37	86	15	49	346.75	30.58333333	86	15	43.75	346.7539063	38.890625	86.5859375	14.7734375	9.47265625	346.0088496	42.21290994	86.97345133	14.60124935	-1.524726705	345.2387623	42.41208447	86.71085093	14.6192766	0.679280786	67	81	0	0	50	0	219	721	451	26	27	52	63.16666667	81	0	0.166666667	46.16666667	0	128.3333333	497.8333333	237.25
Random	0	29379.7714	104371.3856	NA	NA	NA	NA	NA	NA	NA	NA	NA	NA	553.4	19.3	40	17	1.9	553.4860835	24.27236581	40.30218688	17.17395626	12.77634195	552.6822571	23.57483404	40.3092939	17.21997586	3.037718769	NA	NA	NA	NA	NA	NA	NA	NA	NA	NA	NA	NA	NA	NA	NA	NA	NA	NA	NA	NA	NA
Random	0	-50640.7911	92702.98156	102	6	67	15	-62	101.6666667	15.66666667	67	15	-59.33333333	101.5910931	27.65991903	67.38866397	15	-19.30769231	98.72048611	27.07407407	67.4056713	14.9849537	2.427083333	93.31390666	26.49037776	66.95333965	14.94173378	2.633499171	43	97	0	0	7	0	21	170	48	0	0	89	61.33333333	97	0	1.111111111	12.33333333	0	30.66666667	268.8888889	51
Random	0	4748.901502	77227.42056	491	13	74	15	17	491	13.875	74	15	18.375	490.8910506	17.14785992	74.692607	15	24.85214008	490.4309536	28.0984888	74.68577384	15	-3.952579468	489.9759364	28.08097928	74.81565181	15	-2.36179117	76	98	0	3	19	0	49	254	129	0	0	73	78.875	97.75	0	2.5	19.25	0	53.625	280.125	118.25
Random	0	6551.805902	-129961.1384	673	58	59	21	44	673.7777778	56.66666667	59	21	40.33333333	674.0038911	56.93774319	61.21789883	20.26070039	27.06614786	676.2914286	55.11428571	60.94233766	20.20155844	3.405194805	679.7120452	50.33228775	62.62860728	20.06817231	-4.856127143	88	13	44	41	69	0	195	907	0	0	0	20	88.44444444	13	15.77777778	43.22222222	59.22222222	0	169.3333333	779.7777778	8.333333333
Random	0	27499.0522	83300.70456	598	47	36	18	1	598.125	44.125	36	18	-9.875	598.4859155	25.55633803	36	18	-1.443661972	601.7317073	24.93838254	36.3055199	17.91527599	4.998716303	604.2479601	28.73934723	36.85403445	17.77878513	7.929283772	72	19	0	7	14	0	47	251	10	0	0	39	68.75	19	0	7.25	10.125	0	51.625	265.25	29
Random	0	-22034.2435	-11415.81044	607	32	93	18	0	606.8888889	33.55555556	93	18	0.444444444	606.8984375	38.89453125	100.0273438	16.859375	-1.28515625	606.4207792	39.66545455	101.6535065	16.48831169	18.33298701	606.4662898	43.70770519	99.98345896	16.66080402	17.35992462	76	84	1	10	79	0	254	788	59	42	16	35	76.33333333	84	5.444444444	9.111111111	75.55555556	0	255.1111111	793.3333333	59.66666667
Random	0	-17986.7402	-93979.65744	362	48	119	16	30	361.75	51.125	119	16	27.25	361.3346304	44.89105058	121.4202335	15.62645914	31.79377432	359.1682611	35.7698368	119.7507034	15.61564434	8.643781654	357.0727273	36.0175	117.8656818	15.69795455	8.577272727	28	69	0	86	6	0	120	222	0	3	0	30	31.25	69	2.125	42.875	8.125	0	101.25	207	6.75
Random	0	-8864.7178	-98121.2434	444	47	129	15	-35	444	46.22222222	129	15	-35.77777778	445.1011673	47.66536965	129	15	-38.58365759	447.2753247	42.77662338	128.9516883	15.08415584	20.26493506	447.9577583	42.7756169	128.8565454	15.25428691	2.316185696	94	85	0	7	30	0	133	655	44	16	16	22	85.66666667	84.77777778	0	13.66666667	29.55555556	0	99.55555556	466.2222222	45.44444444
Random	0	-20975.6384	96131.90656	305	15	77	15	33	305.7777778	12.44444444	77	15	34.44444444	305.8359375	23.69140625	76.87890625	15	27.58203125	306.1433766	30.72727273	76.13922078	15.22805195	15.57298701	307.4395627	31.52533109	75.85978558	15.34959008	5.173638848	78	85	0	0	29	0	97	616	71	1	2	67	74.11111111	85	0	0.333333333	22.11111111	0	62.77777778	441.3333333	38.77777778
Random	0	2655.751202	-45910.02944	700	33	70	19	15	700	31.22222222	70	19	16	700	18.35840708	70.26106195	19	5.504424779	699.9968652	13.1153605	70.17742947	19	2.540438871	699.8355411	12.19895026	70.12821795	19	1.055736066	80	16	0	26	57	0	170	691	4	5	3	15	71.55555556	16.44444444	0	21.77777778	57.77777778	0	191.8888889	677.6666667	45.66666667
Random	0	26028.776	-72866.88444	700	76	65	18	64	700	65.5	65	18	73.66666667	700	66.09375	65	18.2265625	37.421875	700	52.00831601	64.69074844	18.65176715	5.445426195	700	51.56431709	64.57603012	18.92302866	-0.492574775	84	13	31	35	24	0	81	337	9	5	7	15	74	13	39.66666667	36.08333333	32.25	0.166666667	108.75	420.5	19.41666667
Random	0	34081.3868	88126.94956	636	16	41	17	-58	636	19.66666667	41	17	-56.55555556	636.0118577	30.1027668	40.63241107	17	-31.93280632	634.9541667	30.93541667	40.06614583	17	12.45833333	632.6388766	30.83923043	39.92481203	17.06855374	7.934542238	50	26	0	16	10	0	75	281	8	0	0	36	45.44444444	26	0	20.55555556	14.66666667	0	70.11111111	264.3333333	5.666666667
Random	0	9359.431602	-15087.05844	700	24	57	18	-85	700	29.44444444	57	18	-95.66666667	700	49.87159533	56.38521401	18	-60.22568093	700	49.87394515	56.01424051	17.70464135	-6.354957806	700	46.06926316	56.00736842	17.37221053	0.049894737	84	19	6	10	59	0	202	665	192	39	9	20	83.44444444	18.55555556	4.555555556	12.11111111	50	0	157.8888889	614.2222222	168.4444444
Random	0	-5797.6198	-111500.4534	441	70	85	19	-28	440.8888889	69.88888889	85	19	-25.66666667	440.5680934	55.11284047	84.26848249	19.05058366	-5.093385214	443.238961	50.38649351	84.04779221	19.14025974	0.078961039	447.5530224	49.06295754	84.26584397	19.2683539	1.080945409	74	45	31	40	25	0	122	540	173	3	7	17	64.66666667	45	34.55555556	32	26.66666667	0	96.88888889	421.7777778	149.1111111
Random	0	49685.8197	-84727.48944	700	68	31	16	17	700	66.88888889	31	16	10.77777778	700	58.62204724	29.99606299	16.2007874	-5.086614173	700	54.41164021	30.29047619	16.07619048	-5.849206349	700	53.27261037	32.07543935	15.72481783	-4.545220746	84	14	0	6	72	0	216	749	44	4	3	11	78.33333333	14	14.55555556	12.22222222	54.66666667	0	145.8888889	610.4444444	26.55555556
Random	0	61683.4468	-92045.30044	NA	NA	NA	NA	NA	NA	NA	NA	NA	NA	700	13.96	20.44	19	-10.28	700	21.08550574	20.77893639	18.90093848	-7.592283629	700	25.91528926	20.9738292	18.7899449	-2.233126722	NA	NA	NA	NA	NA	NA	NA	NA	NA	NA	NA	NA	NA	NA	NA	NA	NA	NA	NA	NA	NA
Random	0	5806.540402	-6784.374443	700	47	49	17	35	700	48.44444444	49	17	36.55555556	700	45.62745098	49	17	41.27058824	700	44.92515593	48.93866944	17.18711019	-10.69490644	700	42.90610623	48.9153074	17.30698453	-1.835215391	89	22	0	18	49	0	169	704	140	2	2	34	88.88888889	22	0	18	45.22222222	0	156.4444444	648.1111111	98.11111111
Random	0	46525.2593	-73862.29744	700	37	42	18	40	700	37.44444444	42	18	42.22222222	700	49.65234375	45.05078125	17.78125	22.49609375	700	49.89828749	47.39802802	17.67825636	21.7026466	700	48.13626834	47.26037736	18.05597484	6.609224319	64	15	13	18	50	0	168	574	4	21	2	13	59.44444444	15	12	11.44444444	56.33333333	3.111111111	165.4444444	570.6666667	12.11111111
Random	0	-19987.3462	178745.7036	171	15	82	15	-31	171	24.88888889	82	15	-33.22222222	171.3657588	39.32684825	82	15.11673152	3.992217899	172.4407484	36.87370062	81.98024948	15.47037422	-6.484927235	175.8483898	35.09723965	81.91844417	15.51338352	-0.758678377	46	97	0	0	24	0	95	320	44	7	19	70	58.55555556	97	0	3	28.44444444	0	87.77777778	431.2222222	58.33333333
Random	0	-892.832698	-141525.6634	569	34	59	21	-32	569.8888889	39.66666667	59	21	-29.77777778	572.5412844	45.40366972	59	21	-31.68807339	570.5496395	40.82972823	58.59123683	21.01885746	-9.268996118	568.2079558	37.90320442	58.87513812	21.01082873	-4.385635359	80	10	0	59	41	0	53	411	14	2	0	30	84	10	28	35.66666667	42.11111111	0	90.11111111	463.1111111	16.44444444
Random	0	-29363.4191	-2354.172443	511	41	122	15	33	511.2222222	40.66666667	122	15	32.55555556	511.234127	32.27777778	120.797619	15.22619048	20.57936508	513.5732152	30.97081813	118.8660761	15.56122981	11.57269411	514.5538107	30.13546901	118.9028476	15.64886935	3.628350084	87	80	0	1	43	0	199	900	37	0	0	23	59	80	0	0.666666667	30	10.55555556	161.7777778	503.3333333	35.44444444
Random	0	-22479.7276	134752.8406	163	54	74	16	51	163	52.77777778	74.44444444	16	49.55555556	162.9066148	39.98054475	75.10894942	16	38.93774319	160.321821	40.83045526	75.32129775	16	-2.590790162	155.7350211	41.31202532	75.30253165	15.94451477	3.219620253	57	97	0	5	30	0	100	506	725	7	20	74	63.22222222	97	4.333333333	9.555555556	28.66666667	0	94.66666667	490.6666667	273.2222222
Random	0	-15148.4041	183988.3896	270	57	82	15	-2	270.5	52.75	82	15	-6	270.5097276	32.692607	81.68093385	15	-8.214007782	268.0644156	26.04467532	81.33194805	15.30285714	3.562077922	261.212191	28.17113532	81.26518643	15.45705907	-1.751989946	71	96	0	3	69	0	207	671	52	1	4	63	65.625	96	0	0.75	57.75	0	198.25	612.625	69.75
Random	0	35039.3259	46168.84056	700	57	50	15	22	700	60.11111111	50	15.22222222	34.11111111	700	55.97286822	49.80620155	15.63953488	53.81782946	700	54.76543851	49.6097561	15.90192008	20.3035807	700	51.50292887	49.28974895	16.30146444	4.793933054	73	48	0	1	69	0	249	747	256	20	22	42	75.33333333	48	0	4.666666667	65.77777778	0	239.4444444	757.7777778	171.6666667
Random	0	1399.484202	-105734.5994	551	80	147	16	-41	550.375	72.75	147	16	-41	548.6744186	64.10852713	147	16	-16.51550388	542.7995846	48.45275182	145.7518172	15.84215992	4.055555556	538.8154201	43.64906767	144.8007542	16.01319925	11.1751519	51	73	64	67	63	0	116	345	16	3	10	15	51.625	73	22	40.25	61.5	0	151.25	387.5	48.875
Random	0	-9370.4207	-148253.6254	443	36	119	18	57	442.6	33.4	119	18	61.3	445.7148438	36.07421875	119	18	45.140625	453.428946	42.49239643	117.1672784	17.64866282	-11.09176717	456.0045712	42.91205921	116.635394	17.5720505	-6.177405311	60	75	0	44	25	0	69	457	76	7	2	40	79.9	75.4	38	33.2	28.5	0	69.5	406.8	104.6
Random	0	60370.8024	-81768.35144	700	20	21	20	-1	700	19	21	20	0.777777778	700	18.64361702	21	19.78723404	1.473404255	700	27.66744914	21	19.61502347	-13.00625978	700	35.5908046	21.13477011	19.50143678	-6.583333333	74	0	14	6	67	0	111	561	0	0	0	4	69.66666667	0	9.333333333	9.666666667	61.55555556	0	113	521.5555556	38
Random	0	74378.8102	-59205.19744	700	27	27	17	38	700	31.88888889	27	17	34.44444444	700	35.84860558	27	17	28.84063745	700	37.88170922	27.03751954	16.96248046	18.11829078	700	37.6460084	27.01281513	17.06491597	8.008613445	78	10	17	0	60	2	195	499	18	5	0	7	61.11111111	9.888888889	5.777777778	3.777777778	52.77777778	1.444444444	145.8888889	481.2222222	61.66666667
Random	0	-40221.2299	-8599.98044	354	31	145	15	-31	354.4444444	30.66666667	145	15	-31.22222222	357.2480315	26.12204724	145.2598425	15.25984252	-25.98031496	364.3493473	23.93263708	145.8652742	15.24490862	5.919582245	369.9966379	24.26245009	145.7386005	15.20487497	6.487707502	86	96	0	10	64	0	164	678	20	13	5	26	84	96	10.77777778	21.55555556	59	0	138.2222222	596	15.77777778
Random	0	7739.801202	-70009.96744	700	45	112	14	-14	700	45.77777778	112	14	-14.33333333	700	48.85433071	110.519685	14.81889764	-17.11811024	700	45.62610966	110.2073107	15.20417755	-6.259007833	699.9943325	44.72921914	111.7785474	15.17002519	-3.351175483	77	64	34	2	50	0	155	566	39	7	10	15	67.44444444	64	22.66666667	2.333333333	43.55555556	0	173.1111111	564.6666667	23.44444444
Random	0	-21059.7777	210217.9406	167	25	86	15	29	166.5555556	25.11111111	86	15	32.88888889	167.5234375	23.109375	86	15	21.09375	169.9827784	28.31171068	86.01894374	15	-6.393226177	172.6706587	26.933043	86.22836146	15	-3.926510615	87	87	0	0	23	0	45	574	77	25	32	61	77.66666667	86.33333333	0	0	42.88888889	0	91.55555556	613.4444444	75.33333333
Random	0	32297.4253	102072.9066	NA	NA	NA	NA	NA	NA	NA	NA	NA	NA	NA	NA	NA	NA	NA	583.3383459	18.88721805	38	18	2.203007519	588.2422907	16.96769457	38.04698972	17.96769457	6.318649046	NA	NA	NA	NA	NA	NA	NA	NA	NA	NA	NA	NA	NA	NA	NA	NA	NA	NA	NA	NA	NA
Random	0	-13853.8983	-56064.68644	527	53	98	19	34	527	50	98.66666667	19	38	527.2330827	39.90977444	99.41353383	18.93984962	41.97744361	528.9222546	41.87949466	99.8202138	18.89504373	17.50826045	528.3916914	42.00830861	101.0590504	18.84807122	-4.266172107	60	60	6	0	44	0	112	312	0	1	0	21	34.33333333	61	3	3.5	26	11.5	81	205.3333333	0
Random	0	9658.862702	36440.42656	700	19	44	19	-95	700	32.66666667	44	19	-87.11111111	700	53.94509804	44.18039216	18.81960784	-22.43529412	700	47.49712794	44.38172324	18.64751958	-3.307571802	700	48.38224827	44.42327821	18.54762403	-8.527527737	32	20	0	6	38	0	46	190	42	40	0	29	49.88888889	20	0	10.22222222	47.77777778	0	96.88888889	313.8888889	75.11111111
Random	0	-7931.3456	48862.09656	520	8	64	14	10	520.5555556	6.777777778	64	14	8.888888889	519.9766537	15.3463035	63.67315175	14.16342412	15.3618677	519.1759211	33.69174883	63.81110535	14.56564608	2.576543851	517.8693015	32.29924718	63.90066918	14.69510665	0.024257633	31	99	0	0	11	0	25	100	61	1	0	67	36.88888889	99	0.777777778	24.44444444	10.33333333	0	26.22222222	110.3333333	58
Random	0	56499.8214	-4178.809443	NA	NA	NA	NA	NA	NA	NA	NA	NA	NA	700	7.5	21	20	-9.75	700	30.29337094	21.35684062	19.2157969	-11.98025388	700	36.45510361	21.41174213	19.07789716	14.4151957	NA	NA	NA	NA	NA	NA	NA	NA	NA	NA	NA	NA	NA	NA	NA	NA	NA	NA	NA	NA	NA
Random	0	63545.0237	-40738.95044	700	27	26	16	-37	700	29.5	26	16.125	-34.25	700	28.203125	26	16.4375	-17.28125	700	25.91636364	26	16.48051948	5.687272727	700	26.25797649	26.02434929	16.46095718	3.112720403	55	11	0	12	17	0	80	234	28	0	0	7	62.25	10.875	0	16.25	28.125	0	92	349.875	29
Random	0	-22398.4715	-155234.6734	237	5	75	18	29	236.6666667	6.111111111	75.66666667	18	29.44444444	236.6865079	11.01190476	75.96031746	18	24.1984127	236.0522979	18.59059694	76.0375066	18	12.44426836	233.3516136	20.72938199	75.69900865	17.97848555	3.73444421	97	75	15	2	31	0	48	476	411	0	0	90	97.77777778	75.33333333	6.111111111	3.888888889	38.33333333	0	82.22222222	614	286
Random	0	-4461.5066	154240.7086	375	23	84	16	-59	374.7777778	29.55555556	84	16	-49.77777778	374.6196078	38.95686275	84	16	-26.01568627	373.9603133	40.45065274	83.97127937	16	-3.542036554	374.3396859	41.17193717	83.86513089	15.93989529	5.040628272	58	86	0	0	16	0	71	313	506	7	22	53	64.33333333	86	0.111111111	1.333333333	28	0	113.7777778	427.2222222	157.1111111
Random	0	-11553.7853	27280.16956	627	21	87	18	-80	626.75	17	87	18	-79.625	626.8560311	30.692607	86.59533074	18.58754864	-60.39299611	633.4098101	45.55168776	86.31803797	18.72362869	-22.93248945	642.0957089	51.14766512	86.13230963	18.49347918	-11.86495583	28	63	0	33	26	0	81	139	6	16	2	52	54.25	63	4.125	15.125	23.125	0	84.375	272.5	47
Random	0	-26915.5096	-58045.41744	246	57	90	17	-8	246.4444444	55.11111111	90	17	-6.888888889	246.0856031	48.09727626	90.46692607	16.76653696	-1.035019455	242.0141287	40.38042909	90.26687598	17.19989534	14.51125065	238.1700252	37.9861461	90.57724601	17.64546599	6.456129303	68	73	0	42	9	0	45	388	3	0	4	54	76.88888889	73	0.444444444	34.55555556	18.33333333	0	43.55555556	377.3333333	14.66666667
Random	0	-23410.4413	176940.3706	108	4	79	15	-37	107.0909091	6.727272727	79	15	-36.45454545	108.0416667	23.24479167	79.03125	15.03125	-12.50520833	116.5292901	30.60992419	79.07925569	15.35079256	5.614059269	122.9440467	31.55104747	79.11084593	15.40413683	5.702201008	80	95	0	8	19	0	63	557	53	0	2	75	70.36363636	95	9.818181818	5	23.09090909	0	46.81818182	430.5454545	134.6363636
Random	0	10841.7105	104711.0616	540	51	47	17	-10	540.3333333	52.77777778	47	17	-4.666666667	540.1757813	37.47265625	47.2265625	17	1.76171875	538.7506589	40.27780706	47.17395888	16.93621508	0.005271481	537.4322159	37.30993042	47.24457095	16.88024457	-3.310562935	86	35	0	18	14	0	96	545	255	11	2	41	78.44444444	35.66666667	0.666666667	11.33333333	23	0	96.44444444	551.3333333	106.2222222
Random	0	39978.9515	30518.48056	700	42	42	17	110	700	38.22222222	42	17	116.1111111	700	47.50387597	41.62790698	17.4496124	66.37209302	700	34.59439834	41.66182573	17.58713693	-0.538900415	700	32.56789087	41.89737671	17.42182581	-4.926757608	66	19	0	7	17	0	173	615	30	0	0	15	72	19	0	12.77777778	39.66666667	0	123	525.3333333	48.11111111
Random	0	-37926.8253	120073.2266	NA	NA	NA	NA	NA	NA	NA	NA	NA	NA	45.81333333	1.973333333	65.74666667	14.74666667	-0.96	43.8563327	1.686200378	65.51890359	14.49810964	-0.947069943	45.94215268	1.795637743	65.69464201	14.61071598	-1.172593646	NA	NA	NA	NA	NA	NA	NA	NA	NA	NA	NA	NA	NA	NA	NA	NA	NA	NA	NA	NA	NA
Random	0	52517.4385	-108172.9374	700	38	61	13	2	700	43.22222222	61	13	2.333333333	700	52.08560311	58.12840467	12.65758755	13.48638132	700	49.34462982	57.60948905	12.53441084	13.39416058	700	46.16691892	57.60259459	12.45945946	-2.922810811	62	9	0	0	41	0	143	434	0	4	2	5	40.55555556	9.111111111	0	0	25.22222222	6	160.3333333	323	26.44444444
Random	0	-11673.6042	160327.2926	275	36	84	15	62	274.875	41	84	15	66.875	274.7803922	41.18039216	84	15	31.97254902	273.743349	40.76786646	83.91027647	15	3.324986959	274.26742	39.9296924	83.85666457	15	-1.81565181	80	82	0	0	63	0	136	660	74	12	18	56	67.125	82	0	0.875	41.625	0	127.625	472.75	39.125
Random	0	-35429.4789	-1616.834443	406	54	132	15	1	406.1111111	53.88888889	132	15	1.222222222	405.9766537	42.38910506	132.0116732	15.0077821	1.486381323	404.6751825	33.68456726	132.4421272	15.74869656	11.2721585	406.0888096	31.6447617	132.412975	15.94247323	7.641402477	92	93	0	7	42	0	120	668	39	2	24	23	91.11111111	93.11111111	0.666666667	5.555555556	56	0.222222222	159.8888889	697.1111111	62.66666667
Random	0	-21999.5676	-107103.6044	184	17	72	17	-32	183.6363636	19.90909091	72	17	-29.54545455	183.6422414	25.34051724	72	17	-20.04741379	183.8698764	30.54001301	71.82823682	16.82823682	-9.284970722	178.9042105	30.40868421	71.82789474	16.80289474	4.856052632	72	62	0	2	22	0	154	468	180	4	0	77	75.81818182	62	0.909090909	3.636363636	22.90909091	0	110.4545455	454.9090909	257.1818182
Random	0	57954.713	-28142.01744	700	21	24	19	47	700	27.33333333	24	19	43.22222222	700	38.25301205	24.04016064	18.95983936	15.55421687	700	32.82658228	24.25063291	18.69493671	1.482911392	700	32.79473075	24.35147655	18.63607412	2.343370006	22	0	0	8	32	0	67	108	3	1	0	8	36.22222222	0	0.111111111	12.66666667	29.33333333	0	77.22222222	212.2222222	2.444444444
Random	0	-18248.7795	-138515.3744	350	28	117	17	-3	349.2222222	32.77777778	117	17	-10.55555556	349.4063745	32.88446215	117.2749004	16.91633466	-19.43426295	347.5631493	28.02022963	117.0661564	16.85620558	6.624931657	340.861242	27.68008565	116.0743041	16.81755889	2.20856531	93	94	0	57	16	0	50	337	3	2	1	69	90.66666667	94	37.55555556	41.22222222	23.77777778	0	61	407.6666667	18.33333333
Random	0	22614.2559	-2189.976443	700	4	34	20	-11	700	4	34	20	-11.2	700	6.364	34.356	20	-7.228	700	10.54017857	34.61607143	20	-2.348852041	700	14.00908848	34.72681101	20	3.575781877	54	0	0	0	31	0	44	199	0	2	0	13	37.7	0	0	34	36.6	0	60.3	202.3	13.5
Random	0	46203.8138	-64733.09544	700	64	60	16	-80	700	64.44444444	57.33333333	16.33333333	-68.33333333	700	58.78740157	55.6023622	16.52755906	-42.85826772	700	61.68614357	54.38731219	16.54924875	4.856427379	700	60.11897179	54.01205641	16.58280255	-4.830755232	73	15	0	35	58	0	247	691	153	2	0	14	71.55555556	14	8	31.22222222	47.77777778	1.444444444	181.6666667	651.5555556	132.3333333
Random	0	67676.5036	-64911.19944	700	34	40	14	-5	700	36.25	40	14	-5	700	34.63900415	40.61410788	13.9626556	-2.842323651	700	29.06620022	41.4219591	13.90635091	0.412271259	700	27.10734824	41.67241747	13.97337593	4.198722045	73	15	0	1	51	0	166	686	0	0	0	10	70.375	15	0.125	1.5	52.5	0	178.75	688	44.125
Random	0	806.829202	-15118.67044	700	31	60	17	46	700	27.66666667	60	17	49.88888889	700	27.31128405	60	17	31.54085603	700	29.12	60.2587013	17.08	12.67688312	700	35.15989954	60.33277522	17.26161574	0.45960653	79	24	0	39	31	0	64	300	168	3	11	25	66.77777778	24	2.111111111	30.44444444	46	4.333333333	146.4444444	454.2222222	53.88888889
Random	0	42410.422	6550.596557	700	22	39	15	-46	700	27.77777778	38.33333333	15.44444444	-49	700	34.96498054	37.52918288	16.27626459	-32.60700389	700	38.53762325	37.38557343	16.38297872	-9.429683446	700	41.04269569	37.23084973	16.23691921	-2.381121808	81	17	0	9	31	0	99	519	39	2	0	18	78.55555556	16.55555556	3.111111111	9.333333333	46.33333333	0	117.8888889	527.3333333	51.44444444
Random	0	21685.6073	-107218.5994	700	27	72	18	-66	700	22.88888889	72	18	-61	700	42.12840467	72	18	-17.23735409	700	32.24974039	72.06593977	18.09397715	-3.227933541	700	33.15271967	71.88828452	18.18995816	0.844142259	90	21	1	33	51	0	221	730	5	0	0	16	85.66666667	20.55555556	22.11111111	33.22222222	40.11111111	0	158.5555556	629	39.66666667
Random	0	29583.9246	55374.52056	688	37	42	18	16	688	37	42	18	20.4	688	34.296875	41.078125	18.3203125	19.625	687.6319664	30.37749737	41.37644585	18.29495268	-13.99526814	685.2652845	32.98963402	41.11127565	18.0806008	-2.591495663	78	18	0	19	25	0	115	539	68	0	0	29	68	18	0	8.7	19.4	0	100.8	398.4	12.9
Random	0	42410.1384	64984.76256	688	48	38	18	29	688	45.4	38	18	30.1	688	37.00787402	37.73228346	18	32.81496063	688	36.99510404	37.43941248	18	8.986536108	688.0767489	36.24358329	37.52013085	18	5.016356316	69	24	0	38	31	0	73	442	48	0	0	26	68.4	24	0	33.8	28.9	0	70.7	429.3	54.6
Random	0	-35964.9917	31303.32156	435	57	164	17	0	434.8888889	56.66666667	164	17	-5.222222222	435.0988142	55.35177866	166.3280632	16.39525692	0.513833992	436.5149764	51.962165	166.5149764	16.3131897	3.227009984	439.5662954	53.70203824	165.4627022	16.42719059	7.833158227	87	95	0	1	54	0	214	749	5	4	8	60	85.22222222	95	0	1.111111111	47.66666667	0	252.7777778	764.3333333	20.44444444
Random	0	-26028.7822	114911.4556	232	52	81	15	1	232	50.44444444	81	15	-2.333333333	231.2941176	37.59215686	81.37254902	15	13.64313725	228.2681652	45.32880293	81.13904861	15.22268688	1.936225823	225.4195643	45.35441977	80.8961039	15.36656891	0.278382907	89	92	0	0	12	0	29	313	91	19	0	72	85.55555556	92	0	0.222222222	17.33333333	0	33	347.6666667	73.66666667
Random	0	-24175.3031	-86197.70444	328	41	103	17	-27	327.6666667	38.55555556	103	17	-35.66666667	326.5059289	37.35177866	103.0790514	16.92094862	-12.07114625	312.2087327	36.50319489	102.5617678	16.85410011	-12.1112886	305.4068936	36.35269889	102.0656839	16.74745285	0.264469976	74	59	0	22	48	0	206	669	53	0	1	41	80.33333333	59	7.222222222	33.55555556	30.44444444	0	144.6666667	588.5555556	62.33333333
Random	0	-44074.1926	74038.63656	122	16	62	16	26	122	16.55555556	62	16	24.88888889	122.1034483	19.95258621	62.56465517	16	7.431034483	123.2768635	24.97773475	62.8964182	15.99806389	-7.249757986	128.4761255	27.08015007	62.90006821	15.77080491	7.222373806	2	81	0	0	0	0	27	8	92	1	0	90	2.555555556	81	11.11111111	0	2.111111111	0	8.222222222	4	62
Random	0	46878.0453	19701.06656	700	31	48	14	-17	700	30.44444444	48	14	-19.22222222	700	28.97276265	47.87548638	14.06225681	12.60700389	700	34.26301946	46.64124145	14.88269332	22.7243556	700	34.27007146	46.53699033	15.19293821	9.535308953	84	36	0	4	40	0	101	516	18	2	0	23	86.66666667	35.33333333	0.222222222	19.33333333	32.55555556	0	74	451.8888889	103.3333333
Random	0	65578.2416	-46679.80944	700	36	41	13	25	700	33.75	41	13	21.625	700	39.06976744	41.37209302	13	18.65503876	700	37.82261411	41.82157676	13.1659751	4.827282158	700	36.95233073	41.84623497	13.13014132	-6.553680658	87	20	0	2	43	0	97	480	36	1	2	10	74.75	20	0	1.5	30.625	0	120.625	519.25	23.125
Random	0	-50560.0928	-12943.00344	159	18	91	17	24	158.75	19.625	92.25	17.25	21.5	159.2411067	27.71936759	93.11462451	17.4229249	20.64426877	160.6549643	27.87109161	93.48656061	17.56664838	2.175534833	162.3304012	28.14825145	94.25316456	17.56232568	-2.024887363	90	70	0	19	57	0	114	714	54	9	5	80	90.25	68.75	12.5	19.25	45.875	0	95.625	671.375	29.5
Random	0	-14695.0495	84696.75956	376	11	74	16	53	376.1111111	24.55555556	74	16	47.33333333	376.201581	30.81818182	74.41501976	16	19.6916996	377.3925965	32.044317	74.50364964	16	7.446298227	379.9341719	34.05220126	74.44926625	16.01949686	3.200628931	70	96	0	1	36	0	74	591	80	5	3	66	59.55555556	96	0	3.333333333	35.55555556	0	84.88888889	470	73.11111111
Random	0	52232.9139	-85778.96844	NA	NA	NA	NA	NA	700	63.25	23	18	20.75	700	59.57201646	23	18	-2.440329218	700	46.25553214	22.77028451	18.25289779	-11.4910432	700	44.77207304	23.00021482	18.13984962	-9.53104189	NA	NA	NA	NA	NA	NA	NA	NA	NA	NA	NA	NA	55.75	0	12.75	17.5	11.5	0	65.5	238	10
Random	0	62197.2948	-8437.65144	700	11	21	19	25	700	8.444444444	21	19	23.66666667	700	10.38039216	20.56078431	19	11.49019608	700	11.99402787	20.24087591	19	4.135368281	700	13.7300885	20.34011799	19	3.906784661	35	0	0	31	0	0	65	194	1	1	0	8	39.44444444	0	0	19.77777778	29.33333333	0	69.33333333	236.2222222	0.333333333
Random	0	7978.902702	37345.39656	700	25	44	18	-81	700	19.11111111	44	18	-81.33333333	700	34.94552529	43.92607004	18.08560311	-56.307393	700	41.68434737	43.92823713	18.24960998	-13.44461778	700	42.10261273	44.03834808	18.27433628	-1.97302992	67	19	0	24	27	0	150	536	197	2	11	30	66.33333333	19	3.444444444	18	33.55555556	0	107.1111111	486.7777778	81.88888889
Random	0	-33514.2142	-152751.3614	121	5	67	15	-15	121.1666667	4.5	67	15	-14.33333333	121.3173913	9.060869565	65.31304348	15	-12.53478261	121.4100442	13.91169978	63.95529801	15	3.109271523	120.576431	13.89203143	63.2691358	15	5.493602694	92	79	0	1	0	0	46	395	31	0	2	85	88.66666667	79	1.333333333	2	41.83333333	0	115.8333333	487.5	40
Random	0	-26871.5378	-150424.2134	178	10	65	17	-33	178	14.11111111	65	17	-23.22222222	177.2451362	19.23735409	65.15564202	16.84435798	-14.93774319	175.9639875	18.82620042	65.47129436	16.37682672	-3.450417537	174.5188699	17.72401434	65.57790428	16.22580645	3.6685642	80	57	0	2	32	0	185	498	25	2	9	76	85.88888889	57	0	2.111111111	48.66666667	0	122.7777778	500.3333333	215.4444444
Random	0	-12160.1695	149183.5346	257	25	78	16	65	257.7	31.1	78.2	16	69.4	257.9414063	43.0390625	78.484375	15.98046875	41.203125	265.3004246	42.70063694	78.80307856	15.86093418	8.967091295	270.5763005	41.49406432	79.04964386	15.91711634	2.227066695	80	89	0	0	20	0	42	259	55	0	0	62	76.8	89	0	0.3	16.6	0	40.9	302.8	96
Random	0	-18947.0168	-14598.94544	625	52	117	17	-16	625	52.625	117	17	-15.75	624.9296875	51.35546875	117	16.9609375	-31.89453125	627.1810614	50.08636837	114.4620187	16.56763788	-3.718522373	630.3176397	49.86838251	113.5729232	16.50303411	5.848085374	52	83	0	12	45	0	184	476	93	1	10	32	67.5	83	9	14.125	42.25	0	223.75	630	51.25
Random	0	2527.600702	-77568.63744	620	39	139	14	-11	620	41.44444444	139	14	-9.111111111	619.9841897	39.90909091	138.3359684	14.24505929	-38.54940711	619.5302714	49.37056367	138.7254697	14.28340292	21.57724426	618.3855977	47.85409253	138.6150304	14.26774126	11.84236969	84	91	0	1	59	0	241	818	20	9	18	17	73.44444444	91	0	1	59.55555556	0	253.8888889	745.1111111	25.11111111
Random	0	1667.864102	125699.1866	410	1	58	17	-50	409.5833333	9.833333333	58	17	-46.66666667	409.1132813	23.40625	57.6875	17	-23.88671875	407.4738847	22.49891186	57.86887922	16.91022851	-11.19314472	406.3275975	29.02417774	58.04334568	16.85493357	-0.203877151	75	46	0	0	23	0	54	526	61	0	0	55	75.91666667	46	0	5.333333333	23.33333333	0	58	423.25	209.1666667
Random	0	77846.8379	-66314.81344	NA	NA	NA	NA	NA	NA	NA	NA	NA	NA	700	44.06896552	25	18	56.51724138	700	41.92614302	24.92731536	18.42086753	2.524032825	700	40.75831947	25.28369384	18.35274542	-8.322795341	NA	NA	NA	NA	NA	NA	NA	NA	NA	NA	NA	NA	NA	NA	NA	NA	NA	NA	NA	NA	NA
Random	0	32402.0627	-32388.21844	700	9	35	18	-27	700	9.222222222	35	18	-28.66666667	700	15.23715415	35	18	-27.66403162	700	25.86516264	35.40975866	18.09496327	-9.72980063	700	26.89426109	35.7811646	18.1042674	-7.539415598	83	14	0	2	16	0	80	536	273	0	0	16	78.66666667	14	0.222222222	11.88888889	23.33333333	0	98.33333333	516.5555556	89.55555556
Random	0	-10914.6336	85086.61256	424	76	77	16	42	424.5555556	67.44444444	77	16	40.66666667	424.5787402	56.88582677	77.22834646	16	41.90944882	424.9690289	44.7023622	77.21627297	15.9816273	-18.16430446	424.6534486	47.03859945	77.18498207	15.85045349	-3.309639317	68	95	0	0	22	0	58	549	82	1	0	64	64.66666667	95	0	1.444444444	18.44444444	0	70.88888889	413.6666667	124.3333333
Random	0	7856.414802	137886.7156	433	71	71	16	34	433	64.75	71	16	41.25	433.1054688	52.1328125	69.89453125	16	8.9296875	430.5192708	50.41770833	70.2703125	15.96666667	-12.928125	427.114202	50.14515792	70.06902322	15.7316461	-3.28153106	67	25	0	1	46	0	229	699	36	6	1	31	73.5	25	0	0.875	27.875	0	123.25	574.25	53.5
Random	0	67846.9117	8179.111557	700	25	24	19	36	700	23.625	24	19	32.875	700	21.88235294	24.29411765	19	26.03361345	700	15.98477157	24.60025381	19	4.185279188	700	14.07373086	24.79411765	19.00443191	3.404915391	40	0	0	33	37	0	71	212	0	0	0	8	44.625	0	0	15.375	21.875	0	69.625	227.875	0
Random	0	35014.824	-21888.15544	700	45	39	16	-35	700	49.22222222	39	16	-39	700	39.38247012	39.13545817	16.02390438	-51.86454183	700	44.85349322	38.8717414	16.45724713	-9.582377477	700	44.76492772	38.78483134	16.11376493	-7.970458831	81	17	0	18	36	0	133	609	4	3	3	22	82.11111111	17	2.777777778	20	51	0	158.1111111	673.4444444	37.33333333
Random	0	9460.265002	36950.37756	700	31	44	19	-87	700	34.33333333	44	19	-80	700	49.28515625	44	19	-38.00390625	700	47.81889353	44.02609603	18.70929019	-14.89039666	700	45.74377224	44.16474775	18.50491941	-7.18275068	33	17	0	12	45	0	131	242	25	13	0	25	30.55555556	17	0.888888889	27.44444444	36	3.666666667	98.33333333	192.3333333	22.66666667
Random	0	-49586.9453	2357.764557	204	40	98	16	-19	204.4444444	42.44444444	98	16	-4.222222222	201.8849206	40.77380952	98	16	23.11904762	190.7321522	46.33298593	97.6482543	16.38770193	20.39239187	175.6067086	46.28993711	96.90398323	16.39559748	12.63668763	87	77	50	65	55	0	61	518	8	0	4	69	86	77	25	49.11111111	38.55555556	0	88.66666667	609.5555556	15.33333333
Random	0	-29847.134	-29123.33044	380	29	89	19	-17	380	33.44444444	89	19	-17.88888889	380.4724409	34.77952756	88.83858268	19	-26.82677165	381.94317	38.31178311	88.98748697	18.9801877	-22.64911366	384.9834103	40.59617808	89.08420832	18.84250315	-3.256194876	74	73	0	61	31	0	102	523	172	2	2	50	76.44444444	73	26.55555556	40.66666667	22.88888889	0	74.66666667	465.8888889	128.5555556
Random	0	-44342.3201	45369.06956	319	23	88	15	26	319.375	23.25	88	15	26	319.5176471	23.71764706	90.48235294	15.05098039	19.3372549	319.0219207	23.00156576	93.03183716	15.19467641	-1.953549061	316.8077731	22.85105042	93.81533613	15.23592437	-7.061764706	9	99	0	0	4	0	6	4	14	13	0	79	8.625	99	0	0	10.75	0	5.625	4.75	44.125
Random	0	-30057.3537	48512.30856	327	22	60	17	7	327	21	60	17	4.875	326.7382813	17.09765625	60.10546875	16.97265625	-4.11328125	327.6715177	19.52338877	59.97505198	16.69334719	-10.88721414	333.3174869	22.4791623	60.1765445	16.64544503	-2.747434555	71	82	0	10	41	0	45	332	142	0	1	83	74.875	82	7.125	35.875	22.375	0	56.25	376.375	63
Random	0	24743.2981	51723.39756	688	45	40	18	15	688	41.4	40	18	14.7	688.0039216	28.94117647	39.92156863	18.16470588	-4.101960784	688.4304	36.96266667	40.67093333	18.24533333	-2.575466667	689.1960147	34.810483	40.50487329	18.31795538	2.35001083	53	18	0	6	63	11	109	392	13	1	0	32	56.8	18	1.6	11.5	23.4	20.2	116.5	425.9	20
Random	0	8655.597302	-16394.66944	700	68	60	16	-5	700	67.625	60	16	-11.625	700	56.32684825	59.24513619	16.68093385	-34.72762646	700	46.53606642	59.05448884	16.8531396	0.847950182	700	44.68408851	58.97386723	16.98967334	8.493361433	57	19	14	62	54	0	137	392	31	8	0	20	59.5	19	8.875	27.5	53.625	0.25	166.125	504.125	99.25
Random	0	26690.4379	112690.0836	548	70	47	16	62	548.2222222	63.33333333	47	16	71.33333333	548.2170543	48.89534884	47	15.7751938	54.30620155	548.3118786	44.86970173	46.88540031	15.70172684	21.36002093	547.5135597	38.19936477	46.65062301	15.85707305	9.455900318	84	54	0	1	50	0	129	697	70	1	14	57	74.88888889	54	0.888888889	1.555555556	45.55555556	0	137.1111111	700.4444444	127.5555556
Random	0	-3068.962698	-84421.36944	559	69	126	16	48	558.9166667	60.83333333	126	16	48.83333333	559.5390625	43.51953125	125.875	16	45.61328125	561.7721124	41.76847034	124.7591051	16.3132154	1.80541103	563.5574353	41.29573935	124.663325	16.46177945	0.481829574	92	78	0	60	44	0	121	458	0	0	0	22	92.83333333	78	0	55.08333333	40.16666667	0	158.75	564.1666667	8.166666667
Random	0	36602.6253	43267.23156	700	25	43	18	51	700	34.88888889	43	18	47.11111111	700	43.39215686	43	18	8.203921569	699.6113719	42.79290558	43.20031299	17.50443401	-12.33541993	699.0871752	39.81621961	43.18566639	17.40758592	4.672673931	74	20	0	15	17	0	62	342	1	1	1	28	70.33333333	20	0	20.88888889	25.88888889	0	68.77777778	351.3333333	6.222222222
Random	0	-14797.8736	87207.24956	371	75	72	17	-29	371.6	70.7	72.1	17	-20.7	371.4960938	48.78125	72.53125	17	-16.48828125	374.175247	44.47529901	72.96619865	16.99063963	-5.666666667	376.6152557	42.74790444	73.2590109	16.69111484	-3.98030176	64	93	0	2	49	0	46	416	11	0	1	65	70.8	92.6	0	1.4	32.3	0	106.6	458.3	66.2
Random	0	64629.7311	-78646.87244	700	38	25	17	-9	700	39	26.66666667	16.33333333	-5.222222222	700	36.22267206	27.2145749	16.12145749	14.12145749	700	48.29952953	27.46785154	16.31207527	19.55514898	700	51.96863818	27.65796674	16.60829299	12.41780678	55	10	9	0	11	0	102	341	51	10	1	10	64	10.66666667	8.333333333	3.333333333	48.55555556	6.222222222	145.6666667	467.7777778	23.77777778
Random	0	-19818.1955	128397.5186	245	95	89	15	-34	244.7777778	83.66666667	89	15	-28.11111111	245.0661479	55.07782101	90.05058366	15	-5.86770428	245.252987	48.62493506	90.21298701	15.04155844	1.882597403	246.9487448	47.65167364	89.97949791	15.07991632	0.147698745	48	86	0	0	61	0	238	538	574	6	20	66	59.66666667	86	0	0.111111111	59.11111111	0	239.4444444	587.1111111	299.3333333
Random	0	-22097.2009	169324.4286	101	21	75	15	24	101	23.66666667	75	15	27.66666667	101.1188525	21.59836066	75	15.10245902	12.88934426	101.3860806	19.61527057	74.80659341	15.26153846	0.926007326	102.0671665	19.23617292	74.73830318	15.20898316	2.134957826	71	86	0	2	8	0	134	692	165	4	2	79	52.22222222	86	6.333333333	7.444444444	18.66666667	0	58.22222222	374.3333333	88
Random	0	6671.940702	31145.08356	700	46	49	16	-16	700	49.22222222	49	16	-12.77777778	700	43.2578125	49	16	3.2578125	700	45.45369407	48.75754422	15.74609781	-2.960978148	700	44.11731493	48.6861146	15.66164785	-0.613550816	75	71	15	61	9	0	56	374	1	0	0	59	80.66666667	71	8.333333333	63.55555556	15.77777778	0	57.11111111	362.7777778	11.77777778
Random	0	17427.22	-17870.64444	700	14	55	19	-51	700	22.375	55	19	-46.875	700	31.296875	55.02734375	19	-18.41015625	700	26.56598852	55.35732916	18.73656755	6.221700574	700	27.25507998	55.2663208	18.63402508	-0.126675313	80	16	0	33	30	0	84	433	12	1	2	17	81.625	16	0	29.375	40.875	0	120.625	548.75	44.625
Random	0	20817.461	-118641.1804	700	19	59	21	1	700	18.25	59	21	2.625	700	17.80672269	59	21	2.718487395	700	17.92123846	59.34709397	20.97718631	3.010863661	700	20.70320856	59.38970588	20.97459893	6.064393939	85	11	0	28	52	0	194	882	178	15	5	13	83.5	11	4.75	19.875	48	0	185.5	804.875	64.5
Random	0	50806.0622	-24097.13144	700	35	26	19	-21	700	35.55555556	26	19	-16.88888889	700	31.62645914	26.6614786	18.3385214	-23.22568093	700	36.67855122	26.70967742	18.22241087	-0.399547255	700	37.81828704	26.60601852	18.30277778	10.12476852	58	0	0	62	51	0	119	512	3	0	0	13	57.33333333	0	0	39.66666667	40.55555556	0.444444444	101.4444444	493.3333333	15.55555556
Random	0	-23155.3972	202516.4196	188	41	87	15	62	187.7777778	41.88888889	87	15	56.44444444	187.9094488	42.17716535	87.23622047	15	27.9015748	186.3294979	39.40794979	87.66056485	15.17834728	5.426778243	179.8669186	38.90512175	87.49517212	15.24118388	3.32115869	62	75	0	0	45	0	134	482	424	55	31	58	70.11111111	75.33333333	0	0	57	0	135.2222222	619.4444444	353
Random	0	23085.5532	111908.1896	502	31	44	18	35	502	35	44	18	38.11111111	501.9470588	33.48235294	44	17.62352941	33.28823529	506.4996642	36.72263264	44.14170584	17.25251847	-6.748824715	512.6066978	33.87279335	44.64044652	17.1056594	-7.349688474	37	36	0	2	8	0	32	196	36	0	0	54	63.33333333	36	0	4	21.66666667	0	60.55555556	371.5555556	28.11111111
Random	0	4294.031702	-52805.31744	650	37	79	18	-12	650	36.7	79	18	-16.9	650	40.2890625	80.20703125	18	-19.92578125	650	42.27121291	80.2727746	17.98230088	-1.652785008	649.9922432	43.67505241	80.47358491	17.82662474	4.591823899	65	28	0	28	17	0	71	159	23	0	1	16	79.5	27.4	4	14.2	18.4	0	76.2	289.1	47.7
Random	0	9326.632202	-56836.67844	700	61	77	16	56	700	62	77	16	51.11111111	700	63.6745098	77.10196078	16.20392157	19.52941176	699.9848643	54.7223382	78.15448852	16.62212944	-18.8940501	699.6777241	50.27335713	78.09300861	16.44467772	-5.391559941	83	38	72	25	87	1	196	711	137	1	17	19	84.33333333	38	64	28.55555556	80.77777778	1.555555556	188.6666667	703	116.7777778
Random	0	-1299.051198	92242.79356	489	46	77	17	-50	489.1111111	50.22222222	77	17	-52.77777778	489.1906615	48.29182879	76.61478599	16.61478599	-48.50194553	489.8681205	45.96573209	76.34423676	16.52440291	-3.166666667	490.3520803	42.03867865	76.21200084	16.45975329	-5.768346226	91	96	0	0	60	0	134	824	282	17	31	61	87.22222222	96	4.888888889	3.555555556	62	0	185.3333333	787.1111111	163.8888889
Random	0	-37266.8921	-60391.89044	NA	NA	NA	NA	NA	NA	NA	NA	NA	NA	NA	NA	NA	NA	NA	NA	NA	NA	NA	NA	27.04761905	3.333333333	69	14	2.523809524	NA	NA	NA	NA	NA	NA	NA	NA	NA	NA	NA	NA	NA	NA	NA	NA	NA	NA	NA	NA	NA
Random	0	-4172.9956	96203.72556	442	33	72	16	16	442.625	30.375	72	16	13.75	444.265625	27.94921875	72	16	17.99609375	449.4783742	33.8900469	72.19854091	16.06826472	15.89317353	451.9020921	40.69811715	72.29246862	16.26276151	5.148535565	0	92	0	25	5	0	0	0	18	1	0	61	4.5	92	0	4.375	6.25	0	9.625	37.375	35.5
Random	0	-20329.212	133329.6146	182	52	78	15	71	182.625	52.5	78.25	15.25	75.875	182.90625	48.27734375	78.4453125	15.4453125	40.62890625	181.7839248	46.22286013	78.38674322	15.56471816	3.280793319	179.7654941	46.61599665	78.39237856	15.64154104	0.335636516	67	96	0	0	27	0	90	554	0	0	0	71	69.625	95.25	0	0.875	32.125	0	97.375	491.875	34.75
Random	0	-52579.5575	32279.71656	238	86	131	16	36	238	78.88888889	131	16	40	239.7093023	58.42635659	129.744186	16	60.69767442	241.6423017	55.84758942	128.8833593	15.91135303	-8.620528771	240.1052742	53.87358728	128.3187526	15.97676852	13.59146086	75	68	0	13	54	0	198	691	63	9	13	74	82.77777778	68.22222222	0	19.33333333	51.44444444	0	206.8888889	687.1111111	41.33333333
Random	0	3175.210402	148646.8886	397	7	66	17	-68	397	19	66	17	-68.11111111	397.1367188	42.0625	66	17	-22.54296875	398.5098753	34.49948025	66.40176715	17.07328482	-7.017671518	399.5507004	36.04745975	66.54860966	17.04035124	0.144469998	70	59	0	0	15	0	49	552	0	0	0	43	64	59	4.555555556	2.444444444	21.22222222	0	77.66666667	431.8888889	82.66666667
Random	0	28383.7104	71924.27256	NA	NA	NA	NA	NA	NA	NA	NA	NA	NA	NA	NA	NA	NA	NA	NA	NA	NA	NA	NA	633.5789474	3.452631579	35.89473684	18	-14.45263158	NA	NA	NA	NA	NA	NA	NA	NA	NA	NA	NA	NA	NA	NA	NA	NA	NA	NA	NA	NA	NA
Random	0	39232.4961	-74803.33444	700	27	63	19	-53	700	30.11111111	63	19	-50.55555556	700	32.9453125	63.0546875	18.97265625	-24.9140625	700	29.5452183	63.39656965	18.83575884	-2.46985447	700	29.6727043	63.45008425	18.82139848	-0.666807077	67	12	0	5	56	6	113	596	312	8	9	12	69.11111111	12	7.555555556	14.33333333	54.33333333	0.666666667	157.7777778	625.5555556	165.8888889
Random	0	-18307.8848	-88427.22944	458	38	119	17	-57	459.4444444	29	119	17	-58.66666667	459.2627451	35.61176471	117.1411765	16.49803922	-22.21568627	443.2796235	26.70099668	116.13732	16.30011074	6.972868217	428.5902515	30.55330514	115.1115068	16.30091253	2.751613621	35	68	62	25	42	0	108	254	0	0	0	35	36.77777778	68	20.66666667	35.66666667	18.22222222	6.555555556	82.33333333	206.5555556	0
Random	0	65499.1962	-23133.37744	700	21	26	17	-18	700	23	26	17	-18.66666667	700	27.88235294	25.99215686	17.01568627	-16.16470588	700	29.33962264	25.85639413	17.28825996	-0.881551363	700	29.43373494	25.80088776	17.35045445	1.565842317	75	0	0	27	22	0	60	329	1	10	0	6	65.88888889	0	5.333333333	23.11111111	23.11111111	0	61.44444444	330.8888889	10
Random	0	77836.4202	376.610557	NA	NA	NA	NA	NA	NA	NA	NA	NA	NA	700	31	22	19	-3.4	700	25.17391304	22	19.00483092	27.86956522	700	19.12303665	21.90575916	19.2591623	14.37958115	NA	NA	NA	NA	NA	NA	NA	NA	NA	NA	NA	NA	NA	NA	NA	NA	NA	NA	NA	NA	NA
Random	0	33921.3339	69047.09256	NA	NA	NA	NA	NA	NA	NA	NA	NA	NA	644.5647059	40.76470588	39	18	-20.23529412	652.140625	42.13654891	38.71603261	17.875	-6.896059783	661.716594	38.68299564	38.45293665	17.86304181	13.20056425	NA	NA	NA	NA	NA	NA	NA	NA	NA	NA	NA	NA	NA	NA	NA	NA	NA	NA	NA	NA	NA
Random	0	8893.852202	-86230.47444	696	70	142	15	107	695.5555556	66	140.6666667	15	104.6666667	693.3836207	55.98275862	140.7198276	15	76.14224138	688.447298	49.35313002	140.3980738	14.90315677	3.144462279	683.9327605	48.08979592	139.1937701	14.93039742	8.103974221	13	84	0	0	17	57	84	150	0	13	0	16	8	83.11111111	0	0	10.22222222	18.22222222	54.88888889	79.11111111	0.444444444
Random	0	17846.4288	91776.79256	643	39	51	16	8	643	35	51.375	16	10.5	643	34.45703125	51.53515625	16	4.78515625	642.6876627	37.05882353	51.5096304	16.05361791	11.38261322	642.2328452	33.92343096	51.34100418	16.11527197	5.993723849	81	55	0	20	70	0	82	392	44	9	0	69	81.625	55	0.5	8.5	44.25	0	102.875	488.625	24.375
Random	0	-10187.7385	21869.70356	677	26	85	18	17	677	26	85	18	16.1	677.296875	31.08984375	84.6171875	18	7.4375	682.3981289	30.02806653	84.43451143	18.01299376	-13.09147609	684.6410953	30.73724916	84.82483278	18.00292642	-10.31793478	79	72	0	18	65	0	184	678	53	1	21	40	79.3	72	0.4	13.2	50.9	0	196.4	709.4	54.3
Random	0	82929.5267	-60531.57244	700	51	28	16	-54	700	39.5	28	16	-55.5	700	36.47265625	28.2734375	16	-25.1484375	700	41.21158958	28.50983519	15.91972355	-4.074960128	700	39.91227698	28.53122345	15.80437553	-4.053950722	81	0	0	16	68	0	178	708	21	1	0	6	75.125	0	0	13.125	54.75	0	142	556.125	52.125
Random	0	-23427.3233	-137449.2504	241	21	66	17	-63	241.7142857	25.57142857	66	17	-59	241.4831933	30.85294118	65.77731092	16.97478992	-48.05882353	243.0262172	36.35741038	65.88657036	16.94810059	-9.130016051	249.9401986	34.15328152	66.77288428	17.09801382	-1.647020725	100	52	4	2	66	0	476	892	740	24	53	66	99.57142857	52	1.714285714	3.428571429	77.28571429	0	389.4285714	829.5714286	741.2857143
Random	0	58181.8869	-9789.57544	700	43	24	18	7	700	46	23.625	18	6	700	44.07392996	23.51361868	18	23.88715953	700	44.75391032	23.63607925	18.04379562	25.42961418	700	39.40982218	23.69750212	18.19157494	7.259737511	59	11	0	22	39	0	71	281	3	0	0	11	68.5	11	0	12.375	40.375	0	101.125	462.375	36.25
Random	0	-28068.4263	113626.7056	209	62	77	16	28	208.6666667	60.22222222	77	16	25.44444444	208.7913386	48.16141732	77.42519685	15.93307087	33.27952756	206.5151515	43.43678161	77.53448276	15.79519331	-11.35893417	201.6530526	43.90547368	77.46757895	15.64589474	-5.772210526	79	96	0	0	51	0	131	785	280	27	21	75	76.66666667	96	0	0	52.33333333	0	166.7777778	730.5555556	183
Random	0	1723.976502	9029.665557	700	38	59	14	-67	700	38.5	59	14	-63.3	700	40.50787402	59	14	-49.63385827	700	36.68016615	58.73260644	13.92938733	-1.210799585	700	35.50544161	58.43679364	14.0339054	4.868145668	71	67	24	4	43	0	183	517	48	3	11	35	59.8	67	5.2	6.4	56	0	177.9	427.3	118.5
Random	0	-12602.4049	161133.5776	253	11	84	15	46	252.8888889	17.66666667	84	15	45.33333333	253.2918288	37.93385214	83.65758755	15	9.789883268	256.6955844	39.54701299	83.63064935	15	4.888311688	259.1984525	38.702844	83.61480552	15	-0.84378921	65	83	0	13	14	0	55	253	0	0	0	57	68.77777778	83	0	4.888888889	28.11111111	0	56.33333333	360.4444444	117.3333333
Random	0	54412.9534	-109084.7964	700	28	49	12	-73	700	31.66666667	49	12	-68.44444444	700	43.85992218	48.6770428	12.59143969	-38.09727626	700	50.75819033	48.53354134	12.68486739	-5.663546542	700	50.90254837	48.43487494	12.82114205	6.508022652	68	11	0	1	49	0	126	544	170	23	12	7	73.11111111	11	0	1.333333333	58	0	153.8888889	654.7777778	116
Random	0	13421.7281	142087.8246	450	31	58	16	-100	450	39.25	58	16	-92.625	450.0044248	52.43362832	58.27433628	16	-22.62831858	450.9504	43.0784	58.476	16	-6.3624	450.5803853	45.05183888	58.63362522	16	-2.79474606	75	27	0	0	15	0	35	180	77	2	0	33	73.75	27	0	0.75	14.75	0	56.375	317.375	62.75
Random	0	-16234.9024	154904.8046	247	20	80	16	-69	246.6666667	29.55555556	80	16	-63.55555556	246.4960938	42.53125	80	15.85546875	-6.5390625	242.9260802	40.70432067	80	15.77459656	0.179073399	240.1286672	39.77619447	80.08214585	15.68021794	1.088432523	53	97	0	0	24	0	137	476	43	15	22	68	62.66666667	97	0	0	52.11111111	0	141	580.8888889	37.88888889
Random	0	-14246.715	127674.5556	324	77	102	14	4	323.5	57.7	102	14	-1.7	323.1254902	45.22352941	102	14	7.666666667	321.9224766	43.88605619	101.7122789	14	-0.276274714	320.5710995	44.15539267	101.3287958	14	3.110575916	69	73	0	2	42	0	188	424	41	5	0	65	64.2	73.9	4.1	2	35.9	0	105.6	418	79.5
Random	0	-23153.1356	-102454.0024	162	50	77	16	56	162.1111111	48.77777778	76.77777778	16.22222222	53.33333333	162.3242188	43.19921875	76.54296875	16.45703125	25.5390625	167.62878	36.1193952	77.73253389	16.50417101	11.67413973	169.7801943	34.89041385	77.69446791	16.47297297	4.267947635	96	67	0	15	29	0	47	414	80	5	1	57	94.88888889	67	10.66666667	23.55555556	26.22222222	0	51	427.3333333	81.77777778
Random	0	18485.764	88952.21556	626	19	48	17	2	625.875	21.5	48	17	5	626.5617021	26.23829787	48.51914894	16.85531915	1.344680851	629.1862404	25.35371786	49.44405837	16.55107714	-10.98818624	628.8637874	32.01522702	49.78737542	16.46594684	1.887596899	75	31	0	8	23	0	64	409	3	0	0	56	77.125	32.5	1.5	22	15.125	0	54.375	353.375	35.25
Random	0	-30942.4064	72769.56856	199	29	60	17	9	199.6666667	26.66666667	60	17	6.555555556	199.6666667	21.7248062	60.41085271	17	1.271317829	199.7606747	21.94201371	60.45703743	16.90880337	-5.902477596	201.0447284	21.37252396	60.42705005	16.84898829	4.052183174	49	84	0	28	18	0	28	200	94	12	11	84	43.88888889	83.55555556	4.333333333	14.22222222	27.33333333	0	46.77777778	271.7777778	70.44444444
Random	0	40567.7247	-30887.98444	700	7	33	19	-46	700	8.444444444	33	19	-44.88888889	700	18.73333333	33	19	-33.13777778	700	29.70392042	32.91866589	18.72147455	-1.426565243	700	31.94000486	33.05610882	18.55234394	3.990769978	54	10	16	23	26	0	62	298	0	4	0	13	54.55555556	10	5.333333333	21.44444444	19.22222222	0	63.44444444	298.7777778	18.88888889
Random	0	-37673.2348	-35253.08144	268	34	91	17	-44	268	31.66666667	91	17	-44.55555556	267.9882353	30.3372549	89.95686275	17.32941176	-23.17254902	267.0971429	27.46649351	89.29350649	17.45402597	-0.32	261.6871462	27.97693437	89.50178234	17.40071294	2.251834766	80	74	47	45	16	0	87	561	10	0	0	62	80.77777778	74	40.77777778	38.22222222	19.88888889	0	77.22222222	497.8888889	29
Random	0	48472.7649	4628.236557	700	18	29	20	-15	700	16.44444444	29	20	-13.88888889	700	20.35797665	29	19.79377432	-7.914396887	700	17.73004435	29	19.58592018	1.470620843	700	16.5222306	28.92589802	19.50565185	1.333584527	78	0	0	11	26	0	91	488	1	0	0	12	75.11111111	0	0	23.33333333	23.66666667	0	78.88888889	422.7777778	8.333333333
Random	0	52429.9737	19469.45756	700	37	43	16	-22	700	42.25	43.16666667	15.83333333	-26.91666667	700	40.78515625	43.4296875	15.5703125	-29.5859375	700	39.71941697	43.15616866	15.79541905	14.90421655	700	37.81742219	42.93649467	16.0225611	9.749947775	83	18	0	10	39	0	80	502	88	0	0	16	82.75	18.83333333	0.583333333	17.75	28.41666667	0	81	447.8333333	72.33333333
Random	0	30113.6104	9217.653557	700	9	30	20	-13	700	6.777777778	30	20	-11.77777778	700	6.666666667	30	19.80225989	-4.706214689	700	5.4009942	30	19.76719138	-0.847555924	700	5.575334324	30.15958395	19.53254086	-1.482317979	46	0	0	26	34	0	74	391	132	9	0	12	46.77777778	0	0	33.22222222	22	0	61	266.3333333	41.55555556
Random	0	-6329.3972	-3291.199443	700	48	95	17	-59	700	48.33333333	95	17	-55.77777778	700	43.5254902	94.78823529	16.23137255	-41.00392157	700	49.79342723	94.71100678	16.07563902	-15.32811685	700	51.48760504	94.47710084	15.99915966	-3.715336134	62	72	0	76	39	0	38	207	33	4	2	36	66.88888889	72	11.55555556	68.11111111	36	0.222222222	110.8888889	442.4444444	30.77777778
Random	0	83031.4588	-39478.63244	700	43	39	13	-38	700	36.16666667	39	13	-42.16666667	700	42.64453125	39.71875	13.359375	-12.76953125	700	43.44201768	41.02080083	13.11544462	-5.085283411	700	43.92410621	41.11979929	13.12523521	-8.365879155	74	16	0	2	39	0	130	578	23	1	0	9	73.91666667	16	0	2.083333333	47.83333333	0	142.1666667	603.8333333	39.66666667
Random	0	69456.3118	-42856.05444	700	9	37	14	30	700	14.55555556	37	14	31.44444444	700	29.94285714	37	14	14.13877551	700	32.36596859	35.20628272	14.6408377	-3.123036649	700	34.71880897	35.40406794	14.69700147	-0.611239254	67	14	0	7	22	0	58	343	90	3	0	8	70.44444444	14	5.666666667	15.77777778	22.77777778	0	84.66666667	468	69.44444444
Random	0	16656.3417	8444.443557	700	64	40	18	96	700	60.11111111	40	18	100.8888889	700	55.13833992	39.24505929	18.83399209	57.56521739	700	51.91377497	39.06046267	19.0935857	-2.184542587	700	45.13677812	39.04429006	19.0106383	5.637212332	81	15	6	31	62	0	151	663	23	13	1	19	80.66666667	14	6	22.33333333	67.44444444	0	151.5555556	605.4444444	68
Random	0	-934.822998	-28248.34844	700	35	71	18	108	700	34.75	71	18	107.625	700	46.640625	71.92578125	17.5859375	54.9921875	700	48.83099324	71.62558502	17.55070203	-11.24648986	700	45.08354271	72.05862647	17.49225293	2.902428811	32	21	0	0	0	16	65	210	105	5	0	17	22.375	21	0	5.25	1.125	23.25	48.125	129.75	18.375
Random	0	-41879.3335	21527.52056	331	41	181	14	-24	330.5555556	46.77777778	181	14	-18.66666667	331.6324111	37.02371542	181	14	-14.64426877	334.6348958	32.15260417	174.5880208	14.0640625	-1.313020833	337.1886516	35.73659966	172.2774288	14.28894472	9.349455611	81	76	0	1	45	0	169	732	52	11	12	49	84.11111111	78	0	3.666666667	43.66666667	0	188.3333333	688.5555556	43.22222222
Random	0	-9699.7184	69248.84456	402	34	76	15	-42	402	24.55555556	76	15	-48.11111111	402.4457364	25.37596899	76.29457364	15	-31.22868217	405.0466238	29.18006431	75.38531618	15.28349411	5.678456592	407.8458897	31.00880017	75.05537669	15.60721185	6.34020176	80	96	0	3	19	0	46	280	7	1	0	71	80	96	4.555555556	2	18.55555556	0	41.44444444	259.8888889	84.88888889
Random	0	-21590.0036	-93760.14844	308	61	97	18	123	307.6666667	57.22222222	97	18	117.3333333	309.8122066	62.67605634	96.49765258	17.5399061	39.82159624	302.2839437	54.70366197	96.30929577	17.08338028	-20.93126761	296.9790719	51.55186533	96.51592357	16.86146497	3.396041856	95	65	0	58	23	0	52	496	81	2	0	49	84.33333333	65	0	43.88888889	28.77777778	0	77.44444444	490.5555556	31
Random	0	-6035.0113	67894.58356	463	14	81	15	44	462.7777778	16	77.44444444	15	44.33333333	462.7548638	20.22568093	76.92607004	15.10505837	38.52529183	462.5369407	35.17689906	76.70967742	15.34131113	11.47710718	461.4435602	37.12858639	76.31267016	15.43036649	8.175706806	92	98	0	0	79	0	272	947	423	12	45	68	89.44444444	98.11111111	0	0.222222222	77.22222222	0	259.1111111	902.7777778	361.4444444
Random	0	6927.790702	-125934.8934	698	52	84	17	34	698	53.55555556	84	17	40.33333333	697.4241245	48.92217899	84	17	26.81712062	693.6306729	50.15910276	84.42827334	17.53834116	20.97913406	689.2453895	48.09177696	84.88153612	17.88479063	4.551529616	53	57	43	40	47	0	168	502	0	6	3	16	57.33333333	57	28.66666667	35.55555556	42.33333333	1	145.4444444	483	13.11111111
Random	0	46210.1692	-78081.89044	700	69	66	15	-60	700	63.75	66	15	-52.25	700	60.30588235	65.84705882	15.15294118	-16.07058824	700	49.53584511	65.9884877	15.49869178	19.79016222	700	50.94249738	65.92067156	15.59685205	12.09275971	27	21	2	7	13	57	117	191	61	1	0	16	34.125	21	32.75	5.75	24.375	15.375	79.625	180	66.25
Random	0	24342.7482	106416.4216	548	8	50	16	-15	548.125	9.125	50	16	-15.25	548.1984436	24.11284047	49.3385214	16	-17.05447471	550.3621228	34.3491155	48.82310094	16	1.203954214	552.4500942	32.29064658	48.50052312	16.11801632	8.232893911	75	46	0	11	18	0	43	294	27	0	0	55	75.25	46	0.75	6.375	13.125	0	40.875	249.75	36.875
Random	0	47744.8957	-68416.69044	700	19	36	20	-38	700	20.44444444	35.55555556	20	-38.22222222	700	23.22745098	35.10980392	19.80392157	-27.70588235	700	31.90301597	35.01301005	19.72974571	-17.867534	700	33.61272476	35.20447211	19.54472107	-7.031581374	77	0	2	28	53	0	139	497	21	5	6	7	78.88888889	0	6.555555556	27.77777778	45.33333333	0	117.4444444	498.7777778	29.11111111
Random	0	40838.9106	-90716.40944	700	75	86	14	-4	700	70.88888889	86	14	-6.555555556	700	59.15175097	84.63424125	13.31128405	-14.56420233	700	49.43692968	84.67740204	13.14009662	0.664519592	700	46.81236154	86.04386354	13.05250332	-3.238147984	55	17	0	0	63	0	178	670	107	47	4	10	65.22222222	17	0	0	71.66666667	0	204	743.5555556	63.44444444
Random	0	9698.118702	115508.5586	499	42	56	16	83	499.2222222	44.11111111	56	16	88.66666667	499.7215686	36.99215686	55.59215686	16	51.39607843	502.1591028	35.26708399	55.72769953	16.08137715	4.589984351	504.3937173	32.81675393	55.82052356	16.26701571	-4.548691099	81	46	0	12	20	0	41	329	16	0	1	53	79.44444444	46	0	7.111111111	15.88888889	0	49.33333333	362.5555556	20.33333333
Random	0	43349.8854	-36852.85244	700	49	35	17	-29	700	49.55555556	35	17	-31	700	49.03968254	35.61904762	16.58730159	-48.93650794	700	49.69479167	36.0203125	16.16302083	6.846875	700	50.41382199	35.92502618	16.20628272	4.227643979	80	18	3	15	63	0	148	648	267	13	1	19	85.11111111	18	1.777777778	19	47.55555556	0	136.1111111	612.1111111	146.6666667
Random	0	-6086.7247	66769.47056	475	46	65	16	-73	475	50	65	16	-73.44444444	475.1832669	54.99203187	65.1752988	16.04780876	-65.27091633	475.5846477	51.24973712	66.71819138	15.96740273	-10.92691903	473.7084388	41.2964135	66.95696203	15.8335443	1.835864979	88	96	0	1	65	0	304	823	118	6	22	68	89.22222222	96	0.222222222	1.444444444	65.22222222	0	267.1111111	833.1111111	194.6666667
Random	0	-19457.1167	132299.8946	184	56	79	16	34	183.6	52.3	79	16	38	184.7617188	42.6015625	79.03125	16	17.015625	189.9389034	44.1232376	79.51070496	15.98537859	-5.779112272	193.0536204	44.77517416	79.65125607	15.92041376	-2.816550559	87	96	0	0	72	0	200	841	66	6	6	74	78.8	96.4	0	1.4	44.1	0	108.3	551.9	200
Random	0	54930.9507	-99191.0284	NA	NA	NA	NA	NA	NA	NA	NA	NA	NA	700	31.15555556	54.13333333	9.955555556	23.13333333	700	35.13688213	55.29404309	9.871989861	16.20532319	700	36.51620295	54.12569558	10.13060556	11.98527005	NA	NA	NA	NA	NA	NA	NA	NA	NA	NA	NA	NA	NA	NA	NA	NA	NA	NA	NA	NA	NA
Random	0	-8039.0942	-57341.15544	550	31	84	17	-96	550.7777778	32.33333333	84	17	-90.77777778	551.1185771	40.22924901	85.07509881	17	-45.0513834	554.1941545	46.37265136	86.7322547	17.05427975	-10.54958246	552.8951225	48.29872305	87.31316726	17.07577978	-2.495080595	72	54	0	11	43	0	149	613	90	26	10	24	82.88888889	54	0	38.77777778	36.33333333	0	103.4444444	448.4444444	103.6666667
Random	0	-36263.7575	42377.26856	382	37	67	16	-8	382	33.22222222	67.44444444	16.44444444	-3.333333333	382.2608696	29.65612648	67.79841897	16.86956522	-4.213438735	381.1126173	24.274244	67.7831074	17.03023983	0.674139729	383.7044789	22.73503558	67.86270406	17.15780661	-2.10987861	25	94	0	5	8	0	12	35	32	2	0	81	52.22222222	94	4.555555556	21.11111111	22.66666667	0	38	295.2222222	36
Random	0	48012.8223	-29482.83644	700	36	34	15	63	700	42.625	34	15	55.125	700	55.3515625	34.37890625	15.0625	34.80078125	700	51.43355915	34.46430433	15.3189161	12.05627931	700	50.02844593	34.2348881	15.53168793	6.259569128	80	53	8	30	56	0	121	483	33	9	23	29	81.5	53	21.5	16.25	61.125	0	149	605.875	114.75
Random	0	-24944.0027	-119648.5434	99	12	64	16	-63	99.66666667	21.22222222	64	16	-56.88888889	99.68093385	30.29571984	64.13229572	16.0233463	-18.50583658	100.3132468	27.64051948	64.3574026	16.14649351	13.25350649	100.560435	25.21079046	64.60727729	16.14512756	-1.091384358	99	76	0	1	81	0	423	782	751	24	60	77	99.44444444	76	1.777777778	2	82.11111111	0	447.3333333	838.2222222	646.2222222
Random	0	45197.5378	-54246.28244	700	84	45	17	58	700	79.44444444	45	17	41.77777778	700	57.38521401	45.16731518	16.66536965	7.276264591	700	52.58921162	44.49533195	16.39885892	6.635892116	700	52.51537335	44.17506798	16.46768458	11.69692533	87	15	3	28	42	0	186	719	15	10	7	11	87.11111111	15	23.44444444	43.66666667	46.77777778	1.888888889	107.7777778	500.2222222	48.66666667
Random	0	-9136.3898	7650.173557	700	69	96	16	33	700	73.7	96	16	30	700	59.6	95.77254902	16.45490196	11.01568627	700	55.25051867	95.93983402	16.52334025	11.92323651	700	49.95334728	95.91297071	16.5123431	7.289539749	85	76	0	22	39	0	190	637	4	0	4	44	83.9	76	0	21.9	46.1	0	184.6	637.7	8.1
Random	0	-23331.1768	-131422.6174	228	25	82	17	22	227.75	24.75	82	17	22.625	226.1828794	18.22568093	81.26070039	16.85214008	22.28793774	217.9692388	23.89520334	79.24973931	16.0620438	8.618873827	209.4051562	26.65604695	79.00943198	15.99434081	6.486271222	91	80	0	32	34	0	101	597	288	28	41	75	98	80	0	10.5	75.125	0	333.375	722.625	201.25
Random	0	38749.9385	-102286.1864	700	68	84	13	65	700	66.25	84	13	81.625	700	54.872	84.344	13	76.38	700	56.36535433	81.7648294	13.39160105	12.21154856	700	52.46471456	80.27743838	13.79355382	0.76490415	20	18	0	12	4	0	60	167	110	23	5	10	26.125	18	0	8.75	7.5	12.5	66.75	178.375	47
Random	0	-47296.8928	64506.66456	150	43	73	16	-36	149.875	34.25	73	16	-33	149.5298805	25.88047809	72.9561753	15.9561753	-23.37848606	151.7892402	25.25845813	72.71491958	15.38214088	-4.28896284	156.2060811	25.96621622	72.7713964	15.15833333	-4.427252252	84	98	0	0	8	0	23	319	67	9	2	88	80.625	98	0	0	9	0	22.875	281.5	48.75
Random	0	-22045.777	112471.9406	290	64	76	16	-17	289.875	58.5	76.125	16	-24.375	289.8638132	38.80933852	76.62256809	15.81322957	-11.35797665	288.5422129	37.85946513	76.65338228	15.76979549	-13.2045097	286.7479435	39.78337903	76.90466146	15.74140477	-3.888209239	70	95	0	0	62	0	185	676	241	24	35	74	67.375	95	0	0.125	52.75	0	156	670.25	150.875
Random	0	-13651.1487	88744.69656	399	38	76	16	-66	398.7777778	32	76	16	-66.22222222	399.0077821	40.21011673	76.14785992	16	-39.90272374	400.0806032	43.39053562	76.36297452	16.11180447	3.520020801	399.7254072	43.40406177	76.46266131	16.12968056	-6.82843241	55	95	0	3	72	0	202	587	20	0	1	66	66.66666667	95	0.111111111	1.666666667	48.77777778	0	131.7777778	525.6666667	109.3333333
Random	0	17553.8775	-57411.10344	700	45	81	14	2	700	43.55555556	81	14	4.888888889	700	36.3625498	82.02390438	13.61752988	13.02390438	700	33.5278791	82.75195414	13.30276186	9.320479416	700	35.06942114	81.98301174	13.51614933	11.41317114	55	42	0	4	25	0	141	430	401	33	14	16	59.44444444	42	0	0.666666667	38.77777778	0	171.6666667	501.6666667	397.8888889
Random	0	42784.4407	4887.261557	700	32	35	16	8	700	31.625	35	16	13.375	700	38.9922179	35.07003891	16	34.97276265	700	44.67896104	36.03428571	16.38909091	10.71584416	700	39.42099749	36.1860855	16.66093881	-1.942372171	81	17	0	28	51	0	91	410	66	10	0	21	81	18.25	1.5	15.875	54.375	0	99.375	465.75	28.875
Random	0	-10603.8431	47231.48256	491	20	76	15	-2	491.4444444	25.22222222	76	15	-2.777777778	491.8359375	33.7890625	75.4296875	15	-7.87109375	493.1580042	25.37266112	74.82536383	15.15488565	1.55977131	493.6092507	25.16010883	74.96023441	15.14043533	-0.09857681	1	99	0	0	18	0	0	0	9	0	0	67	4.222222222	99	22.22222222	0.111111111	7.222222222	0	16.55555556	13	93.55555556
Random	0	11712.7372	-64324.68944	700	69	97	12	63	700	67.88888889	97	12	68.55555556	700	54.11403509	96.56140351	12	26.74561404	700	45.51558373	96.75013207	12.44743793	7.23824617	700	45.36882129	96.48880439	12.72243346	1.389100127	21	46	0	0	21	81	141	219	0	0	0	14	18.66666667	46	0	0	16.44444444	69.66666667	117	204.2222222	9.555555556
Random	0	-5988.4504	114341.2976	390	12	82	16	-78	390.5555556	22	82	16	-78.33333333	391.3398438	35.6953125	82.28125	15.8515625	-32.58203125	393.5841584	35.89473684	82.45544554	15.78947368	12.47316311	394.5274173	35.89305149	81.78735873	15.88488907	-0.100669736	89	83	0	0	21	0	35	419	35	3	0	60	81	83	0	1.222222222	15.88888889	0	36.33333333	330.3333333	78.55555556
Random	0	39446.467	79363.96956	646	20	37	18	-17	647	18.88888889	37	18	-19	647.9881423	26.2173913	37.2055336	18	-2.960474308	653.5078901	29.6025716	37.59731151	17.99532437	7.272939801	658.2637588	31.68588993	37.91451991	17.91686183	9.912177986	82	26	9	5	40	0	130	608	1	0	0	34	81.77777778	26	1.666666667	5.444444444	38.88888889	0	102.3333333	560	39
Random	0	13976.8512	72916.15556	580	31	48	16	51	580	40	48	16	50.22222222	579.6284585	32.73517787	48.12252964	16	30.34387352	578.15762	35.32881002	48.38622129	16.25626305	10.75626305	577.5875079	37.09180465	48.15866695	16.44498009	5.223223643	80	45	0	3	49	0	156	715	17	2	7	49	82.55555556	45	0	12.77777778	41.55555556	0	143.1111111	692.3333333	32.66666667
Random	0	-19557.4877	179130.9106	174	34	82	16	-20	174	35.5	82	16	-20.75	174.8125	37.12109375	82	15.99609375	-5.03515625	179.9179221	33.93818182	82	15.85714286	-6.577142857	183.778057	33.74602178	82.02973199	15.71963987	-4.316582915	88	96	0	0	54	0	150	742	106	6	18	67	74.75	96	0	0.25	51.625	0	146.375	698.375	110
Random	0	11494.6849	-39970.56844	NA	NA	NA	NA	NA	700	0.75	61	20	0.5	700	2.065326633	61	20	0.236180905	700	1.979452055	60.7380137	19.85616438	1.015410959	700	1.919900652	60.65166097	19.62651351	0.788574977	NA	NA	NA	NA	NA	NA	NA	NA	NA	NA	NA	NA	45	13	1.75	20	2.5	0	77.25	344.75	114.5
Random	0	-26588.5357	-12647.10544	532	66	117	16	72	532.25	65	117	16	65.5	534.419214	81.89519651	117	16	58.48034934	539.9233615	66.78964059	116.4075053	16.67494715	15.37684989	548.1105007	62.57363195	117.0431016	16.68096345	-2.17599831	24	83	49	12	31	0	130	248	0	72	2	24	15.75	82	7.375	25.75	23	0	123.5	161.625	2.625
Random	0	-18916.9342	-145400.7864	403	18	86	18	-2	403.25	19.5	86	18	-2.75	402.6303502	23.26070039	84.28793774	18.21400778	0.315175097	395.8802707	24.36803748	84.45288912	18.24258199	3.33263925	388.8501888	25.32731851	84.34809064	18.37536718	6.194502728	90	75	0	20	16	0	48	377	30	5	14	75	85.875	75	2.375	11.625	19.875	0	45.625	380.875	48.5
Random	0	13363.2965	-121531.3084	700	74	66	19	-40	700	72.55555556	66	19	-39.55555556	700	58.22745098	66	19	-16.03137255	700	42.78723404	65.50181629	18.95277634	-1.705241308	700	39.79396353	65.23915322	18.79941312	-0.496960805	86	12	28	38	47	0	157	638	27	16	15	14	84.77777778	12	12.44444444	45.77777778	42	0	157.8888889	677	27.55555556
Random	0	-23979.5091	-143636.4084	350	30	90	18	-4	348.3636364	31.36363636	90	18	-6.181818182	346.5273438	30.328125	91.09375	17.890625	-9.26171875	339.1738678	31.97969807	92.67152525	17.8636127	4.121290994	328.6661084	31.03202847	91.61963575	17.88088759	4.96273812	86	82	5	9	25	0	61	452	50	2	0	72	87	82	3.454545455	8.818181818	24.27272727	0	61.54545455	420.5454545	38.36363636
Random	0	-62738.5979	40597.60356	62	21	74	15	26	62	17.22222222	74	15	19.22222222	62.54625551	13.83700441	74	15	12.81497797	62.55125285	10.28246014	74.01898254	14.99620349	1.312832194	62.06039531	10.59699854	74.07686676	14.91983895	2.535139092	81	68	0	0	43	0	75	638	12	21	1	99	76.55555556	68	0	0	29.22222222	0.777777778	66.77777778	574.7777778	12.55555556
Random	0	-10453.4166	152044.7046	311	48	82	16	-61	311.4444444	46.44444444	82	16	-57.88888889	312.5039063	39.96484375	82	15.76953125	-38.84765625	311.3888889	42.33904465	81.69470405	15.56905504	-6.975077882	312.377248	42.83688833	81.58782936	15.49769971	3.020911752	10	93	0	100	16	0	7	3	6	1	0	63	20.55555556	93	0	22.33333333	10.55555556	0	37	106.2222222	14.11111111
Random	0	75111.7557	-68314.18844	NA	NA	NA	NA	NA	NA	NA	NA	NA	NA	700	27.0952381	22.89285714	19	-23.05952381	700	27.26522843	23.13959391	19	-8.96319797	700	29.21447028	23.44547804	18.95297158	-14.1751938	NA	NA	NA	NA	NA	NA	NA	NA	NA	NA	NA	NA	NA	NA	NA	NA	NA	NA	NA	NA	NA
Random	0	17051.446	41070.43256	700	11	44	18	50	700	23	44	18	46.5	700	35.65116279	44	18.0620155	-0.507751938	700	34.12831169	44.00363636	18.32363636	-12.11532468	700	33.07172731	44.16562108	18.35529067	-2.363028022	74	21	0	14	23	0	68	462	22	0	0	36	83.6	21	8.1	15.3	20.8	0.4	73.5	494.6	41.6
Random	0	25564.7652	-57069.46344	700	67	60	15	36	700	65.55555556	60	15	39.22222222	700	58.16334661	59.80478088	14.80478088	32.66533865	700	52.83524505	59.71272158	14.70281543	12.52137643	700	50.51069631	60.13884228	14.96581376	7.093120805	71	33	0	1	77	0	276	684	35	20	9	17	67.77777778	33	0	1.555555556	73.33333333	0	239.4444444	648	63.66666667
Random	0	-13875.9226	184303.0176	254	52	80	15	-33	255.4444444	48.66666667	80	15	-34.66666667	256.3228346	36.86220472	80	15.17322835	-18.69685039	263.3121748	34.40478668	80.24297607	15.40790843	4.08012487	264.1902868	33.4157421	80.386435	15.4387691	0.9045426	85	96	0	0	43	0	115	612	11	3	16	63	74.88888889	96	0	0.555555556	49.11111111	0	148.4444444	640.8888889	127.4444444
Random	0	6895.011802	-38594.07044	700	1	61	20	0	700	1.2	61	20	-0.2	700	1.584313725	61	20	-0.568627451	700	2.526623757	61	19.97015799	1.81451141	700	2.350264018	60.9972341	19.89690722	1.153633392	73	12	0	3	32	0	89	521	41	0	2	15	75.5	12	0	12.9	34.3	1.1	104.7	507.1	105.7
Random	0	4614.650702	-28149.51444	700	23	64	17	97	700	36.22222222	64	17	93.55555556	700	42.37549407	64	17.56916996	55.82213439	700	37.9878692	64.02637131	18.20675105	17.04324895	700	37.67573889	63.76185414	18.46225813	6.260259409	35	18	0	5	1	46	103	316	0	0	0	17	34.88888889	18	0	6	17.55555556	26.55555556	94.22222222	241	14
Random	0	59536.5763	-96273.40244	700	54	36	16	-20	700	52.5	35.2	16.4	-19.2	700	46.0234375	35	16.140625	-26.58203125	700	46.35493988	34.97386304	16.03136435	-13.43753267	700	43.72327441	34.4212963	15.7723064	1.056607744	79	0	9	3	75	17	171	539	203	17	17	5	65	0	17.5	8.6	67.3	11	137.9	412.2	143.3
Random	0	68890.4193	20437.74156	700	10	45	16	-9	700	10.875	45	16	-11.5	700	17.12941176	45.43529412	15.94901961	-11.63921569	700	20.18821689	45.57351408	15.83837331	7.342544317	700	19.18910995	45.25172775	15.98073298	7.002303665	86	17	0	20	31	0	126	605	26	10	1	16	85.5	17	0	8.625	25.5	0	102.75	543.375	85.5
Random	0	-14967.1598	181688.7096	228	31	80	16	26	227.8888889	26.88888889	80	16	32.22222222	227.9920635	26.40079365	80	15.98015873	33.08730159	231.2421053	28.10263158	80	15.86473684	4.673684211	236.5707666	30.292123	80.04191238	15.81781803	-4.328348778	75	97	0	0	29	0	32	290	116	2	0	66	68.33333333	97	0	1.222222222	31.88888889	0	50.11111111	358.1111111	86
Random	0	41830.1673	-112903.0524	700	57	64	13	132	700	47.66666667	64	13	125.2222222	700	56.61660079	64.33201581	13	84.87351779	700	57.94780793	64.77192067	12.99373695	15.17640919	700	55.27036724	65.04474462	13.32460954	8.510341916	11	14	0	14	0	75	52	130	10	0	0	8	42.77777778	14	16.66666667	30.33333333	31.66666667	23.22222222	102.5555556	316.8888889	38.22222222
Random	0	-4377.7123	-143409.4534	569	22	70	21	24	568.5555556	20.55555556	70	21	25.22222222	568.4484127	22.46825397	70	21	19.67857143	568.9989572	29.30187696	71.14233577	20.66840459	0.597497393	570.2098869	30.25471303	71.9620863	20.56954336	-3.877461248	91	16	48	63	35	0	80	381	60	2	1	37	83.22222222	16	48.55555556	46.55555556	22.55555556	0	77.22222222	351.2222222	52.22222222
Random	0	-11070.6493	-74611.98144	421	33	104	14	26	421	30.33333333	104.3333333	14	25.22222222	421.3023256	24.88372093	105.2093023	14.18217054	31.10077519	421.9169263	30.85462098	105.3691589	14.25181724	14.11370717	423.6379816	32.73073702	105.4032663	14.67629816	12.28350084	24	87	0	0	25	33	96	180	0	17	0	40	34.44444444	86.66666667	0	2.888888889	41.55555556	20.55555556	121.5555556	310.8888889	0.333333333
Random	0	28605.3552	96530.71356	NA	NA	NA	NA	NA	NA	NA	NA	NA	NA	598.3224044	28.96174863	39.79781421	17	-29.6557377	600.8337182	31.58314088	39.75808314	17	3.382794457	602.5159191	31.3200093	39.69439926	17.03323263	3.732976993	NA	NA	NA	NA	NA	NA	NA	NA	NA	NA	NA	NA	NA	NA	NA	NA	NA	NA	NA	NA	NA
Random	0	58352.0827	-6335.417443	NA	NA	NA	NA	NA	NA	NA	NA	NA	NA	700	1.444444444	20	20	-1	700	5.449386503	20.23773006	20	-1.70398773	700	14.29938418	20.40975841	19.72382757	-0.22122217	NA	NA	NA	NA	NA	NA	NA	NA	NA	NA	NA	NA	NA	NA	NA	NA	NA	NA	NA	NA	NA
Random	0	-12666.8349	-6586.873443	700	72	95	18	21	700	68.55555556	95	18	20.22222222	700	58.68627451	94.94509804	18.05490196	26.39215686	700	56.43378519	93.181439	18.50938478	22.86652763	700	53.89273356	92.29714533	18.62305363	3.726211073	87	68	0	29	44	0	156	706	104	2	19	40	85.55555556	68	6.777777778	36.88888889	48.77777778	0	200.5555556	812.6666667	57.44444444
Random	0	-8314.1368	63800.00456	444	41	55	17	-16	444.125	40.125	54.75	17	-15	443.5447471	39.61478599	54.52918288	17	-3.498054475	442.4396867	35.23446475	54.52793734	16.93159269	-2.468407311	441.7401047	33.61633508	54.47518325	16.78534031	-8.372146597	84	90	0	5	51	0	168	768	100	6	23	71	83.25	89	2	6.75	52	0	153.375	765.625	124
Random	0	4208.746902	-103249.6884	557	28	152	15	61	556.6666667	28.55555556	152	15	59.44444444	556.3858268	37.28346457	150.7480315	15.20866142	42.89370079	555.9780679	40.93420366	149.970235	15.65535248	10.8381201	556.0459408	40.65366058	149.5544368	15.83742396	4.019928676	44	83	0	0	46	0	81	239	36	28	21	16	40.55555556	83	0	12.77777778	47.88888889	2	97.33333333	221.2222222	60
Random	0	-31668.0033	131701.5556	122	45	75	15	25	122.125	42.25	75	15	24.25	121.5989848	33.42639594	75	15	-6.497461929	122.9756236	33.63945578	74.78401361	15.12811791	-0.043650794	119.9770792	33.25191006	74.68653133	15.39161755	3.72538747	83	98	0	0	14	0	26	252	111	2	0	76	84.125	98	0	0.5	14.125	0	27	263	78.375
Random	0	32433.2786	-58378.50344	700	32	50	18	-38	700	31.375	50	18	-37.75	700	35.42578125	50.43359375	17.8203125	-39.7109375	700	41.02441558	51.0238961	17.7174026	-5.694025974	700	43.16942408	51.31329843	17.72209424	0.31078534	78	13	32	12	66	0	221	741	14	14	19	13	78.25	13	20.25	15	63	0	193	697	86.75
Random	0	6278.513302	-58089.26744	650	71	91	15	-44	650	63.88888889	90.33333333	15.33333333	-34.33333333	650	46.43529412	89.72156863	15.1254902	-23.86666667	649.459854	47.53701773	89.58811262	15.10375391	5.716892596	648.6405694	46.82373875	89.5342265	15.27067197	4.590328658	84	62	0	1	55	0	233	743	141	14	19	21	76.77777778	61.88888889	0.555555556	4	59.55555556	0	259.2222222	749.6666667	146.2222222
Random	0	-13292.3392	-50636.63744	520	28	120	17	19	520.3333333	29.11111111	120	17	17.11111111	520.92607	23.58754864	120.5252918	17	19.77431907	522.4994786	30.17674661	121.2533889	17	9.028675704	523.2731462	32.84625052	121.068915	17.08965228	0.523879346	69	75	0	4	34	0	91	456	7	5	29	20	66.55555556	74.77777778	18.66666667	16.11111111	35.88888889	0.444444444	103.7777778	447.3333333	80.11111111
Random	0	-39419.1691	-44960.35344	121	10	78	16	-48	121.6666667	15.22222222	78	16	-45.88888889	124.0576132	23.79835391	78	16	-25.0781893	130.2465438	25.75057604	78.265553	16.74942396	2.069700461	137.1942697	25.02608898	78.84556254	17.07197764	-2.862101095	42	71	82	59	9	0	49	305	6	2	0	79	45.33333333	70	72.88888889	40.55555556	14.77777778	0	45.44444444	296.4444444	9.444444444
Random	0	38181.6931	78326.48756	680	33	41	18	31	680.7	33.7	41	18	28.8	679.4375	36.984375	41	18	10.5859375	675.9198751	37.33870968	40.7049948	17.82778356	10.34235172	674.2095404	36.1908081	40.4650403	17.79721194	7.66347201	65	34	0	63	9	0	69	369	49	3	0	38	51.6	34	0	39	18.8	0	62.4	269.7	23.9
Random	0	-11719.0267	-113012.7784	361	26	85	20	51	361	27.55555556	85	20	44.88888889	361.5117188	39.33203125	85.015625	20	10.9140625	363.6040233	40.40868184	85.40656432	19.53943886	-20.6638433	366.9604803	42.83930131	85.61484716	19.20524017	-2.527729258	96	52	61	56	34	0	74	439	120	6	0	33	96.77777778	52	54.22222222	41.22222222	34.22222222	0	86.55555556	497.4444444	101
Random	0	-13332.3762	-38864.17044	458	44	155	16	-11	457.875	46.75	155	16	-2.25	457.9414063	45.28125	154.8203125	16	-8.25390625	458.4755717	45.21933472	155.1330561	15.76663202	-20.58264033	458.4523361	44.67546616	155.2658705	15.50534255	-12.64278232	3	88	100	0	33	0	11	5	0	0	0	20	3.5	88	12.5	0	26.75	0	50.125	32.75	2
Random	0	-19522.6514	129626.1916	237	26	89	15	58	236.6666667	30.55555556	89	15	59.66666667	237.2773438	43.70703125	88.92578125	15	33.7734375	240.219107	44.95379024	88.48650052	15.04984424	2.781412253	240.282545	46.25596484	88.23964002	15.21243198	2.539137715	84	86	0	0	20	0	56	468	87	0	0	66	79	86	0.111111111	0.333333333	42	0	85.22222222	527.6666667	59
Random	0	59515.8311	-95219.10444	700	51	36	15	47	700	52.6	35.6	15.2	53.1	700	47.55859375	35.125	15.4375	49.11328125	700	37.94372069	35.01406983	15.44658676	2.258989057	700	37.78095438	34.00966996	15.41896153	-0.235862939	32	0	0	7	42	14	66	208	14	3	3	6	52	0	0	6	35	5	118.4	407.7	53
Random	0	-6631.0104	-3156.547443	700	40	95	17	-34	700	39.75	95	17	-39.375	700	42.47859922	95	16.92996109	-44.40856031	700	51.2751433	94.61073476	16.40385618	-24.94632621	700	53.35987395	94.15063025	16.38592437	-3.278361345	64	68	81	42	16	0	67	416	34	38	1	40	59.875	68	54.5	53.125	30.875	0	81.875	374.125	99.625
Random	0	-10282.3695	-84049.31844	482	21	91	20	-52	481.6666667	18.88888889	91	20	-52.11111111	481.8690476	30.96825397	90.92460317	20	-34.96825397	479.8111633	37.2629108	90.76317162	19.81116328	-15.86593636	479.9755377	39.24905103	90.70560945	19.51665964	-7.149936736	26	52	0	15	17	0	45	102	143	1	3	24	58.44444444	52	21.77777778	39.77777778	23.66666667	0	42.77777778	237.8888889	52.44444444
Random	0	-49205.2721	-9110.06044	198	36	111	18	31	197.8888889	36.88888889	111	18	33.22222222	198.8210117	32.98054475	110.4163424	18	7.171206226	201.9229133	28.13875598	109.6379585	17.46092504	-12.32216906	206.4528182	28.67743297	110.3736542	17.09689677	-7.534937724	87	62	0	7	9	0	63	522	71	1	14	74	88	61.33333333	17.22222222	20.33333333	25	0	61.66666667	382.1111111	99.77777778
Random	0	-19281.3865	120558.6066	319	51	91	15	-30	319	45.11111111	91	15	-24.33333333	318.8174603	47.87698413	91.51587302	14.73015873	13.58333333	314.1747522	47.55399061	91.15440793	14.69744392	3.978090767	309.1983246	46.86994764	91.00209424	14.6513089	0.022408377	28	78	0	0	12	0	23	179	332	10	3	64	65.44444444	78	0	0.888888889	21.11111111	0	67.22222222	376	124.8888889
Random	0	-49072.9792	70730.13556	89	7	65	15	2	89	6.444444444	65	15	1.666666667	88.91902834	8.315789474	65	15	-0.287449393	90.03895313	11.60438223	65.04747413	15	5.299452222	92.48387097	14.32161048	64.99078341	15	-1.749696823	83	97	0	0	59	0	79	704	313	35	10	90	66.44444444	96.66666667	0	0.111111111	32.88888889	2.777777778	70.33333333	510.5555556	85.77777778
Random	0	-41093.1861	22189.65656	352	24	187	15	-4	351.8888889	24.88888889	187	15	-4.888888889	351.9166667	25.50793651	185.3571429	14.80555556	-6.781746032	350.3543512	28.67222512	182.2298072	14.33246483	17.39447629	350.8344856	35.69055102	181.2711083	14.32641944	10.53195056	89	82	0	2	66	0	120	663	85	3	7	46	88.11111111	82	0.666666667	3.111111111	64.44444444	0	121.6666667	652.6666667	34.11111111
Random	0	17817.3263	23120.23656	700	40	37	18	41	700	37.375	37	18	42.625	700	36.69140625	36.57421875	18.15234375	11.07421875	700	39.21197917	36.9734375	18.059375	3.7921875	700	39.64260306	37.72860431	18.18748692	1.969240427	69	13	45	25	54	0	94	382	124	0	1	19	60.5	13	12.625	36.25	41.75	0	94.25	377.375	55.375
Random	0	-13752.8151	63610.46556	408	46	67	16	6	407.7777778	41.88888889	67.44444444	16	-5	407.6627907	28.50387597	67.41085271	16	-20.57364341	407.7154725	30.85046729	66.14330218	15.98857736	-7.288681205	407.9792844	34.01485666	66.17744298	15.92090395	5.271814187	75	91	0	0	15	0	35	302	200	2	1	73	75.33333333	91	0	1	15.33333333	0	36.66666667	295.8888889	140.5555556
Random	0	51740.6611	-103133.2574	700	46	65	13	-36	700	43.88888889	65	13	-36.66666667	700	38.01167315	63.99610895	13	-38.86381323	700	42.35385469	63.69384359	12.52190793	-16.70881864	700	36.77539018	64.07351278	12.21262158	-3.25197919	91	9	0	0	100	0	166	752	92	16	9	5	84	9.333333333	0	0	79.22222222	0	168.1111111	735.7777778	81
Random	0	57136.9287	-9304.24344	700	30	25	18	9	700	39.66666667	25	18	6.111111111	700	35.2	24.28163265	18	-4.514285714	700	32.18476978	24.05076741	18.14226682	-0.077922078	700	34.79449498	24.00769769	18.25775601	2.993002099	51	0	0	42	25	0	78	497	2	0	0	11	47.44444444	4	0	41.66666667	24.44444444	0	66.22222222	333.7777778	9.888888889
Random	0	39350.3567	28458.18156	700	25	44	17	-61	700	22.875	44	17	-60.25	700	31.25193798	43.97674419	16.97674419	-42.00387597	700	35.9838961	43.7361039	16.7038961	6.460779221	700	37.37966457	43.89245283	16.65932914	-3.978197065	91	19	0	18	31	0	90	597	152	0	0	15	89.625	19	0	18.5	31.75	0	82.875	551.5	154.75
Random	0	-6497.9498	54052.21856	502	74	49	17	59	502.25	69.875	49.25	16.75	54.625	502.0901961	48.27058824	49.14509804	16.55294118	31.97647059	499.8524505	38.01929093	48.94942649	16.55787278	11.50260688	495.0012995	37.30409357	48.78557505	16.68464371	5.944985922	84	84	0	1	21	0	65	546	91	2	0	67	80.5	84	0	1	18.625	0	58.375	381.5	76.375
Random	0	-14191.0586	192632.4666	311	27	87	14	33	311	25.55555556	87	14	28.88888889	311.3424125	24.17120623	87	14.24902724	19.57976654	313.3662338	21.56415584	86.85766234	14.60363636	-1.133506494	314.6366109	22.23179916	86.79225941	14.69958159	3.4	81	78	0	0	71	0	139	708	73	31	18	58	73.22222222	78	0	0	59.55555556	0	160.1111111	701.2222222	66.11111111
Random	0	17512.7878	89171.82256	641	36	54	16	78	641.4444444	24	54	16	74.77777778	641.4882813	32.01171875	53.55078125	16	49.37109375	640.1157286	31.40873225	53.30720673	16	12.98158864	637.5695266	31.52662722	52.98224852	16.09932375	8.964497041	62	63	0	0	14	0	38	145	260	8	1	74	37.11111111	63	0	4.444444444	31.22222222	0	41.22222222	184.6666667	88.44444444
Random	0	-9299.6159	-109507.3184	425	29	92	18	21	424.8888889	29.33333333	92	18	21.66666667	425.0273438	35.3828125	100.0039063	17.5859375	2.953125	426.8035714	39.3697479	99.94852941	17.41859244	-1.197478992	428.3474327	37.40382997	100.4938973	17.41940236	2.379840067	74	73	0	44	28	0	106	499	19	4	1	22	69	73	0	40.77777778	26	0	103.7777778	467.6666667	6
Random	0	-31871.3051	77634.52856	218	30	63	17	-51	219.4	33.1	64	17	-49.7	219.5776892	30.21912351	63.98007968	16.94023904	-26.61752988	217.7305229	24.7022412	64.04268943	16.82390608	-3.373532551	216.2174211	22.84522176	64.15820759	16.73571102	-0.330361225	73	79	0	3	9	0	16	107	86	30	27	85	59.5	80.5	1.4	5.8	24.6	0	47.9	329.8	104.6
Random	0	43920.5368	62480.10556	694	20	37	18	-47	693.3333333	23.55555556	37	18	-45.44444444	693.2795276	26.30708661	37	18	-21.10629921	693.4945115	28.09879254	37.05817783	18	8.209110867	693.6255984	29.59334845	37.27336861	18.00503905	9.386747292	80	20	0	5	14	0	66	332	56	0	1	23	75.77777778	20	0	7.555555556	32.11111111	0	77.66666667	424.2222222	48.66666667
Random	0	77899.638	-9013.30044	700	24	23	19	17	700	26.25	23	19	12.5	700	25.90625	23.078125	18.921875	4.84765625	700	19.86886161	23.33482143	18.69698661	3.44140625	700	19.075611	23.3357943	18.6308554	4.105397149	44	0	0	5	32	0	61	219	0	0	0	8	49.75	0	0	25.5	34.375	0	66.75	279.25	11.75
Random	0	6882.235202	-99151.0724	684	74	112	17	17	682.7777778	74.33333333	112	17	25.22222222	682.92607	66.64202335	113.7509728	16.64980545	-4.33463035	677.0518596	60.68884233	114.7349398	16.51178628	8.997904662	672.2112014	55.40508764	115.3978196	16.72808893	15.43394613	4	68	0	0	3	0	60	22	0	1	0	16	4	68	0	0	5.111111111	10.22222222	47.55555556	24.66666667	0.222222222
Random	0	41637.5214	55407.00256	688	23	35	19	45	688	27	35	19	40.44444444	688	26.59143969	35.31906615	18.84046693	10.85214008	688	29.44519481	35.61194805	18.57766234	-5.603636364	688	29.39652552	35.69598263	18.5465798	2.726818675	74	14	5	40	28	0	64	313	0	0	0	20	70.44444444	14	1.111111111	37.55555556	20.88888889	0	67.33333333	334.2222222	10.77777778
Random	0	706.334902	89826.40256	520	40	79	15	40	520.7777778	41.33333333	78.88888889	15.11111111	52.66666667	521.0742188	41.8515625	78.5546875	15.4140625	42.765625	523.7773153	42.83558793	78.34235172	15.32206035	9.711238293	524.5215526	39.61484023	78.31503324	15.43319751	8.758739009	80	98	0	0	14	0	49	318	278	0	0	67	79.55555556	98	0	1	16	0	50.77777778	314.5555556	131.1111111
Random	0	-18157.5595	60786.95056	329	27	62	16	-22	327.8888889	25.77777778	62	16	-26.77777778	330.1898148	21.56018519	62	16.18518519	-26.41203704	335.8932547	28.42370661	61.88343157	16.55337263	-14.02881467	338.2027616	29.16036822	61.99781977	16.6189438	4.333333333	62	84	0	18	25	0	197	384	81	17	13	78	74.11111111	84	4.333333333	24.33333333	35.22222222	0	166.3333333	491.4444444	56.55555556
Random	0	15373.1988	130119.5206	NA	NA	NA	NA	NA	NA	NA	NA	NA	NA	411.4057971	15.08695652	49	18	19.73913043	414.6059276	25.16245884	49	17.94511526	-5.989023052	417.8021834	27.069869	49	17.88820961	1.640611354	NA	NA	NA	NA	NA	NA	NA	NA	NA	NA	NA	NA	NA	NA	NA	NA	NA	NA	NA	NA	NA
Random	0	-52090.0464	36524.47056	233	9	109	16	133	233.875	23.625	109	16	120.125	231.5234375	62.27734375	107.6640625	16	46.9140625	227.4712944	57.83924843	107.0464509	15.93215031	9.747912317	218.0812854	53.96828397	106.800042	15.78428901	-2.140936778	96	88	0	14	18	0	42	443	12	13	0	83	84.875	88	11.125	16.5	19.75	0	64.125	445.25	29.625
Random	0	-6994.4092	43311.20656	581	50	52	16	38	580.375	45	52	16	40.125	580.8560311	38.86381323	52.77821012	15.84435798	32.80155642	581.678125	35.10989583	53.89010417	15.6296875	-3.8609375	582.2627065	33.58188663	54.93285923	15.59841037	-3.014222966	82	92	0	3	12	0	61	286	32	2	0	67	81.375	92	0	12.5	12.5	0	58.75	287.875	62.375
Random	0	8684.824402	109187.8256	525	4	51	17	63	524.7777778	13	51	17	60.22222222	524.0234375	31.515625	51.04296875	17	19.41796875	523.0051975	34.62006237	51.46413721	17	0.360706861	521.4491419	32.58015906	51.57136877	16.95562997	-0.38447049	64	34	0	1	45	0	135	673	124	6	26	38	70.88888889	35.77777778	0	3.111111111	42.66666667	0	139.7777778	643.8888889	112.8888889
Random	0	20102.68	117697.2306	506	18	49	17	35	505.6666667	18.33333333	49	17	36	505.5846774	30.2983871	49	16.60080645	29.66935484	504.3236566	39.27671402	49.17665225	16.62631254	6.676343422	502.2590173	36.84945112	49.25300575	16.61317303	9.992681652	75	42	0	2	34	0	87	538	19	3	0	57	73.77777778	42	8.444444444	5.333333333	19	0	81.44444444	523.7777778	50.22222222
Random	0	31453.2299	-51762.35244	700	57	61	13	47	700	55.77777778	61.33333333	13.33333333	50.22222222	700	39.97265625	61.46875	13.515625	27.3046875	700	37.26951093	61.5359001	13.60093652	3.88917794	700	38.8582199	61.54890052	13.60125654	0.007329843	71	27	0	0	53	0	131	591	49	20	5	15	71.44444444	27	0	0.333333333	52.11111111	0	127.2222222	556.7777778	40.88888889
Random	0	18663.5569	-131344.5464	700	68	64	18	12	700	71.6	64	18	13.1	700	63.08984375	63.421875	18.578125	20.078125	700	56.37154768	63.08077124	18.96039604	2.541948932	700	53.03279378	62.99936935	19.01051083	10.10384696	84	16	28	46	56	0	172	799	0	12	11	16	79.4	16.6	18.8	46.8	49.8	0	201	728.9	9.5
Random	0	-21417.1505	152419.6836	155	45	79	16	3	155.3333333	46.44444444	79	16	0.666666667	155.1354582	36.27091633	78.60159363	15.90438247	-10.01593625	157.3477555	37.71065441	78.5559762	15.805841	-5.533802055	159.0629837	37.29213242	78.47398968	15.72635426	0.760318143	71	96	0	0	22	0	180	691	132	0	0	76	73.88888889	96.66666667	6	4.111111111	38.88888889	0	108.8888889	560.2222222	231.3333333
Random	0	35066.56	-101042.3444	700	71	94	12	-35	700	68.11111111	94	12	-29.33333333	700	66.9922179	93.40466926	12.0233463	6.661478599	700	58.27477236	92.54204606	12.29405463	22.28602035	700	47.72700043	92.4554985	12.54985024	-2.710098417	47	16	0	0	27	5	96	323	2	6	4	8	44.77777778	16	0	0	31.55555556	6	99.66666667	308.4444444	20.44444444
Random	0	-28810.8467	-3051.713443	498	16	122	15	0	497.7	10.8	122	15	-0.9	497.7635659	16.17054264	122.3682171	15	17.10852713	502.0569191	29.46527415	122.3373368	15.00104439	8.802610966	512.6348303	30.78705461	121.0588235	15.16360953	13.17183217	52	76	0	0	25	3	163	451	81	3	0	20	52.9	76	0.7	1.3	26.1	1.8	176.7	489	28
Random	0	4329.259902	33974.04656	694	93	50	15	-15	694.3333333	78.66666667	49.66666667	15.33333333	-14.77777778	694.2231076	56.5498008	49.52191235	15.47808765	-14.53386454	692.0947917	48.13072917	49.45520833	15.47916667	-4.3234375	689.1034988	46.56798659	49.29855437	15.48921014	-0.192541379	80	76	0	3	52	0	178	604	392	5	30	56	75.22222222	72.77777778	1.111111111	8.777777778	44.44444444	0	199.8888889	689	206.4444444
Random	0	28165.1073	4515.718557	700	1	30	20	-16	700	3.666666667	30	20	-16.11111111	700	10.10526316	30.07602339	20	-5.403508772	700	7.814497272	30.33437256	20	1.600935308	700	8.588393658	30.46425366	19.92043075	2.525276698	8	0	0	0	10	0	35	62	34	1	0	12	26.33333333	0	0	9.888888889	7.666666667	19.77777778	55.11111111	170.1111111	21.44444444
Random	0	3380.791002	50084.04156	544	17	44	17	-57	543.375	12	44	17	-57.5	543.2245763	23.23728814	43.83474576	17	-43.51271186	541.5109409	33.78774617	43.6952954	16.94146608	-13.59846827	540.5867102	36.69912854	43.7503268	16.75686275	-3.604357298	90	55	0	1	62	0	151	716	97	13	5	48	78.875	55	0	1.625	43.125	0	120	558.125	157.125
Random	0	52890.0598	-94132.32844	700	70	23	18	35	700	70.55555556	23	18	29.11111111	700	48.55859375	23.1640625	17.9453125	11.62109375	700	47.67016256	23.67330886	17.97378081	-0.284216046	700	45.91828138	23.6432182	18.12573715	-2.105096883	88	0	0	18	29	0	93	567	36	0	3	6	75.77777778	0	28.33333333	28.22222222	42.55555556	0	113.2222222	502.2222222	71.77777778
Random	0	-7237.0806	184158.8326	321	23	79	15	-62	321	31.22222222	79	15	-51.11111111	321.5	37.24609375	79	15	-3.8359375	323.992731	34.20716511	79.07165109	15.26583593	17.33125649	325.7125362	30.29815186	79.21799154	15.50701403	-1.466265865	89	93	0	0	72	0	187	847	47	32	13	58	74.11111111	93	0	0	50.33333333	0	141.7777778	679.7777778	126.5555556
Random	0	-27224.4318	-44569.23144	235	56	86	19	-32	234.8888889	54.11111111	86	19	-18.44444444	234.8365759	47.75097276	85.90272374	18.54474708	-30.57587549	233.8420779	45.61090909	85.79272727	17.96311688	1.189090909	235.9575225	44.19229964	86.35907094	17.63004813	1.115714585	80	83	0	32	35	0	142	717	67	0	2	40	81.77777778	83	0	32.55555556	38.55555556	0	128.4444444	699	69.66666667
Random	0	44323.5868	-105611.8264	700	7	58	17	-141	700	27.55555556	58	17	-140.4444444	700	61.1953125	58.30859375	16.9296875	-62.75	700	59.48128898	58.38357588	16.68399168	-7.862266112	700	58.59811321	58.67253669	16.4687631	-13.30398323	44	12	0	31	29	0	141	336	142	10	18	9	66.11111111	12	1.111111111	20.77777778	42.55555556	0	165	499.7777778	135.7777778
Random	0	32510.6635	81507.28056	NA	NA	NA	NA	NA	NA	NA	NA	NA	NA	608	6.833333333	35	18	-12	611.7677725	35.12322275	34.34597156	18	6.82464455	619.2252252	32.61861862	34.25625626	18	21.57857858	NA	NA	NA	NA	NA	NA	NA	NA	NA	NA	NA	NA	NA	NA	NA	NA	NA	NA	NA	NA	NA
Random	0	-13046.7245	-17676.05644	700	16	152	14	11	700	16.22222222	152	14	10	700	12.33858268	151.8267717	14	19.99606299	699.9978483	27.88811189	150.4427111	14.31360947	13.58472297	699.837902	34.96352256	149.3395208	14.57004101	6.047269588	66	89	0	0	52	0	221	734	5	0	2	24	64	89	0	0	39.11111111	4.333333333	213.3333333	679.1111111	27.55555556
Random	0	11898.1772	131792.1716	409	16	50	17	118	408.3333333	36.25	50	17	108.5833333	408.4545455	45.14545455	49.92727273	17.07272727	57.60454545	406.7929688	33.59040179	49.68973214	17.33035714	14.28180804	405.1521453	30.39747302	49.76467491	17.50960779	2.074756515	72	30	0	2	15	0	81	480	135	0	1	55	73.91666667	30	0	1.416666667	32	0	95.08333333	563.5	91.5
Random	0	-3644.970698	165301.5106	359	25	89	15	-63	359.1	28	89	15	-56	359.1796875	37.69921875	89	15	-13.83203125	360.0358442	36.5174026	88.98753247	15	0.166233766	358.7499473	35.47630082	88.76595745	15	-0.144301664	70	70	0	0	69	0	215	678	347	59	23	53	69.5	70	0	0	68.1	0	162.6	633.4	216.9
Random	0	-30130.3923	83605.02556	210	14	64	17	-11	209.5	17.8	64	17	-7.8	209.3346457	15.18110236	64	17	1.818897638	208.8394121	14.94665215	63.80675014	16.99891127	3.115405553	208.7156798	15.15857175	63.67553781	16.96495897	0.537147926	72	88	28	13	35	0	95	624	100	2	0	79	58	88	11.2	19.5	17.8	0	51.1	334.1	79.2
Random	0	60178.2494	-71762.74144	700	59	22	19	-1	700	55.77777778	22	19	6.666666667	700	42.84653465	22	19.33663366	10.27227723	700	40.70967742	22.03830645	19.49260753	8.137096774	700	40.61972215	22.13184418	19.45219286	3.284935985	38	0	0	7	28	0	86	402	1	0	0	5	47.33333333	0	4.444444444	13.22222222	21.66666667	0	78.33333333	320.2222222	1
Random	0	34497.6076	-66763.60744	700	27	49	20	-9	700	25.66666667	49	20	-10.11111111	700	28.72727273	48.82213439	20	-19.71146245	700	35.51594354	48.88447465	19.91897543	-14.76894929	700	36.31757913	49.1685201	19.67536356	-9.273952096	93	9	0	81	42	0	72	453	121	5	3	10	80	9	4.888888889	34.66666667	32.66666667	0	79.44444444	431.6666667	63.11111111
Random	0	-10337.6763	21827.38456	671	35	85	18	10	671.1111111	36.66666667	85	18	10.66666667	672.0078125	34.23046875	84.73046875	18	-3.3515625	679.1078687	31.04012507	84.57738405	18.0437728	-15.52527358	682.4302472	31.02618349	84.90406368	18.08839548	-10.65102639	79	72	0	14	37	0	168	703	38	0	11	40	81.44444444	72	8.222222222	15.44444444	37.44444444	0	159.5555556	686.3333333	48.11111111
Random	0	-15013.9032	-112271.2444	322	32	84	17	148	322	35.66666667	84	17	143.7777778	322.1686747	57.27710843	84.1124498	17.437751	83.87550201	319.1992501	54.60792716	83.23406535	17.81414033	17.61381896	312.7991052	50.53855986	82.95590115	18.04282062	12.45717938	88	84	50	42	26	0	73	611	59	4	7	40	90.88888889	84	19.11111111	43.44444444	25	0.222222222	92.66666667	593.4444444	43.44444444
Random	0	70303.5462	21457.88156	700	9	45	16	17	700	10.125	45	16	16.25	700	11.44559585	45.39378238	16.00518135	5.367875648	700	21.23151408	45.81338028	16.01584507	3.108274648	700	22.20523364	45.71700935	15.97345794	5.612336449	50	16	0	9	9	0	80	355	2	5	0	14	45.625	16	0	7.125	12.375	0	74.375	303.375	1.75
Random	0	-5960.9673	146208.0086	281	51	81	16	-41	280.2222222	49.55555556	81	16	-49.55555556	280.3492063	35.79365079	81	16	-39.99603175	285.3355915	39.45857217	81.1427827	15.92027097	-1.993225638	289.8390949	39.23465326	81.41357637	15.79069767	-2.794049864	69	90	0	0	73	0	210	661	95	27	48	62	68.44444444	90	0	0.222222222	59.55555556	0	160.8888889	635.6666667	89
Random	0	51198.9633	57807.20656	NA	NA	NA	NA	NA	NA	NA	NA	NA	NA	689.5517241	25.25862069	38	19	-3.051724138	691.8827404	27.43214756	38.62187088	18.38471673	13.68774704	694.0690979	28.03915547	38.71362764	18.40690979	3.838771593	NA	NA	NA	NA	NA	NA	NA	NA	NA	NA	NA	NA	NA	NA	NA	NA	NA	NA	NA	NA	NA
Random	0	-14089.3311	-52552.99344	533	36	115	18	-69	532.75	35	115	18	-71.375	533.685567	42.20618557	115.1237113	17.96391753	-71.58762887	534.150748	44.14326812	116.5604143	17.570771	4.496547756	532.3842795	40.3430131	115.7401747	17.6569869	5.424672489	75	73	0	61	40	0	56	455	51	2	0	22	65.5	73	15.5	56.125	21.5	0	54	211.875	99.75
Random	0	-6008.6579	71054.41156	444	68	86	15	-63	443.875	62.5	86	15	-69.875	444.9921875	44.09375	86.2109375	15	-38.796875	449.325533	35.83151326	86.35205408	15.08424337	9.890275611	452.9057197	36.42719464	85.96082129	15.27697465	0.883511418	78	98	0	0	14	0	46	362	87	1	1	72	75.25	98	0	0.5	19.375	0	87.625	469	68.5
Random	0	-7020.0103	85075.17056	476	58	78	16	70	475.8888889	59.88888889	78	16	70.55555556	473.3540856	44.90661479	78	16	40.10505837	467.8136033	51.78971963	78.105919	16.02336449	-8.528037383	465.0992013	51.92643968	78.30727196	16.02900378	1.426229508	80	98	0	3	16	0	40	298	40	0	0	63	78	98	0	2.111111111	19.33333333	0	42.33333333	309.6666667	83
Random	0	-4.257198	129751.8446	399	40	70	16	77	399.4444444	40.66666667	70	16	65.88888889	398.6848249	50.19455253	70.3385214	16.3229572	21.60311284	393.3641079	42.46732365	70.55705394	16.59751037	5.060165975	386.4002515	39.64878458	70.22883487	16.55595138	-2.607711651	71	56	0	1	14	0	84	506	207	9	1	57	66.88888889	56	0	1.777777778	37.44444444	0	114.2222222	512.8888889	148.8888889
Random	0	754.902902	155178.6146	406	46	82	16	-72	406.2222222	48	82	16	-60.22222222	406.4541833	42.61752988	82.32270916	16.32270916	-39.68924303	407.5104275	41.41501564	82.08759124	16.6261731	2.262252346	407.1495915	41.09448984	81.91514771	16.69097004	3.858998533	51	78	0	0	23	0	155	449	35	0	0	46	66.55555556	78	0.111111111	0.222222222	22.66666667	0	84.33333333	460.5555556	67.22222222
Random	0	7525.921102	111083.7006	506	34	53	16	13	506.375	32	53	16	16	506.2178988	31.05058366	53.10116732	16.17898833	7.544747082	504.1763788	31.24765869	53.43652445	16.36992716	-0.524453694	502.4394478	31.65990379	53.5534407	16.41811337	-0.758418741	74	41	0	1	35	0	96	557	116	4	16	49	71.375	41	2	2.125	41.125	0	127.25	630.375	181.25
Random	0	21578.1663	-116142.5704	700	52	66	18	63	700	54	66	18	62.88888889	700	54.75793651	66	18	62.6547619	700	59.27059437	65.52189781	18.53128259	39.45411887	700	57.79047819	65.06145134	19.00377517	18.82634228	74	20	4	44	43	0	149	594	0	4	2	15	80.11111111	19	9.222222222	45.33333333	51.77777778	0	172.2222222	622.2222222	7.555555556
Random	0	-33878.9341	8486.171557	385	20	111	17	30	385.9090909	19.18181818	111	17	30	384.7689243	22.60557769	111	17	29.30278884	381.9636268	31.11122826	111.4027412	17.09330522	16.44491302	382.9271298	34.7422987	111.13703	17.21882303	-1.457828766	2	65	0	33	0	0	4	6	0	0	0	61	2.454545455	64.54545455	59.27272727	32.27272727	0.181818182	0	17.36363636	10.63636364	4.181818182
Random	0	33268.4178	90503.22956	606	8	37	18	1	606.25	7	37	18	1.25	606.2941176	7.529411765	36.64705882	18	-7.823529412	613.2325	16.8875	36.9925	18	-4.3125	621.8724169	24.57232704	37.59928122	17.94249775	5.368373765	60	19	0	5	46	0	45	218	18	1	0	38	71.25	19	0	13.5	28.375	0	76.75	459.75	35.25
Random	0	29236.6752	12855.77756	700	12	31	19	-18	700	8.5	31	19	-15.5	700	16.78455285	31	19	-11.02845528	700	20.32633473	31.10437912	18.89562088	-1.856628674	700	21.47667295	31.04924599	18.77167766	-1.008953817	61	9	0	53	18	3	72	316	0	0	0	14	58.75	9	0.625	45.875	15.25	3	60.5	309	12.25
Random	0	28486.7669	-117720.8564	700	91	62	21	-4	700	85.75	62	21	-28.58333333	700	57.421875	62	21	-17.39453125	700	54.91883455	61.92872008	20.78355879	-20.05775234	700	53.95484006	62.22642693	20.51766674	-8.082793226	82	10	28	51	56	0	213	742	37	6	14	14	79.58333333	10.16666667	27	40.58333333	56.58333333	0	202.9166667	719.6666667	34.75
Random	0	28914.5209	-2569.543443	NA	NA	NA	NA	NA	NA	NA	NA	NA	NA	700	15.71428571	30	20	-2.342857143	700	14.53669065	30	20	6.494964029	700	11.17994242	29.99232246	19.84980806	3.601247601	NA	NA	NA	NA	NA	NA	NA	NA	NA	NA	NA	NA	NA	NA	NA	NA	NA	NA	NA	NA	NA
Random	0	15336.4705	34442.30656	700	32	43	18	71	700	32.75	42.875	18.125	70	700	32.48046875	42.203125	18.609375	27.56640625	700	28.33852544	42.04620976	18.701973	8.059190031	700	32.4403689	42.08383987	18.69167889	-5.421085726	20	20	0	33	11	0	69	127	0	0	0	27	21.25	20	0	30.25	13.125	0	53.5	115.5	21
Random	0	30302.6203	92295.66156	NA	NA	NA	NA	NA	NA	NA	NA	NA	NA	592.4444444	12.14814815	35.92592593	18	-4.592592593	591.1532258	19.92741935	35.92741935	17.76612903	4.951612903	595.9810427	18.06161137	35.94312796	17.8056872	-0.6492891	NA	NA	NA	NA	NA	NA	NA	NA	NA	NA	NA	NA	NA	NA	NA	NA	NA	NA	NA	NA	NA
Random	0	32391.6079	-51819.57144	700	26	61	13	18	700	24	61	13	22.11111111	700	24.6536965	61.68093385	13	12.44747082	700	36.13038961	61.69142857	13.05662338	14.10649351	700	38.79623431	61.54707113	13.16903766	7.871548117	58	25	0	0	44	0	113	212	8	9	12	14	47.66666667	25	0	0	46.66666667	0	125	258.4444444	61.55555556
Random	0	14557.0471	-104524.9834	700	52	62	18	-18	700	54.66666667	62	18	-19.33333333	700	46.03125	64.03125	17.75390625	-27.91796875	700	42.4464657	67.30093555	17.56808732	7.257796258	700	44.91708543	67.28224456	17.87102178	15.77701005	85	17	26	33	73	0	223	881	86	9	12	15	78.77777778	17	24.44444444	27.33333333	69	0	211	786.7777778	45.44444444
Random	0	-48104.3476	91585.67056	95	22	67	15	16	93.9	19.1	66.6	15	15.2	93.56299213	20.44094488	66.34645669	15	13.06692913	91.33854982	22.99791341	66.16431925	15	4.068335942	89.73562232	23.21759657	66.21802575	15.01781116	-1.148927039	87	97	0	0	5	0	31	327	117	2	0	91	82.2	96.8	0	0	9.8	0	28.1	295.1	55.5
Random	0	10084.834	-72497.96744	700	19	117	12	98	700	32.77777778	117	12	89.77777778	700	39.85915493	117	12	57.2629108	700	49.13311863	116.5813205	13.1884058	21.4863124	700	50.84973205	115.6394427	13.64137192	12.12625938	28	50	0	0	11	36	106	257	0	3	2	14	19.66666667	50	0	0	19.55555556	20.77777778	100	215.5555556	4.333333333
Random	0	29993.9482	-24257.71144	700	30	59	13	68	700	32.33333333	59.88888889	12.55555556	66	700	30.92941176	59.97254902	12.51372549	56.00784314	700	40.53558442	59.46805195	12.82181818	31.7225974	700	44.43535565	58.54539749	13.34853556	14.65690377	67	73	0	0	62	0	161	674	187	21	26	30	64	73.88888889	0	1.888888889	49.88888889	2.888888889	145.7777778	574.8888889	55.66666667
Random	0	-32788.6756	-83777.54744	134	22	79	15	-23	134.4444444	19.66666667	79	15	-24.11111111	131.4968944	24.93167702	79.28571429	15.29813665	-9.925465839	132.3015971	30.17014742	79.47235872	15.97850123	12.45331695	131.7136797	30.82449629	79.51033934	16.14925769	11.48886532	95	88	0	1	80	0	58	520	11	14	23	48	93.22222222	88	0	16.66666667	61.77777778	0.555555556	348.2222222	663.5555556	60.88888889
Random	0	36365.2636	46679.75056	700	60	50	16	66	700	50.5	50	16	79.75	700	53.96108949	49.3307393	16.33463035	31.40856031	699.6950649	49.48571429	48.79844156	16.66857143	2.259220779	699.088968	48.36864141	48.31274859	16.57337241	0.678040611	69	25	0	7	19	0	157	586	28	0	2	34	61.875	25	11.125	25	32.5	0	92.375	382.375	30.5
Random	0	11434.2281	-10227.37544	700	33	49	18	69	700	35.625	49	18	64.625	700	44.68871595	49	17.94552529	32.55252918	700	44.078564	49.05567118	17.59365245	-3.163371488	700	43.33039832	49.12494759	17.63626834	4.95639413	26	20	0	14	41	25	104	214	101	10	7	22	31.125	20	1	10.875	39	12.375	126.75	283	69.375
Random	0	-17140.6468	196945.0546	315	24	91	14	-79	315.9	30.8	91	14	-71.9	314.5472441	45.05905512	90.93700787	14	-40.33858268	302.5721703	44.32554517	90.84319834	14.05503634	1.239356179	295.4176606	43.41117389	90.55597405	14.04917347	3.975308642	54	71	0	0	67	0	159	479	109	6	9	51	63.4	71	0	0	57.6	0	146.6	563.3	329
Random	0	17598.9506	121100.8396	471	4	48	17	44	471	29.625	48	17	30.625	470.2151899	31.79746835	48	17	3.502109705	465.3519313	26.76180258	48	17.02932761	10.39699571	464.1118674	28.37081977	48	17.07487422	9.240307783	77	35	0	2	64	0	145	680	60	0	2	55	79.75	35	0	3.25	42.875	0	91.5	539.125	36.75
Random	0	21376.9586	116121.6926	510	22	50	17	12	510.8888889	21.55555556	50	17	12.22222222	510.9539749	24.33472803	49.87447699	17	13.85774059	507.4438917	29.40298507	49.52404643	16.92371476	-4.426755113	506.2409488	34.40649189	49.80499376	16.72509363	-3.75980025	82	38	0	2	38	0	65	513	0	0	0	55	72.88888889	38	0	9	17.44444444	0	69.11111111	466.3333333	9.222222222
Random	0	10465.8071	119966.0166	493	51	53	17	57	493	58.22222222	53.66666667	16.66666667	57.55555556	492.6796875	44.8203125	53.9609375	16.51953125	33.4296875	489.624545	38.96359854	54.05720229	16.45449818	4.052522101	485.6311938	38.15868702	54.05686807	16.49090529	-0.264896508	80	43	0	0	16	0	41	292	111	2	0	55	78.22222222	44.33333333	0	6	16.11111111	0	45.44444444	298	79.11111111
Random	0	4165.173402	27613.11956	700	53	50	14	44	700	51.77777778	50	14	43.77777778	700	41.16929134	50	14	24.54330709	700	39.14776275	50	14.23100937	7.415712799	700	41.73752621	49.98993711	14.48637317	8.798951782	68	75	0	16	45	1	141	652	48	10	9	57	71.11111111	75	0	7.555555556	39.66666667	0.333333333	162.6666667	651.4444444	110.1111111
Random	0	-10207.4914	-18689.02944	700	70	155	17	-59	700	61.63636364	155	17	-38.36363636	700	51.98828125	155	17	-35.24609375	700	49.57774311	152.9573583	16.19396776	-27.12116485	700	53.21780303	152.2929293	15.67613636	-10.97117003	7	79	0	0	22	0	23	12	17	11	0	21	4.545454545	79	0	0	20.72727273	0	19.72727273	15.18181818	54.72727273
Random	0	-42597.776	-31372.69844	275	36	101	16	-44	274.7777778	31.44444444	101	16	-46.88888889	275.8392157	30.81568627	100.972549	16	-35.29803922	278.9858565	32.62231535	100.7475118	16.18910424	6.699319015	280.4622062	31.84014398	100.6722422	16.38090197	5.549650646	52	69	0	4	15	0	63	312	0	0	0	55	44.55555556	69	18.22222222	15.66666667	17.66666667	0	56	265.4444444	12.33333333
Random	0	27616.9706	95406.13556	606	59	39	18	50	606.4444444	55.55555556	39	17.66666667	47.66666667	606.5195313	39.81640625	39.03125	17.4765625	24.625	606.7362416	31.84362416	38.99261745	17.38187919	2.722147651	606.3386104	32.32629727	38.92993257	17.42919965	6.076223981	72	26	0	7	37	0	32	130	25	22	0	37	71.88888889	26	0.666666667	4.222222222	37	0	32.77777778	126.6666667	48.55555556
Random	0	-49738.0959	-15989.16644	245	21	115	15	0	245.375	20.375	115	15	-2.125	245.1984436	23.18287938	115.1245136	15.0311284	-0.630350195	240.8889488	26.00485175	114.0070081	15.36118598	8.532614555	233.8691369	28.08588563	113.4103662	15.52173913	7.800171343	83	66	0	41	46	0	84	599	7	0	1	52	82.75	66	0.25	56.125	46	0	104.25	615.5	19.125
Random	0	-17668.7976	97826.48456	319	28	81	14	65	319.1111111	22.66666667	81	14	55.11111111	319.0898438	33.4375	80.87890625	14.12109375	38.76953125	319.8794805	37.69818182	80.62753247	14.5412987	-1.722077922	321.5020956	41.31433361	80.05720872	14.67665549	-1.55511316	20	83	0	66	7	0	11	33	161	1	0	65	17.66666667	83	0.444444444	26.33333333	8.555555556	0	9.888888889	30	79.66666667
Random	0	-51321.4483	9992.341557	92	1	84	16	-39	92.44444444	6.222222222	84	16	-37.44444444	93.06854839	19.44354839	86.8266129	15.9233871	-26.54032258	97.47197802	28.45714286	86.73516484	15.81373626	-7.064835165	105.004527	32.11317608	87.3004527	15.7822254	3.580414582	22	76	0	20	5	0	5	37	49	11	0	89	28.77777778	76	0	40.33333333	4.888888889	0	9	70.22222222	41.33333333
Random	0	48320.9096	23622.10856	700	45	55	13	105	700	43.625	55	13	102.25	700	51.36964981	55	13	75.17120623	700	47.11688312	54.43480519	13.83688312	17.30077922	700	41.05907084	54.02375447	14.21210847	4.505780954	72	52	0	22	18	12	61	295	22	1	1	23	71.25	50.625	0	13.25	20.375	5.75	90.5	337.875	21.75
Random	0	-27843.4404	-71743.27244	187	60	85	17	-43	187.4444444	59.11111111	85	17	-35.44444444	187.145098	40.32941176	85.86666667	17.09803922	-21.90588235	186.3678647	33.23995772	86.55602537	17.08773784	8.348837209	186.2705398	34.22588337	86.17819207	17.16908736	-1.913938868	78	68	0	2	28	0	106	581	1	0	5	59	80.44444444	68	0.555555556	7.333333333	39.22222222	0	150.5555556	623.3333333	26.66666667
Random	0	55203.9625	-61378.35844	700	61	38	17	7	700	57	38	17	-1.125	700	47.41796875	38	17	-20.375	700	47.58636837	40.84027055	16.61966701	-16.53746098	700	44.95928646	41.995383	16.45141658	-8.21343127	82	11	0	39	33	0	136	623	14	11	0	10	76.75	11	16.625	27.625	33.375	0.25	115.25	501.375	24.75
Random	0	-44050.7173	53029.98056	254	26	75	16	-18	253.5	23.875	75	16	-17.5	255.9609375	21.80078125	75	16	-9.0546875	262.6049896	23.81652807	75.59407484	15.52390852	-9.318607069	266.413526	23.97026801	75.71042714	15.36767169	-8.405150754	4	99	0	0	4	0	2	2	33	0	0	85	12.375	99	0	0	3.375	0	8.25	9.5	33.5
Random	0	-4904.794	96441.32256	458	70	72	16	12	457.5555556	62	72	16	1.333333333	455.848249	38.04669261	72.21400778	16	-1.428015564	451.8935065	36.32779221	72.25662338	16.20623377	13.28987013	450.1328174	41.86948337	72.27316461	16.38757582	2.993725162	88	96	0	0	17	0	58	476	1	0	6	60	82.44444444	95.55555556	0	1.555555556	16.22222222	0	56.11111111	413.6666667	32.11111111
Random	0	23146.6664	104450.8986	572	35	51	15	42	572.3333333	31.55555556	51	15.44444444	50.88888889	572.307393	38.91439689	51	15.49805447	44.31128405	573.3383654	47.83810515	50.95523165	15.65747007	23.26132223	574.2146751	45.29601677	50.55513627	15.78448637	5.89475891	80	42	0	2	17	0	62	445	594	10	1	55	80.44444444	42.88888889	0	1.333333333	24.22222222	0	81.11111111	483.2222222	222.1111111
Random	0	11203.0117	131901.4316	412	32	50	17	25	412.25	31.375	50	17	25.875	412.1750973	24.6614786	50	17	17.70038911	408.1105743	28.1540526	49.76972625	17.28502415	9.654857756	405.137467	26.75366498	49.88968998	17.48113434	3.124008652	79	28	0	0	11	0	46	293	34	0	0	54	79	28	0	2	13.625	0	48.125	319	45.875
Random	0	-29757.4241	169801.9826	41	0	69	14	0	41.25	0	69	14	0.25	41.90853659	0.085365854	69.09146341	13.90853659	0.420731707	42.39028476	0.164154104	69.31658291	13.65326633	0.649916248	42.87426326	0.206896552	69.36292683	13.4497561	0.313359528	34	75	0	0	6	0	6	60	60	32	13	87	32.25	75	0	18.125	8.25	0	15.25	92.5	33.25
Random	0	-14627.8929	70960.70056	345	36	70	17	31	345.125	33.875	70	17	27.5	345.0742188	34.2421875	69.90625	16.90625	13.07421875	344.318395	29.67430954	69.85304846	16.66232413	-1.368942157	346.0041894	30.46459992	70.02618349	16.54021785	-1.004817763	82	91	0	0	18	0	41	278	43	0	0	72	80.625	91.5	0	0.25	12.75	0	38.25	261.625	63.375
Random	0	30009.9726	-51543.97544	700	54	63	13	-11	700	53.44444444	63	13	2.555555556	700	47.6459144	62.77042802	13.29182879	25.58754864	700	46.34233766	62.42077922	13.66077922	21.1812987	700	44.18493724	62.37029289	13.89518828	5.94539749	85	28	0	0	81	0	231	855	125	21	14	15	75.44444444	28	0	0.444444444	68.88888889	0	205.2222222	730.1111111	151.5555556
Random	0	-23033.2111	-139696.9434	249	38	61	16	-15	249	36.55555556	61	16	-16.88888889	250.4186992	29.50406504	61.69512195	16.23170732	-15.59349593	257.0118177	30.91389983	62.47270681	16.73382105	-11.07259426	263.0962086	30.13828622	63.46679816	17.1803638	-0.505588429	99	52	0	2	83	0	324	870	954	26	40	67	99.44444444	52	2.222222222	2.444444444	76.33333333	0	367.6666667	851.8888889	612.8888889
Random	0	56754.7752	-41515.68944	700	61	26	17	-25	700	58.33333333	26.22222222	17	-43.44444444	700	51.55642023	26.43968872	16.59533074	-11.55252918	700	51.8214671	26.4579288	16.43203883	11.36299892	700	50.16785329	26.29428263	16.4763754	3.591154261	53	13	0	18	22	0	81	273	0	0	0	12	55.77777778	13.66666667	0.222222222	11.55555556	25	0	86.33333333	343.3333333	3.333333333
Random	0	-25357.9139	-89067.99944	252	70	98	16	-23	251.5833333	61.66666667	98	16	-31.83333333	251.7109375	54.734375	97.84375	16.1640625	-31.6875	253.3095876	48.36797001	97.64167113	16.33583289	-7.642206749	255.3277874	44.43647364	97.70332757	16.38504754	3.098746759	93	59	0	7	51	0	202	956	71	2	4	48	87	59	13.5	35.75	40	0	126.3333333	629.0833333	81.83333333
Random	0	25573.5494	102679.8546	558	10	42	17	-57	558	16.125	42	17	-54.75	558.1634241	24.78210117	42.15175097	17	-28.40466926	559.4914966	26.40022676	42.49829932	17	-0.772108844	560.325376	26.16185247	42.54762473	17.08355216	3.123657197	31	35	0	25	10	0	17	103	12	1	0	51	37.875	35	0	31.625	15.75	0	30.875	170.125	21.875
Random	0	-21648.9262	44692.36256	445	29	68	17	35	444.5	41	68	17	30.5	444.1215686	52.99607843	68.1372549	16.94901961	11.80392157	441.4010526	49.97894737	68.30368421	16.67684211	1.873684211	437.8573009	47.87433628	68.17853982	16.5210177	-5.717256637	76	96	0	40	16	0	48	391	32	3	0	74	73	96	9.5	20.375	16.75	0	47.875	412.5	90
Random	0	66819.1263	-62713.44444	700	25	58	11	0	700	23.6	58	11	-0.4	700	18.5212766	57.68085106	11	0.015957447	700	21.00626424	55.88610478	10.92653759	10.46412301	700	22.32837478	55.33592362	11.02153641	6.646758437	66	18	0	0	44	2	126	547	0	0	0	10	69.6	18	0	0	24.8	6	146.2	572.4	34.8
Random	0	9895.092302	80574.38356	558	21	61	15	-55	558	25.125	61	15	-54.875	557.1634241	34.26848249	60.45136187	15.18287938	-44.64980545	556.4276042	36.82291667	59.54114583	15.5046875	7.200520833	556.2615063	35.28619247	59.60292887	15.48933054	-5.634728033	77	74	0	3	20	0	52	279	128	0	0	70	78.875	74	0	2.25	17.75	0	53.5	276.125	82.5
Random	0	28758.4375	-91416.17344	700	68	66	18	-35	700	67.4	66	18	-25.4	700	57.5	66.390625	17.953125	-13.64453125	700	51.88006231	67.2403946	17.66666667	7.108515057	700	48.26715481	67.22322176	17.83305439	13.8916318	77	18	0	27	55	0	167	632	35	15	9	13	72.7	18	11.9	22.2	60.8	0	204.4	666.5	33.4
Random	0	49479.5245	-101270.4384	700	77	71	13	71	700	74.44444444	71	13	75.33333333	700	55.11206897	71	13	42.48275862	700	39.35542169	70.15327979	12.98661312	-12.38487282	700	37.37435339	69.83719031	12.87285598	-18.62455758	87	10	0	0	58	0	138	667	28	9	6	7	61.88888889	10	0	0.444444444	53.44444444	0	152.1111111	568.3333333	7.777777778
Random	0	61965.9068	-20015.37444	NA	NA	NA	NA	NA	700	9.833333333	25	18	-17.83333333	700	15.86451613	25	18	-6.587096774	700	19.55616606	24.75641026	18	4.628815629	700	21.83028362	24.69693504	17.97987191	4.426349497	NA	NA	NA	NA	NA	NA	NA	NA	NA	NA	NA	NA	45.83333333	0	0	17.83333333	40.5	0	80.33333333	276.5	0.333333333
Random	0	-5224.2104	-22772.32044	700	70	108	16	8	700	68	109.1111111	16	15.22222222	700	58.796875	108.3476563	16.06640625	-1.19921875	699.9994813	46.8189834	105.8895228	16.03941909	-13.84751037	699.5362743	43.82228727	104.7371942	15.79427138	-0.994355007	85	74	0	89	12	0	60	418	0	12	0	23	54.66666667	73.77777778	19.22222222	71.88888889	11.66666667	0	60.33333333	316.1111111	115
Random	0	-22665.0495	100830.9066	171	23	69	16	-16	171.1	20.5	69	16	-14.6	171.96875	32.078125	69	15.7734375	13.16015625	178.0480043	35.197411	68.83495146	15.63754045	-3.673139159	186.4193845	33.43890675	68.99954065	15.69384474	-0.063160312	69	91	0	2	43	0	51	420	404	5	13	72	65.5	91	0	1.3	35.8	0	96.7	553.1	239.1
Random	0	18951.7393	594.889557	700	45	36	19	-10	700	45.88888889	36	19	-9.222222222	700	41.50194553	36	19.11284047	11.0077821	700	38.50394529	36.64334561	19.3161494	12.62914256	700	34.17148281	37.18582578	19.31132672	3.171904661	88	12	0	10	70	0	193	828	50	12	1	18	78.55555556	12	0.111111111	19.66666667	61	0	191.8888889	740.6666667	60.88888889
Random	0	11050.1858	3410.091557	700	8	46	18	80	700	19.44444444	46	18	80.22222222	700	36.6796875	46	18	46.8671875	700	40.69451697	45.87101828	18.0772846	8.6	700	42.27040603	45.7400586	18.2994977	5.171410632	73	22	0	10	26	0	97	492	16	7	4	26	78.66666667	21.66666667	3.444444444	10.33333333	35	0.666666667	125.3333333	561.7777778	25.11111111
Random	0	-41192.0034	38349.71756	309	40	101	17	74	309.1111111	39.55555556	101	17	68.55555556	311.2851563	34.8828125	102.0195313	17	35	324.3980177	34.13302034	102.219614	16.87845592	-7.039645279	335.0745394	34.01005025	103.5069095	16.79501675	-10.2001675	99	99	0	78	6	0	30	208	19	1	2	78	92.55555556	99	40	53.22222222	12.11111111	0	42.77777778	288.7777778	39.44444444
Random	0	51820.2273	-106663.9594	700	64	68	12	-3	700	63.33333333	68	12	-1	700	50.17307692	64.94871795	12.43589744	10.19871795	700	45.41585639	64.35751683	12.20493642	-16.22139117	700	51.92785571	63.32693959	12.05611222	2.979387346	25	0	0	16	11	0	54	175	70	3	8	5	26.33333333	0	0	10.44444444	26.33333333	0	60	164.5555556	57.77777778
Random	0	16757.7214	71248.56656	NA	NA	NA	NA	NA	NA	NA	NA	NA	NA	596	13.62962963	42.40740741	17.61111111	-8.111111111	595.1997593	21.78459687	43.57761733	17.24308063	-3.760529483	595.3314631	24.92231334	43.75873975	17.21665947	-3.724643936	NA	NA	NA	NA	NA	NA	NA	NA	NA	NA	NA	NA	NA	NA	NA	NA	NA	NA	NA	NA	NA
Random	0	72226.2957	-71228.63444	700	37	23	19	64	700	42.66666667	22.66666667	19	63.88888889	700	51.48022599	22.33898305	18.97740113	26.64971751	700	42.60383653	22.63552961	18.84236864	1.012510425	700	39.65165675	22.89464741	18.78122345	9.14231096	74	0	0	5	24	0	77	337	0	0	0	5	65.44444444	0	0	16.88888889	23.22222222	0	72.88888889	359.2222222	25.66666667
Random	0	17982.5812	128549.8256	458	67	52	16	15	457.3	62.3	52	16	20	457.1953125	48.7421875	51.65625	16.34375	7.546875	454.4326617	36.92364793	51.11876988	16.91834571	4.392364793	452.5403616	34.97810033	51.11637382	16.89101095	7.33842628	67	38	0	4	36	0	51	469	129	7	0	55	71.7	38	0	1.4	21	0	61.3	463.1	143.4
Random	0	-24554.4529	106588.2696	201	52	70	15	42	200.6363636	49	70	15	50.36363636	201.0703125	40.23046875	70.21875	15.109375	20.84765625	207.317898	41.62799168	70.66493236	15.76326743	14.55359001	208.0074405	41.92368197	70.67644558	16.01020408	6.007865646	64	92	0	2	44	0	156	460	34	3	5	71	66.09090909	92	0	1	40.90909091	0	130.4545455	474.2727273	96.81818182
Random	0	18844.1675	75639.54956	618	35	43	18	36	617.8888889	40	43	18	37.22222222	617.7966102	36.6059322	42.43220339	18	30.94491525	617.5420635	31.36190476	42.57936508	17.92936508	5.407142857	616.8398268	28.86111111	43.08297258	17.73917749	8.038600289	76	24	0	6	23	0	60	523	10	0	0	39	78.11111111	24	0	14.11111111	26.66666667	0	61.55555556	478.2222222	13.44444444
Random	0	30846.5674	-106837.5694	700	18	85	12	81	700	28.77777778	85	12	76.77777778	700	33.8828125	84.8515625	12.1484375	34.828125	700	31.54297694	84.59014675	12.65146751	15.62631027	700	33.40258092	84.43410197	12.96213243	14.04336789	58	23	0	0	19	0	96	363	237	98	7	12	50.66666667	23	0	1	32.44444444	15.33333333	130.4444444	362.1111111	85.77777778
Random	0	13744.5917	-53034.31744	700	34	70	16	18	700	42	70	16	20.1	700	43.56640625	70.0390625	15.9921875	14.56640625	700	37.40628272	70.75183246	16.03717277	7.261780105	700	35.55780164	70.92861655	16.09349337	-0.397978522	54	31	0	4	49	0	255	405	79	4	2	18	70.8	31	2.1	10.7	59.4	0	161.1	532.7	101.8
Random	0	-19985.4162	127484.9666	249	24	89	15	-104	248.7	28.8	89	15	-100.5	248.5234375	48.62109375	89.08203125	15.08203125	-54.66796875	249.9489583	48.74635417	89.60416667	15.23697917	4.415625	252.3956412	48.27619447	89.68650461	15.2206622	-0.970243085	60	92	0	0	18	0	98	533	5	1	6	67	64.1	92	0	1.6	27.4	0	94.5	478.2	26.9
Random	0	-32508.9993	-72843.55544	119	23	75	16	-28	119	22.57142857	74.42857143	15.71428571	-21.71428571	118.9202899	21.26811594	73.82608696	15.41304348	5.195652174	120.3361842	16.60789474	74.1	15.57302632	10.47763158	122.0279977	16.33088235	74.44032805	15.65158371	8.817590498	100	75	0	0	0	0	725	844	0	0	0	87	100	75	0	0	69.57142857	0	715.5714286	826.4285714	0
Random	0	523.047402	49119.29456	532	45	44	16	71	532	41.875	44	16	72.5	532.0894942	47.17898833	44.17509728	16.07392996	46.87159533	533.9323269	46.20562207	44.25715773	16.33003644	-11.22488287	536.2683539	44.25099352	44.37188873	16.32336331	-5.867182598	80	66	0	4	16	0	42	291	6	0	0	59	79	66	3.75	20.625	17.375	0	48.875	312.625	35.625
Random	0	51211.8459	-56924.52544	700	53	47	15	49	700	52	47	15	49	700	43.57312253	48.93675889	14.61264822	41.38339921	700	45.73475769	49.51849922	14.66649297	11.84992183	700	49.79828236	49.2333473	14.81168831	2.770213657	68	23	0	12	46	0	188	713	174	7	0	15	72.66666667	23.66666667	1.222222222	9.444444444	41.44444444	0	124.1111111	552.8888889	100.5555556
Random	0	-38173.2024	49015.27956	368	18	68	15	-22	368.4444444	19	68	15	-19	367.6875	21.421875	68.0625	15.11328125	-6.00390625	365.201973	23.98650052	68.0721703	15.35981308	10.7450675	363.793601	24.36407361	67.75365956	15.49330824	6.544542033	83	95	0	0	8	0	20	149	42	4	0	83	76.33333333	95	0	4.444444444	12.44444444	0	27	280.8888889	14.55555556
Random	0	-45415.5905	58811.65856	218	31	69	16	60	218.4444444	31.66666667	69	16	58.44444444	216.8015873	37.38492063	69	16	31.56746032	212.4435737	28.64472309	68.87669801	15.62068966	-0.750783699	210.8838967	28.49590594	68.85051438	15.53411715	-5.787948772	81	98	0	0	17	0	29	319	7	0	0	86	79.88888889	98	0	0.666666667	17.66666667	0	33.22222222	334.3333333	64.77777778
Random	0	-53617.2488	33183.84856	221	59	117	17	-59	220.8	46.6	113.8	17	-59.4	220.8710938	53.9921875	112.7265625	16.890625	-39.1171875	215.3473958	52.2140625	112.2036458	16.61614583	0.046354167	206.3285894	52.29677689	112.1672248	16.13959816	4.607785684	85	81	0	35	36	0	120	723	23	0	0	72	87.7	82.2	5.2	28.7	37.4	0	101.9	592.4	29
Random	0	52116.3703	-46256.36144	700	44	25	18	39	700	44	25	18.22222222	37.22222222	700	43.75446429	25	18.45982143	35.37946429	700	33.70081061	24.87103906	18.53058217	3.304347826	700	33.81139073	24.82145695	18.41748344	1.135099338	27	0	0	14	17	0	81	193	25	4	0	7	37.22222222	0	0.111111111	26.11111111	25.66666667	0	73.55555556	237.5555556	25.33333333
Random	0	37136.32	-92955.72944	700	35	71	18	-55	700	39.55555556	71	18	-54.55555556	700	47.95256917	71.24505929	17.75494071	-27.2687747	700	52.12467123	71.52551289	17.49921094	-6.290373488	700	51.16434893	71.51306363	17.52654867	-7.883270122	67	13	0	1	79	0	199	575	94	77	9	11	69.55555556	13	2	6.666666667	71.55555556	0	194.8888889	638.2222222	77.22222222
Random	0	-23067.3456	-1542.247443	584	30	85	18	1	584	28.22222222	85	18	2.888888889	583.9367589	33.89328063	85	17.95256917	-11.07114625	582.6105318	36.00260688	85.7346194	17.67935349	-0.680917623	577.1568586	36.78408377	85.95413613	17.81005236	14.83874346	66	72	15	28	30	0	92	486	13	16	0	50	72.66666667	72	24.44444444	32.55555556	30.44444444	0	122	529.3333333	27.66666667
Random	0	22283.0804	33665.94756	700	51	49	17	-27	700	51	49	17	-32.44444444	700	40.14785992	48.64980545	16.94163424	-32.09727626	700	43.22037422	47.06237006	16.63981289	-13.5483368	700	43.32120452	46.46591384	16.26976161	-0.363028022	23	21	0	36	15	0	28	120	44	1	2	45	53.66666667	21	6	31.11111111	31.66666667	0.222222222	91.33333333	367.8888889	118.8888889
Random	0	-2513.288298	-67194.68844	574	42	74	19	-89	574.6666667	39	74	19	-74.88888889	574.7647059	41.24705882	74.80784314	18.97254902	-52.60392157	574.7278876	48.43184183	75.28720083	18.84443288	-13.93288241	572.7701655	46.75026189	75.71485439	18.7787555	-5.481039179	68	20	0	28	26	0	63	361	29	0	3	16	77	20.55555556	10.66666667	26.11111111	24.22222222	0	113.1111111	454.3333333	49.22222222
Random	0	19647.4154	95102.32156	619	33	43	18	25	620	27.66666667	43	18	21.66666667	620.0583658	27.37743191	42.40077821	17.70038911	6.007782101	616.7489247	20.58064516	41.98870968	17.61827957	7.367204301	615.6245068	20.38036667	42.22000464	17.63819912	-0.670689255	86	28	0	18	20	0	48	398	37	1	0	48	79.11111111	28	0	22.11111111	26.88888889	0	63.77777778	517.5555556	30.77777778
Random	0	56659.453	-35513.88044	700	12	23	19	-36	700	6.25	23	19	-34.75	700	16.44565217	23	19	-18.77173913	700	20.21489362	23.0070922	18.9929078	-4.719148936	700	23.36136906	23.08437251	18.91562749	-2.609445476	41	0	0	50	25	54	95	275	0	0	0	7	58.75	0	0	40.75	16	22.25	75	348.75	20
Random	0	5573.802502	-16708.72444	NA	NA	NA	NA	NA	700	21.66666667	67	14	42.33333333	700	43.55833333	67	14	3.566666667	700	44.51526513	66.77236208	13.94911623	11.81253348	700	45.01072271	66.66759597	14.15526485	11.31932232	NA	NA	NA	NA	NA	NA	NA	NA	NA	NA	NA	NA	10.16666667	37	0	1.666666667	4	58.16666667	77.5	104.3333333	56
Random	0	-12811.4696	196486.2986	344	28	89	14	61	343.7777778	28	89	14	63.66666667	343.4780876	31.55378486	88.60159363	14.02390438	49.66932271	338.3949974	32.79520584	88.16050026	14.17144346	20.89265242	332.3586174	30.32453193	87.91022564	14.24387902	11.59337494	61	66	0	0	48	0	120	457	431	70	8	55	71	66	0	0	53.44444444	0	121.8888889	541.4444444	224.2222222
Random	0	-7065.8932	-54363.57744	523	34	95	16	-35	523.7777778	30.55555556	95	16	-37	525.7237354	29.21011673	95.66536965	16	-19.70428016	531.0831601	27.92255717	95.76143451	16.21361746	11.14137214	536.6915517	33.85382685	95.45420326	16.3258051	8.904642409	69	73	0	3	31	0	117	540	20	4	29	26	70.55555556	73	0	1.888888889	27.11111111	0	105.8888889	475.2222222	50.44444444
Random	0	-31442.6628	108358.8396	150	33	71	15	-16	149.7777778	35.44444444	70.66666667	15.33333333	-15.66666667	148.766537	30.27626459	70.50972763	15.49027237	14.13618677	140.9878436	34.83139535	70.39376321	15.52854123	13.91754757	133.5285623	34.47504778	70.39180293	15.61902739	2.529199405	58	98	0	0	14	0	47	360	146	0	0	81	69.77777778	97.77777778	0	1.666666667	38.77777778	0	81.88888889	443.3333333	172.5555556
Random	0	-15328.0911	-78235.89544	379	29	100	17	64	378.8888889	26.22222222	100.2222222	17	63.11111111	378.7568627	32.18431373	100.4509804	17.20392157	43.69411765	379.6519251	37.15868887	100.4734651	17.25598335	8.898022893	377.7006289	41.50062893	100.3962264	17.43249476	-4.368134172	94	59	0	48	36	0	97	624	6	3	1	43	93.55555556	59.66666667	15.55555556	47.33333333	36.11111111	0.111111111	95.33333333	623.8888889	53.44444444
Random	0	-1657.962098	66882.91856	490	37	63	15	68	490	35.11111111	63	15	61.11111111	489.9140625	42.76171875	63.78125	15.390625	27.94140625	492.3225974	41.93766234	63.96103896	15.51532468	3.326233766	495.302199	38.17068063	64.15811518	15.51497382	-5.421780105	1	98	0	0	15	0	0	0	0	0	0	72	0.555555556	98	11.11111111	0	11.55555556	0	2.777777778	0.777777778	61.55555556
Random	0	-24432.6488	-10036.74944	685	66	92	18	-7	684.875	57.875	92	18	-7.125	675.6992188	56.7421875	92	18	14.3046875	650.1834289	56.07451798	91.56904638	18.38718082	2.167795727	633.3837429	55.48792271	92.50766646	18.35097669	-1.605335014	92	75	0	18	44	0	203	855	18	1	1	43	87.75	75	9.375	22.125	48.75	0	217.875	842.75	20.25
Random	0	188.461402	82502.09556	471	3	92	15	23	470.8888889	2.888888889	92	15	25	470.8677043	10.0233463	91.45136187	15	25.83657588	471.0654886	25.15644491	90.80717256	15	7.831600832	471.6069558	29.84035198	90.20448355	15	4.438508276	61	98	0	2	39	0	96	575	83	5	9	66	70.44444444	98	0.666666667	1.111111111	43.88888889	0	115.1111111	641.7777778	108.1111111
Random	0	-7843.1108	2887.436557	700	32	95	19	-88	700	37.33333333	95	19	-82.33333333	700	44.75097276	95	19	-64.46303502	700	55.99792316	94.61993769	18.69937695	-15.75908619	700	56.05270864	94.36184899	18.29366241	-9.944153943	61	52	0	6	56	0	260	585	8	4	7	51	68.88888889	52	0	14.44444444	52.22222222	0	199.8888889	492.7777778	44
Random	0	15324.3445	32199.73556	700	54	44	17	60	700	56.88888889	44	17	52.88888889	700	52.13229572	44	17.28015564	34.47081712	700	45.98855359	43.88345473	17.72944849	9.489073881	700	43.02614516	43.92302866	17.80276093	9.900230077	80	36	0	19	39	0	93	465	41	1	4	49	83.77777778	36	1.555555556	16.44444444	53	0	128.4444444	583.5555556	93.55555556
Random	0	12143.459	80268.02056	575	4	58	16	31	574.4444444	5.888888889	57.77777778	16	33.55555556	574.453125	18.16015625	57.55859375	16	14.67578125	576.0721703	23.89615784	57.60799585	15.87175493	3.591900312	578.4722745	25.53672316	57.6252354	15.80205064	-2.256539025	0	69	0	0	17	0	0	0	4	19	0	74	0.888888889	69	0	0	6.777777778	0	2.777777778	4.111111111	91.11111111
Random	0	30060.4999	-17491.57744	700	25	35	17	-78	700	20.11111111	34.55555556	17.88888889	-76.11111111	700	33.66536965	36.95719844	17.58365759	-54.36964981	700	42.52128764	37.21391485	17.56282451	-0.152128764	700	43.78212641	38.4916283	17.57785684	7.935537882	76	16	0	6	40	0	211	659	90	1	1	18	75.88888889	17.11111111	0	4.333333333	34	0	160.7777778	609.5555556	63.22222222
Random	0	86295.0437	-57134.23044	700	28	27	15	46	700	38.55555556	27	15	49.88888889	700	42.51953125	26.8984375	15	3.49609375	700	36.44571429	26.87896104	14.92571429	-12.76051948	700	35.59166115	26.99735275	14.82285462	-2.584822413	37	9	0	2	50	5	146	197	23	1	2	7	56.55555556	9	0	4.666666667	31.77777778	2.888888889	118.3333333	382.5555556	48.33333333
Random	0	-4059.354698	-119050.3504	NA	NA	NA	NA	NA	458	8	155	16	13	457.36	13.82	155.42	16	9.585	457.3066522	20.07247161	155.6776636	16.10383991	6.154678204	456.7253731	24.96950959	154.7727079	16.23006397	6.021535181	NA	NA	NA	NA	NA	NA	NA	NA	NA	NA	NA	NA	58	91	0	0	32	22	148	404	15
Random	0	-21546.3602	169345.8176	NA	NA	NA	NA	NA	NA	NA	NA	NA	NA	104.7373737	26.67676768	75	16	-8.848484848	104.6580135	26.15295481	75.1837655	15.49154453	0.361173815	105.7523124	22.54837583	75.34554795	15.3619863	3.482014388	NA	NA	NA	NA	NA	NA	NA	NA	NA	NA	NA	NA	NA	NA	NA	NA	NA	NA	NA	NA	NA
Random	0	-19512.6623	-78423.57944	326	54	98	18	10	326.2727273	50.81818182	98	18	1.636363636	326.28125	46.671875	98.7109375	17.66796875	-11.33984375	323.8319459	48.57180021	100.0228928	17.42819979	-9.802289282	322.4641653	43.13469646	99.33726813	17.45109612	4.984822934	84	62	8	46	39	0	181	618	2	2	1	32	85.63636364	62	9.545454545	33.09090909	54.45454545	0	178	617.3636364	30.90909091
Random	0	61238.9029	-51323.20744	700	28	38	12	35	700	25.5	38	12	33.875	700	29.14785992	38	12	28.09727626	700	30.7390625	37.353125	12.39270833	15.7984375	700	30.58104999	36.71721397	12.76469358	11.27964861	75	20	0	2	32	0	107	455	13	1	2	11	67.25	20	0	2	43	0	131.25	520.125	17.125
Random	0	29511.2411	86778.34756	NA	NA	NA	NA	NA	NA	NA	NA	NA	NA	NA	NA	NA	NA	NA	606.2222222	25.22222222	35.33333333	18	45.44444444	611.0789474	23.18684211	35.10789474	17.98157895	15.40526316	NA	NA	NA	NA	NA	NA	NA	NA	NA	NA	NA	NA	NA	NA	NA	NA	NA	NA	NA	NA	NA
Random	0	60083.1325	-6822.242443	700	38	20	19	10	700	37.55555556	20	19	7.777777778	700	31.32113821	20	19	5.37804878	700	25.69573643	20.08850129	19.11498708	13.49806202	700	22.11482687	20.2793726	19.11393904	7.20065108	57	0	0	50	29	0	52	235	12	0	0	8	61.11111111	0	0	44.11111111	25.22222222	0	63.11111111	268.7777778	18.33333333
Random	0	-23798.9686	28563.27256	545	59	83	17	4	544.6363636	60	83	17	-5.363636364	544.8476563	49.18359375	83.90625	16.7734375	-26.5078125	547.2890542	49.66365569	84.53453773	16.97715197	-19.05526036	548.3424307	47.27974414	84.22686567	17.01257996	-8.159488273	77	93	11	18	74	0	284	810	94	0	25	70	83.81818182	93	7	15.27272727	62	0	272.1818182	855.3636364	30.45454545
Random	0	19033.7475	69630.40956	596	1	39	18	-13	596	1.333333333	39	18	-13	596	2.425	39	18	-11.725	596.0879121	17.95604396	39.2014652	18	5.087912088	596.5331384	20.73489279	39.61695906	17.95614035	6.572124756	44	19	0	28	24	0	77	299	34	3	0	33	48.16666667	19	0	12.33333333	20.5	0	72.66666667	315	16.66666667
Random	0	13866.7284	-80581.40144	700	55	67	18	20	700	55.25	67	18	27	700	45.77431907	67.94163424	17.9766537	16.14007782	700	44.98121547	72.13756906	17.61325967	18.11049724	700	47.01753597	73.11420863	17.9352518	5.553732014	32	16	40	25	53	0	137	181	28	4	1	13	46.375	16	31.875	29.75	45.625	0	138.75	288.25	65.625
Random	0	-11633.1832	-84606.96444	469	35	90	19	12	469	36.44444444	90	19	10.77777778	469.3278008	34.73029046	89.61410788	19.19087137	-14.44813278	471.5437365	34.94492441	88.98650108	19.42224622	-18.94384449	473.3033708	38.11235955	89.0144771	19.38331893	0.668755402	87	55	17	58	9	0	62	344	55	1	0	26	87.22222222	55	6.444444444	53	14.22222222	0	69.55555556	437.7777778	67.66666667
Random	0	1765.890802	-105865.7264	545	45	147	16	18	545.6666667	43.44444444	147	16	21.55555556	545.7890625	45.890625	144.7734375	16.37109375	-8.7734375	543.4332468	49.80987013	143.505974	16.52935065	-10.19012987	539.405982	46.36686886	142.8839155	16.49487555	7.543819285	65	71	0	2	62	0	242	643	16	22	7	14	74.66666667	70.77777778	2.888888889	2	48.55555556	0	196.7777778	628.6666667	18.77777778
Random	0	73828.5646	-58530.69644	700	37	28	16	-10	700	39.88888889	28	16	-8.888888889	700	41.01945525	27.9688716	16.0311284	-4.59922179	700	38.86339937	27.49322211	16.78154327	8.810218978	700	39.34940013	27.41717533	16.95390444	-1.920648285	84	9	0	9	69	0	113	593	36	9	23	6	81.33333333	9	0.444444444	3.888888889	64.55555556	0	136.6666667	610.6666667	40.66666667
Random	0	-10889.6686	167928.8546	214	39	80	16	-22	214.4444444	32	80	16	-16.33333333	216.8015873	25.55952381	80	16	-19.96428571	224.2048574	30.55596621	80.20855333	16	-7.704857445	232.3653238	35.54165788	80.41236026	15.94051888	-1.885045349	65	98	0	0	71	0	113	400	45	3	7	69	67.33333333	97.66666667	3	1.222222222	49	0	146.3333333	621.1111111	163.8888889
Random	0	-15655.6855	40259.79456	503	42	89	14	5	502.75	39.875	89.125	14	-5.625	503.1356589	24.39534884	89.43410853	14	6.80620155	503.6513089	29.60575916	89.32041885	14.10314136	20.25811518	502.7781059	31.39780637	88.99599241	14.29424172	8.696688462	19	100	0	0	8	0	17	39	130	0	0	55	27.125	100	0	18.75	17.125	0	28.125	145.75	107.75
Random	0	6612.803302	151661.3316	406	47	62	17	16	406	47.125	62	17	9.875	406.4726563	38.859375	61.3046875	17	8.390625	407.9880271	34.10775638	62.08797501	17.02550755	-4.231650182	409.8945165	33.12076183	62.55232315	17.10213478	-0.352658016	1	51	0	0	1	0	0	1	64	0	0	42	0.75	51	0	0	8	0	0.25	0.375	52.5
Random	0	56588.2104	16947.17956	700	30	37	18	-47	700	31.55555556	37	18	-36.11111111	700	35.47286822	36.9379845	18	-26.97286822	700	41.27858628	36.54885655	17.62629938	-9.106029106	700	40.09401173	36.60071189	17.42022613	2.219430486	82	12	0	7	34	0	70	442	118	0	0	13	84.44444444	12	11.55555556	13.44444444	34.66666667	0.222222222	69.88888889	475.4444444	150.4444444
Random	0	-51255.6662	-11729.15044	128	7	91	16	-50	127.9	14.2	91	16	-47.9	128.607438	24.54545455	91	16	-26.09504132	134.4863686	26.47546347	91.15539804	16.45474373	-8.937840785	139.7326456	28.73028154	92.2673544	16.55727488	-6.244358478	52	66	0	5	5	100	30	187	51	0	3	86	43.4	65.6	16	15.4	13.3	36.9	51	270.8	28.3
Random	0	-20430.5442	121873.6706	277	57	86	15	39	276.7777778	42.22222222	86	15	44.55555556	276.8087649	32.61354582	85.46613546	15	40.5936255	278.0432517	41.00573215	85.46482543	15	4.711829078	278.7299958	45.1855886	85.59300377	15.22308337	-0.877880184	65	87	0	3	19	0	37	290	115	1	0	65	68.22222222	87	4.555555556	3	30.44444444	0	58.66666667	386.8888889	130.2222222
Random	0	-21669.5382	5180.576557	533	18	87	18	36	532.7777778	18	87	18	37.44444444	532.5953307	19.22568093	85.46692607	18	42.37743191	532.3990659	33.22937208	84.96886352	18.06227296	17.76076803	533.4043487	35.30315701	85.01965294	18.21618231	11.60485051	69	61	15	6	29	0	83	451	68	3	2	61	74.66666667	61	11.66666667	14.55555556	33.33333333	0	122	542.6666667	111.4444444
Random	0	36502.2971	64205.36356	695	60	44	18	25	694.8888889	60.11111111	43.11111111	18	23.11111111	694.2076271	47.44491525	42.92372881	18	23.49576271	690.4781234	36.59725883	42.3811281	18	15.12177122	686.168746	36.42545993	41.95813068	17.98688941	3.139775851	54	29	0	9	23	22	113	405	29	1	1	34	58.55555556	28.11111111	4	7.666666667	29	19.88888889	126.5555556	471.8888889	41.55555556
Random	0	48663.1677	31607.88456	700	31	60	13	47	700	24.66666667	59.33333333	13	45.66666667	700	27.47826087	59.68379447	12.74703557	21.84980237	700	33.45596665	60.03543512	12.59614382	13.6591975	700	37.79078534	59.4860733	12.86973822	12.23853403	50	52	0	0	55	0	77	279	33	2	0	23	48.11111111	52.33333333	0	0.222222222	26.22222222	11.88888889	109.8888889	350.2222222	48.66666667
Random	0	-31159.6557	88501.41856	175	30	65	16	-4	175.2222222	33.11111111	65	16	-4.777777778	175.5175097	28.63035019	64.82879377	16	-12.28404669	173.7341641	28.23727934	64.84527518	16	3.275181724	173.0737495	27.86981616	65.15519453	16	0.268063275	70	90	0	2	20	0	52	408	120	30	13	82	72.33333333	89.11111111	0	1.111111111	38.11111111	0	78.55555556	523.7777778	148
Random	0	1209.018802	-24954.95544	700	68	72	17	86	700	61	72	17	81.66666667	700	49.95330739	72.76264591	17.27237354	67.78210117	700	44.60115607	73.3699422	17.47661587	-4.55018392	700	45.25789474	73.07494737	17.52378947	-7.336210526	89	28	14	32	64	0	194	721	83	6	2	21	85.11111111	28	12.44444444	39.66666667	55.11111111	0.111111111	189.2222222	696.2222222	54.11111111
Random	0	-25635.4339	-109065.5884	106	25	72	16	-14	106.1	21.4	72	16	-18.3	106.5325203	21.17479675	72	16	-0.117886179	109.0021692	24.84761388	72.15563991	16	6.915401302	113.7993048	26.14345307	72.21738123	16.03661645	2.923754345	88	78	5	4	51	0	46	528	63	5	0	69	82	78	2.6	4.2	42.9	0	96.1	486.2	122.5
Random	0	37012.7797	-115302.4184	700	72	76	18	-70	700	68.33333333	76	18	-62.88888889	700	62.81176471	75.91764706	18.02745098	-44.18431373	700	62.25662338	75.04519481	18.02597403	3.683636364	700	61.04165794	74.84781243	18.14025539	0.019049613	82	15	0	62	14	0	75	477	28	1	2	11	76	15	22.44444444	43.77777778	42.66666667	0	110.7777778	510	139
Random	0	18440.7112	128342.8246	459	53	52	16	-71	458.75	48.75	52	16	-59.5	458.5820313	43.33984375	52	16.1640625	-28.78125	457.1696335	37.82356021	51.72146597	16.61151832	4.979057592	455.792182	36.32553004	51.52606007	16.75905477	7.269655477	76	34	0	0	14	0	32	156	142	9	0	55	71.08333333	34	0	1.75	10.5	0	31.83333333	146.8333333	75.58333333
Random	0	36013.3419	-46093.08444	700	57	61	11	-1	700	59.44444444	61	11	-3.555555556	700	60.2007874	59.97244094	11.96850394	13.00787402	700	54.44484912	59.40530697	12.51248699	24.45525494	700	51.44595727	59.29534981	12.82174277	10.95014663	31	20	0	4	42	0	180	356	10	10	0	11	48.88888889	20	0	3.666666667	43.22222222	0.333333333	168.4444444	427.1111111	11
Random	0	-12021.2342	144624.3786	239	55	78	17	12	238.875	55.25	78	17	8	238.766129	46.27016129	77.67741935	16.82258065	10.65322581	243.2215116	38.45116279	77.38604651	16.675	2.770348837	243.8409935	38.65181058	77.59610028	16.50232126	1.18082637	86	89	0	0	10	0	32	312	85	1	0	66	80.875	89	0	4.375	21.875	0	30.75	289.375	165
Random	0	-38313.2497	27281.33156	438	65	148	17	-6	438.5555556	61.22222222	148	17	-5.444444444	438.2070313	44.640625	148	17	-20.56640625	437.4640625	45.36458333	147.828125	16.97239583	-9.735416667	438.0715485	45.21296685	149.398867	16.92005875	0.000839278	77	62	0	5	27	0	54	410	89	8	17	64	80.44444444	62	6.222222222	4.555555556	25.66666667	0	72.22222222	483.7777778	24.77777778
Random	0	23401.8636	46694.42156	700	45	49	18	60	700	37.77777778	49	18	58	700	52.38888889	48.74603175	17.74603175	18.95238095	700	46.26850886	48.4822732	17.36652763	0.026068822	699.9976968	45.42294807	47.6430067	17.39907873	2.93739531	71	27	0	4	28	0	103	380	98	1	2	39	83.22222222	27	0	9.333333333	46.11111111	0	115.8888889	529.5555556	59.11111111
Random	0	-10741.1179	19744.37856	672	43	104	16	-22	672	41.66666667	104	16	-24.11111111	672.0350195	42.05058366	101.0389105	16.06614786	-16.01167315	673.5049402	41.06864275	99.71554862	16.15600624	-8.855954238	677.6395568	41.47376124	99.66987246	15.94020489	-8.870165168	83	76	19	3	36	0	173	765	21	1	19	32	74	76	7.333333333	7.666666667	47.22222222	0	181.1111111	646.4444444	32.11111111
Random	0	-24423.5815	135408.4516	117	43	73	16	56	117.4444444	33.33333333	73	16	58.66666667	117.102439	35.63902439	73	16	38.2097561	118.3813038	32.94358338	72.75429975	16	0.25399754	120.0579832	32.49785775	73.01118256	16	3.437535014	81	96	0	0	31	0	31	370	140	4	1	80	66.66666667	96	6.111111111	3.666666667	27	0	34.33333333	310.5555556	204.2222222
Random	0	8046.340602	-79213.89344	700	45	98	19	-88	700	34.44444444	98	19	-77.11111111	700	41.20948617	97.90513834	18.81027668	-41.2687747	700	42.92912976	98.69411152	18.73267327	-17.51537259	700	48.39912005	100.7031217	18.47307773	-11.36182694	77	36	0	6	45	0	160	480	112	8	11	13	63.44444444	36	4.333333333	9.111111111	54.55555556	0	172	453.8888889	142.3333333
Random	0	21571.4921	54715.22356	669	40	48	17	12	668.8888889	39.33333333	48.44444444	17	23.44444444	668.8941176	36.00392157	48.15294118	17	-1.066666667	666.281185	35.21881497	48.07848233	17	-5.995841996	661.2004603	33.49801214	48.06884285	17.02385436	-2.543628374	80	30	8	12	34	0	87	537	14	2	2	49	79.44444444	28.88888889	1.777777778	9.111111111	42	0	104.2222222	540.6666667	18
Random	0	13369.4103	16637.18256	700	49	38	19	104	700	48	38	19	107.125	700	48.6953125	38.171875	18.9140625	74.74609375	700	50.15384615	38.85758836	18.93711019	16.04158004	700	51.25694741	39.16460026	19.04702864	4.126763574	77	16	0	17	35	0	108	509	2	2	3	22	80.5	16	2.125	22.625	51.625	0	109.375	512	133.625
Random	0	-16343.8473	33897.84056	552	7	94	16	-2	552	6.875	94	16	-2.125	552.0507813	10.82421875	94.3984375	15.8203125	-9.34375	551.9747235	18.13638757	94.99736704	15.72564508	-13.13270142	550.4258635	26.05960404	95.01390059	15.61815501	-7.900168492	84	98	0	1	43	0	152	775	24	10	14	60	83	98	0	14.375	46.25	0	142.125	739.5	48.75
Random	0	-27277.0593	142318.6466	106	21	70	16	76	105.8181818	29.45454545	70	16	73.27272727	105.5	36.24609375	70	16	35.7890625	106.0895757	31.56416972	70.23363017	16	-3.296490309	106.5807297	32.10946035	70.37622897	15.94996723	0.940353944	82	92	0	0	81	0	28	297	49	0	0	78	81.36363636	92.90909091	0	0	29.18181818	0	45.90909091	370.8181818	126.4545455
Random	0	-4136.0511	81607.00256	461	10	82	15	39	460.7777778	12.11111111	82	15	39.33333333	460.6086957	22.57312253	82	15	30.75098814	459.4942649	31.98696559	82	15	4.759645464	458.0664292	33.78688181	81.85792121	15.00880134	5.667225482	86	98	0	0	69	0	195	849	218	51	38	68	78.33333333	98	0	0.777777778	59.77777778	0	212.8888889	728.5555556	179.6666667
Random	0	-4247.2522	-102352.7254	529	17	146	16	-92	529.125	17.25	146	16	-92.25	529.3945313	36.2109375	145.2421875	15.6328125	-52.3125	528.990021	46.21691176	143.6622899	15.65756303	15.84243697	527.6967973	48.30214918	143.020649	15.74483776	9.585545723	60	97	0	0	67	0	268	682	119	6	11	21	62	97	0	0.5	64.375	0	252.75	698.375	84.5
Random	0	36019.3336	-108963.4214	700	61	75	17	-52	700	61.54545455	75	17	-46.54545455	700	54.5703125	75.80859375	16.8359375	-28.359375	700	53.25987526	76.63097713	16.68295218	-11.01247401	700	57.2746538	76.88816618	16.35669324	-14.15002098	73	17	0	20	51	17	178	559	18	16	32	11	79.45454545	17	6.545454545	28.36363636	53.90909091	6.727272727	169.0909091	636.0909091	36.36363636
Random	0	4010.598602	97971.26456	506	58	72	16	-20	505.7777778	55.44444444	72	16	-30.55555556	505.8404669	49.77042802	71.77431907	16	4.661478599	505.7630208	51.8640625	71.6109375	16	11.88333333	503.9111856	50.95307918	71.68894009	15.92857143	-5.772098869	81	82	0	3	15	0	41	301	69	0	0	62	83.55555556	82	0	1.333333333	15.55555556	0	52.11111111	380	78.44444444
Random	0	-27654.1244	55062.15756	NA	NA	NA	NA	NA	NA	NA	NA	NA	NA	289.4830508	23.56779661	59.34745763	16.00847458	7.601694915	289.8059701	25.52452026	59.6830135	16.22032694	13.43994314	292.3966436	25.57458711	59.79088972	16.38971763	-0.471230687	NA	NA	NA	NA	NA	NA	NA	NA	NA	NA	NA	NA	NA	NA	NA	NA	NA	NA	NA	NA	NA
Random	0	-2906.149398	86379.66456	493	27	77	16	-38	493	31.11111111	76.66666667	16	-34	492.9920319	29.40239044	76.52191235	16	-31.74501992	492.9487983	40.20637409	76.43521421	16	14.81138976	492.7701053	42.12568421	76.48336842	15.97136842	5.886947368	72	97	0	0	49	0	203	603	145	21	25	60	82	97	2.666666667	0	60.11111111	0	163	694.8888889	171.5555556
Random	0	54930.8278	-56462.14144	700	41	52	11	-82	700	47.55555556	51.44444444	11.33333333	-84.55555556	700	51.74708171	49.95330739	12.29182879	-34.86381323	700	45.04054054	50.03950104	12.6502079	15.6491684	700	41.89577229	50.23650063	12.84261197	6.265592298	83	21	0	0	80	0	230	895	91	20	11	12	75.66666667	20.88888889	0	0	74.33333333	0	226.6666667	793.8888889	76
Random	0	-34597.8184	-58069.69444	76	13	77	16	19	75.66666667	14.33333333	77	16	17.22222222	76.76855895	16.67248908	77.08296943	15.91703057	6.825327511	82.93127962	17.09834123	77.5971564	15.54798578	2.486966825	89.46732673	20.72107496	78.32927864	15.40452617	1.451768034	86	70	0	2	32	0	39	377	33	11	3	80	84.88888889	69	0	2.666666667	30.88888889	0	81.44444444	430.5555556	56.44444444
Random	0	79585.7768	996.969557	NA	NA	NA	NA	NA	NA	NA	NA	NA	NA	700	32.67142857	22	19.04285714	0.814285714	700	16.63877551	22	19.18163265	12.52857143	700	16.54141104	22	19.18251534	9.883435583	NA	NA	NA	NA	NA	NA	NA	NA	NA	NA	NA	NA	NA	NA	NA	NA	NA	NA	NA	NA	NA
Random	0	-52038.4553	3772.167557	122	12	95	16	35	122.125	10.875	94.25	15.75	33.375	122.172549	16.96078431	92.90588235	15.55294118	28.08627451	120.1885203	23.29489205	92.71142707	15.52080042	4.165876777	116.0851714	22.1884691	92.40685739	15.47281066	0.790128849	70	93	0	25	22	0	18	135	68	0	0	80	74	92.75	10.5	23.625	17.875	0	33.25	314.125	43
Random	0	40027.6345	-45479.56144	700	58	52	16	24	700	57.625	52	16	23.75	700	48.24806202	52.13178295	15.6627907	8.387596899	700	48.4807892	52.20145379	14.86604361	-18.18224299	700	47.12615063	52.07719665	14.71297071	-2.518410042	81	26	0	33	49	4	130	497	43	0	1	17	80.5	26	27.125	40.875	47.25	2.875	107	476.75	45.625
Random	0	-23821.4998	74020.04056	253	16	61	17	22	253	18.66666667	60.66666667	17	18.33333333	252.8203125	20.34375	60.5546875	17	6.625	251.46186	22.32497388	60.48902821	16.99373041	2.415882968	249.2308981	23.43730375	60.55243877	17.1570023	2.84634708	69	84	0	3	15	0	49	419	17	1	1	79	75	84	0.444444444	2.888888889	14.55555556	0	40	354.2222222	15.88888889
Random	0	29342.6727	-50370.51144	700	28	63	15	-42	700	26.375	63	15	-43	700	28.15564202	63	14.85992218	-36.27237354	700	35.63376623	63.01506494	14.5225974	-9.364675325	700	35.65606029	63.09378271	14.24450492	-6.345823739	76	30	0	2	52	0	130	622	342	6	26	16	75	30.125	0.25	2.125	55	0	152	647.25	336.5
Random	0	-26634.8029	163407.9416	79	28	70	15	-23	79	22.375	70	15	-21.375	79.09795918	22.68979592	69.96326531	15	1	79.45471125	16.86079027	70.11671733	15	1.042553191	80.07356805	14.26458224	70.50945875	15	0.434314241	84	87	0	0	34	8	68	608	28	25	7	84	50.375	87.5	0	0.75	19.25	6	48.375	352.75	45.25
Random	0	-12663.8946	-33900.26144	552	20	144	17	-42	551.9	24.5	144	17	-38.8	551.8203125	27.18359375	142.9179688	16.76171875	-34.3671875	549.2549325	34.83592939	142.6064382	16.74091381	-17.88785047	543.4895724	37.65283337	143.2473141	16.72572151	-2.071413524	31	81	0	0	17	0	92	385	3	9	0	18	13.7	81	0	1.6	9.8	26	80.4	144.3	15.1
Random	0	-11622.5123	-44388.61844	516	37	128	18	-2	516.2222222	38.44444444	128	18	-6.111111111	516.3307393	33.02723735	128.3268482	18	-25.47859922	516.1770509	34.8509865	129.4574247	17.9470405	-8.638110073	516.7333612	33.52176643	130.2605693	17.9010046	-5.236291335	7	74	0	0	24	20	83	44	19	2	14	16	11.88888889	74	0	3.666666667	23.22222222	7.111111111	88.44444444	116.3333333	33.55555556
Random	0	-8879.4288	-145330.5144	459	61	115	19	-40	459.1111111	52.66666667	115	19	-44.88888889	458.8730159	44.42460317	115.4365079	18.78174603	-31.82539683	457.1894572	39.71294363	115.5120042	18.42797495	-12.32045929	456.5650262	39.37005236	115.657801	18.22240838	-9.60460733	89	69	0	35	45	0	75	488	25	2	2	39	87.11111111	70.66666667	10.55555556	55.11111111	35.22222222	0	59.77777778	388.5555556	80.55555556
Random	0	-21099.2085	-5872.398443	593	33	84	19	-39	591.7777778	39.55555556	84	19	-36.66666667	590.766537	47.05058366	83.92996109	19	-5.910505837	588.2642783	43.49428868	83.85410177	18.84475597	-6.970404984	589.5305695	47.60573702	84.20414573	18.72152429	-13.46901173	88	72	0	18	44	0	88	359	4	5	2	59	74.33333333	72	11.11111111	30	40.11111111	0	94.33333333	359.3333333	46.66666667
Random	0	1150.094002	2494.641557	700	48	63	14	2	700	49.11111111	63	14	2.666666667	700	45.57198444	62.80544747	13.90272374	-10.24124514	700	37.9022869	62.67983368	13.6481289	1.694386694	700	37.77259414	62.68179916	13.74895397	13.40083682	82	67	0	3	36	12	193	538	64	29	2	30	52.88888889	67	0	0.777777778	39.88888889	6.555555556	222.2222222	463.3333333	78.77777778
Random	0	9045.311802	-50457.56444	700	5	64	19	-30	700	5	64	19	-30.8	700	8.53515625	63.71875	19	-31.4453125	700	25.86413043	63.43695652	18.98695652	-7.513043478	700	30.95619799	63.66885677	18.826106	-6.918747262	30	17	7	16	38	0	26	143	32	0	0	13	48.4	17	4.2	31.7	37.4	0	60.8	224.1	84.1
Random	0	-311.026898	-85827.05044	576	91	125	17	-12	576.8333333	88.66666667	125	17	4.833333333	576.7382813	66.23046875	122.765625	17.359375	-3.5390625	576.8794363	61.31628392	122.8585595	17.50052192	-15.65240084	578.8542977	58.86897275	123.6412998	17.3327044	-1.900209644	54	69	0	9	39	0	232	587	84	9	14	15	53.66666667	69	2.416666667	12.33333333	45	0	210.5833333	516.8333333	156.75
Random	0	-5005.6306	166599.3916	355	58	88	15	-48	354.7777778	48.44444444	88	15	-54	353.436	47.964	87.964	15	-15.136	347.3655858	41.46077406	87.24215481	15	3.138598326	343.702987	40.57278082	87.03302482	15	4.840765671	81	77	0	0	10	0	53	424	46	13	11	56	78.88888889	77	0	0	20.33333333	0	52.33333333	364.7777778	62
Random	0	-5651.6983	-90772.78844	521	4	86	20	-76	521.375	19.625	86	20	-74.75	520.625	34.14655172	86	20	-46.93534483	519.0881104	39.52494692	86.05307856	19.75530786	-7.923036093	519.5308147	40.55909667	86.35500211	19.52722668	-3.708315745	84	21	0	0	0	0	230	665	164	11	37	18	76.125	21	0	10.375	44.125	0	241.5	696.375	139.625
Random	0	-22354.3048	-120036.9254	203	39	76	16	8	202.25	39.875	76	16	7	198.328125	32.1875	76.03125	16	7.46484375	185.8956522	27.07663043	76.5548913	16.13043478	1.416847826	178.214193	25.4800952	76.34508871	16.05711813	5.876460407	100	69	0	3	84	0	492	896	287	28	41	71	100	68.625	1.5	3	83.25	0	579.875	876.625	288.75
Random	0	53135.8502	-79837.00044	700	43	42	13	32	700	43.88888889	42	13	35.55555556	700	40.29019608	41.56470588	12.85490196	30.26666667	700	38.51330203	39.24047992	13.06990089	-0.369848722	700	41.34468085	38.88107503	13.12071669	10.18477044	45	16	0	4	49	0	101	333	46	4	1	11	32.11111111	16	2	6.777777778	35.44444444	9.444444444	82.33333333	245.4444444	73.55555556
Random	0	16905.7086	47216.18056	NA	NA	NA	NA	NA	700	39	41	19	1	700	30.05223881	41	19	14.8880597	700	25.60977199	41.16286645	19	0.727035831	699.9889452	30.48871488	41.47190235	18.99838784	-4.569553201	NA	NA	NA	NA	NA	NA	NA	NA	NA	NA	NA	NA	75	17	0	44	19	1	61.5	434	37.5
Random	0	42602.7503	-94904.47544	700	28	114	11	137	700	30	114	11	135.1111111	700	51.9382716	114	11	83.76131687	700	50.71890726	110.5995687	11.1092739	17.108555	700	48.82460447	107.641844	11.2452264	6.506273868	12	13	0	0	24	55	271	218	13	2	0	8	17.22222222	13	0	0	20.11111111	26.88888889	201.2222222	211.4444444	9.555555556
Random	0	-27250.0677	161348.7226	NA	NA	NA	NA	NA	80	0	69	15	-6	79.35416667	6.833333333	69	15	-5.8125	77.56768559	11.52401747	69.04075691	15	2.873362445	78.51724138	9.75812094	69.16741629	15	4.485757121	NA	NA	NA	NA	NA	NA	NA	NA	NA	NA	NA	NA	41	83	0	5	0	79	48	306	4
Random	0	-21462.362	131248.7066	205	55	82	16	49	205.25	47.5	82	16	26.66666667	204.7109375	47.54296875	82.0234375	15.9765625	5.48046875	203.1398856	48.04368175	81.9100364	15.6349454	-5.343733749	201.645916	47.08042615	81.74702319	15.50052225	3.331313975	78	97	0	0	27	0	48	464	36	2	0	74	77.33333333	97	0	0.666666667	42.33333333	0	92.75	542.5833333	157.0833333
Random	0	-7121.5634	157.480557	700	18	92	18	-116	700	19.22222222	92	18	-108.6666667	700	53.26953125	91.9296875	17.9296875	-54.3125	700	55.5729927	91.42179353	17.72367049	2.580813347	700	55.78189126	91.17093294	17.80410408	3.621535858	72	60	0	33	64	0	62	287	173	16	3	46	66.55555556	60	0	34.11111111	55.77777778	0	71.11111111	271.4444444	76.88888889
Random	0	-40546.8437	29135.24256	418	34	143	17	78	418	45.875	143	17	72.625	418.5525292	52.19455253	142.766537	17	-3.474708171	420.3357626	50.3347215	144.242582	17	-11.6418532	421.1575643	48.70265746	145.1452187	16.98033061	-6.151914626	80	75	0	5	25	0	61	368	88	5	0	64	84.25	75	0	16.875	28.875	0	92.75	497.375	54.25
Random	0	-31856.1656	-82270.58544	NA	NA	NA	NA	NA	NA	NA	NA	NA	NA	173.8228571	25.62285714	80.32	17.68	24.56571429	170.0449438	27.30505618	80.5505618	17.34719101	2.7	167.2439466	26.34261145	80.40325866	17.14912876	-5.65331523	NA	NA	NA	NA	NA	NA	NA	NA	NA	NA	NA	NA	NA	NA	NA	NA	NA	NA	NA	NA	NA
Random	0	-31122.4644	23235.37156	458	33	123	16	-19	458.125	33.625	123	16	-16	458.4804688	25.125	127.2890625	15.76171875	-15.90234375	462.7160686	28.14300572	129.3281331	15.43889756	-4.243889756	466.2419355	30.51612903	129.5222036	15.3483452	-6.152492669	83	86	0	3	45	25	160	584	1	3	1	46	84	86	0	2.25	43	19	156.875	531.5	5.125
Random	0	22705.8689	104893.2536	583	61	51	16	-15	583.3333333	53.55555556	51	16	-11.55555556	582.9490196	39.97647059	50.94509804	15.90980392	28.7372549	579.5538623	39.6263794	50.79033106	15.79716238	13.18654756	577.9974763	44.19116719	50.53017876	15.84731861	11.01661409	81	40	2	5	11	0	50	350	78	1	3	55	76.77777778	40	0.222222222	0.777777778	15.22222222	0	56.44444444	365.2222222	217.3333333
Random	0	61042.0991	40018.47356	700	37	52	15	76	700	35.91666667	52	15	70.91666667	700	32.11328125	51.9375	15.00390625	47.16015625	700	32.10546659	51.65709553	15.16344561	6.8713418	700	32.70982027	51.40896067	15.21594165	11.58061995	8	46	0	8	0	0	65	35	0	0	0	25	29.58333333	46	0	4.416666667	6.333333333	0	78.66666667	213.1666667	0.5
Random	0	9370.371702	-110516.5814	580	45	118	17	-97	580.3333333	48.44444444	118	17	-88.33333333	580.7782101	49.29571984	112.5214008	17.34241245	-52.39299611	587.7910603	47.96985447	114.0348233	17.17983368	-6.132536383	595.6910688	48.09746915	113.5126543	17.05061703	0.406818657	91	63	0	4	37	0	177	530	1	0	0	17	60.22222222	63	1.777777778	1.777777778	35.44444444	0	194.8888889	462.7777778	38.77777778
Random	0	79776.5433	-29647.32244	700	19	27	17	-41	700	18.55555556	27	17	-34	700	24.95703125	26.65234375	17	-6.984375	700	26.95361096	26.40326832	17.17923036	-8.699525567	700	30.91523991	26.37201437	17.19403932	0.420418516	62	0	0	5	39	0	78	440	7	0	0	6	59.88888889	0	3.555555556	5.777777778	38	0	79.66666667	414	11.44444444
Random	0	-3158.849998	24929.58656	700	47	56	17	-9	700	47.16666667	56	17	-13.91666667	700	45.76171875	56.5859375	17.29296875	2.90625	700	43.4825793	56.7774311	17.72698908	27.85803432	700	46.04401593	56.66422134	17.97883043	14.83232027	73	52	0	26	56	0	217	855	270	31	11	45	75.75	52	0	28.66666667	52.16666667	0.916666667	200	737.25	78.5
Random	0	-13714.5933	102212.9856	343	30	81	15	53	342.5555556	33.22222222	80.55555556	14.55555556	47.11111111	342.4297521	34.45041322	80.50826446	14.50826446	14.63636364	341.2751606	34.40364026	80.08832976	14.51391863	10.49785867	337.2028924	36.41790727	79.6161208	14.55316886	1.492343684	84	84	0	0	17	0	40	325	131	0	0	66	79.77777778	84.55555556	0	0	18.11111111	0	50.77777778	312.2222222	84.88888889
Random	0	-40395.9428	45984.00056	391	18	71	16	36	391.125	17.125	71	16	37.5	390.6614786	20.48249027	72.74319066	15.94552529	20.27237354	391.5257453	24.71761518	73.18915989	15.84444444	8.663414634	392.800216	23.99460043	73.95053996	15.84794816	1.281425486	80	97	0	8	43	0	140	834	42	1	0	80	82.25	97	1.5	6.125	53.25	0	146.5	832.75	51.625
Random	0	-21871.5834	-78637.66444	242	15	89	19	-25	242.375	15.25	89	19	-26.25	245.6090535	17.08230453	89	19	-34.30864198	254.0345386	39.12520237	89.63896384	18.85536967	-9.980572045	261.0797242	43.48976514	90.32536091	18.68325792	-9.706313295	63	60	0	15	17	0	56	467	0	7	1	40	63.125	60.375	27	30.875	17.75	0	50.875	383	10
Random	0	-26270.0626	176219.8856	87	1	74	15	-1	87	1.4	74	15	-1.2	88.07926829	2.823170732	73.9695122	15	-2.030487805	87.8492823	7.497607656	74.03429027	15	-1.03907496	86.55434783	9.983201581	73.97529644	15	1.971673254	20	79	0	6	0	93	25	119	75	66	6	82	26.4	79	0	4	9	75.2	35.2	189.4	36.6
Random	0	31545.0448	-104509.4364	700	19	87	13	-4	700	18.44444444	87.66666667	12.77777778	-3.333333333	700	21.79377432	88.64202335	12.49027237	-2.972762646	700	26.96428571	88.95588235	12.3907563	8.015231092	700	28.80717013	88.3268986	12.51972847	6.45778532	55	17	0	0	36	5	150	469	1	14	0	9	31.33333333	17	0	6.222222222	25.33333333	9.555555556	135.2222222	244.7777778	8
Random	0	32496.3351	27741.06956	700	33	32	18	-46	700	33.88888889	32	18	-42.66666667	700	32.92885375	32.2687747	17.7312253	-15.48616601	700	34.5994723	32.42480211	17.70659631	2.016358839	700	32.21566083	32.52736318	17.70560242	-4.918883842	70	12	0	7	30	0	79	487	65	0	0	14	70.22222222	12	0	9.333333333	27.88888889	0	73.66666667	444.2222222	70.55555556
Random	0	25411.4699	69827.91456	NA	NA	NA	NA	NA	NA	NA	NA	NA	NA	618.0769231	20.69230769	37	18	-11	621.7072368	30.73026316	36.6875	18	10.71710526	629.1694139	33.97893773	36.95238095	18.01831502	19.54761905	NA	NA	NA	NA	NA	NA	NA	NA	NA	NA	NA	NA	NA	NA	NA	NA	NA	NA	NA	NA	NA
Random	0	25703.4763	-21951.65444	700	52	63	18	47	700	48.33333333	63	18	44.77777778	700	43.61044177	62.73493976	18.03614458	29.42971888	700	37.11917373	62.4565678	18.09057203	-7.913135593	700	39.77789541	62.45606606	18.10035994	-2.356129579	50	27	0	7	65	0	194	470	119	2	15	26	69	27	15.66666667	19.77777778	55.11111111	0.333333333	136.7777778	571	45.11111111
Random	0	-5560.6374	-101771.8634	505	65	122	17	-17	504.875	65	122	17	-25.125	505.3789063	62.72265625	121.7890625	17.0234375	4.11328125	508.0264935	57.89506494	122.3309091	17.3761039	-1.378701299	508.4320084	55.61150628	123.326569	17.52782427	-11.87322176	69	83	0	9	53	0	229	703	22	4	3	22	70.5	83	5.25	8.875	56.375	3.625	212.375	668.5	24
Random	0	-28512.1551	88272.84756	234	47	76	16	-31	234.25	42.75	76	16	-37	234.2256809	34.47081712	76.33463035	15.83268482	-14.44357977	235.2870515	36.66822673	76.74362975	15.46177847	0.570462819	234.2767651	32.41022418	76.05971087	15.42342342	4.513723025	64	98	0	0	33	0	107	567	229	40	22	78	64	98	0	0.875	35.25	0	105.125	546	371
Random	0	-32558.4161	16526.51756	459	31	123	16	29	458.9	29.8	123	16	28.3	458.8867188	26.56640625	122.5195313	16.31640625	31.87109375	460.6760417	27.315625	121.7838542	16.58645833	15.01927083	461.7172863	30.4536862	122.3663096	16.73450956	7.965133375	94	76	0	29	28	0	67	299	10	1	0	52	89.7	76	0	36.3	20	0	66.6	314.1	43.7
Random	0	55060.3601	-52778.31444	700	66	27	17	-20	700	67.875	27	17	-20.75	700	45.45882353	27	17	-27.51764706	700	42.93528184	27.12160752	17.06471816	-15.05636743	700	41.38421273	27.40661642	17.00083752	-7.476340034	86	11	3	67	42	0	82	510	3	11	0	8	86.375	11.25	2.25	43	36.625	0	103.375	499.625	8
Random	0	1898.376902	-48688.52944	650	15	73	18	-20	650	17	73	18	-18.22222222	650	20.25581395	73.29069767	18	-3.953488372	651.2318603	25.1603928	73.44408074	18.22313148	-1.657937807	656.6200931	27.84542027	73.42803282	18.35129741	4.456198714	29	23	0	22	17	0	36	230	74	0	0	16	39	23	3.222222222	27.11111111	23.77777778	0	62	205.7777778	48.55555556
Random	0	63792.1781	11018.44556	700	11	31	18	-3	700	12.125	31	18	-4.125	700	13.390625	30.9375	18.20703125	-12.40625	700	16.56346256	30.93945831	18.24216676	1.983536909	700	17.60417124	30.97541164	18.25159166	1.872886937	57	10	1	20	42	0	76	425	50	1	1	11	61.25	10	0.75	13.125	36.5	0	69.875	404.125	32.75
Random	0	-28906.0743	75067.13456	NA	NA	NA	NA	NA	NA	NA	NA	NA	NA	NA	NA	NA	NA	NA	227.6230366	20.70680628	60.66492147	17.95287958	1.769633508	228.0357143	21.15920097	60.78813559	17.81234867	2.621670702	NA	NA	NA	NA	NA	NA	NA	NA	NA	NA	NA	NA	NA	NA	NA	NA	NA	NA	NA	NA	NA
Random	0	3914.392002	125254.0156	415	42	54	17	11	415.5555556	42.11111111	54	17	19.55555556	415.5898438	32.2421875	53.69921875	16.69921875	27.0390625	414.4653361	27.92857143	53.66439076	16.76155462	5.758403361	411.4283312	26.90710383	53.72467423	16.85582177	4.233501471	82	44	0	0	11	0	48	378	5	0	0	54	80.55555556	44	0	1.222222222	11.88888889	0	42.88888889	333.7777778	42.77777778
Random	0	6583.713102	113710.7346	474	58	57	16	6	474.6666667	53.33333333	57	16	0	474.7042802	36.08949416	57	16	-2.614785992	474.7228289	35.75559022	57.51638066	15.86687467	-5.898595944	475.6	38.73263598	57.53096234	15.9374477	-1.098953975	81	41	0	3	14	0	39	296	74	2	0	55	80.55555556	41	0	1.888888889	13.77777778	0	39.22222222	286.8888889	59.77777778
Random	0	38072.4762	44323.90056	688	56	42	18	7	688.1111111	53.55555556	42	18	5	689.0866142	43.73228346	42	17.81102362	5.696850394	692.0307612	38.02398332	42.02346194	17.6173097	-5.493222106	694.9688023	38.36955611	41.92839196	17.70163317	1.424832496	86	18	0	37	40	0	151	466	27	10	7	24	80.22222222	18	1.888888889	23.55555556	41.88888889	0	118.2222222	528.2222222	36.55555556
Random	0	14912.0768	-40561.44544	700	25	62	19	-12	700	24	61.5	19	-3.125	700	19.88582677	61.42913386	19	7.559055118	700	19.76089517	61.31684335	19	-3.485276796	700	21.00899239	61.38090846	19	-0.709015448	14	14	0	14	31	20	108	148	3	3	3	14	30.125	14.5	1.625	7.375	35.75	28.25	123.125	294.875	45
Random	0	-2707.639598	8086.005557	700	53	76	14	24	700	52.125	77.5	14	22.5	700	50.19140625	77.4765625	14	28.359375	700	46.80529595	77.21962617	14.56490135	15.35825545	700	43.21252094	76.92713568	14.98785595	-6.390494137	18	79	0	0	18	0	117	151	0	2	0	28	18.5	79.5	2.5	17.125	15.875	16.25	124.875	171.375	18.125
Random	0	57341.1045	-58386.91644	700	62	56	14	-1	700	60.375	56	14	-0.375	700	46.1015625	56.27734375	13.00390625	-11.5078125	700	39.5	56.43933054	12.52667364	-4.569560669	700	39.57337526	56.33731656	12.54968553	0.696436059	59	22	0	2	12	0	81	351	118	17	13	13	72.125	22	0	1.75	42.5	0	156.375	645.125	52.5
Random	0	17657.3005	-126748.8644	694	62	52	21	-2	693.5833333	50.83333333	52	21.16666667	-2.416666667	693.2363636	40.40909091	52	21.36363636	-23.32727273	693.52391	35.25105485	52.07172996	21.51054852	-11.26652602	694.8863752	39.70843925	52.68200305	21.36019319	-10.3243518	81	0	36	59	45	0	128	518	0	0	0	12	81.58333333	0	27.66666667	46.58333333	33.16666667	0	119.25	532.25	5.416666667
Random	0	-32789.1207	146031.1756	NA	NA	NA	NA	NA	NA	NA	NA	NA	NA	66.03448276	11.03448276	69	15	-0.528735632	69.63087248	18.01208054	68.98791946	14.98791946	-1.813422819	71.8138352	20.30671414	68.95879959	14.97812818	2.295523906	NA	NA	NA	NA	NA	NA	NA	NA	NA	NA	NA	NA	NA	NA	NA	NA	NA	NA	NA	NA	NA
Random	0	-13784.1688	84517.25256	390	27	76	16	-20	389.6666667	29.11111111	76	16	-17.77777778	389.4163424	29.19844358	75.52529183	16	-2.626459144	387.3776623	33.17090909	75.19220779	16	6.908051948	386.7626516	33.89251359	75.26306985	16.01986616	-2.665621079	85	96	0	0	13	0	33	352	95	0	2	67	81.88888889	96	0	0.444444444	15.77777778	0	37.88888889	340.5555556	133.5555556
Random	0	3160.026702	9954.266557	700	14	49	14	57	700	13.125	49	14	55.5	700	25.66015625	49	14	55.0859375	700	37.89888238	49.74294838	14.6327834	9.805747738	700	41.07114037	50.12146953	14.96772138	8.112975154	30	63	0	12	10	0	65	225	20	0	0	46	34.5	63.375	0.875	8.5	22.375	0	93.625	202.5	107.75
Random	0	52311.2196	57497.93056	NA	NA	NA	NA	NA	NA	NA	NA	NA	NA	689.1746032	31.17460317	39	18.12698413	28.08730159	690.6628821	25.92663755	39.0558952	18.35720524	2.976419214	693.022699	31.63401741	39.16697761	18.3949005	2.433146766	NA	NA	NA	NA	NA	NA	NA	NA	NA	NA	NA	NA	NA	NA	NA	NA	NA	NA	NA	NA	NA
Random	0	-7481.1659	128723.9316	340	42	83	15	42	340.1	40.1	83	15	53	340.3476563	45.39453125	83	15.1640625	44.265625	344.0046729	48.01713396	82.98753894	15.72637591	7.88992731	342.7102725	49.09245283	83.06268344	15.96457023	1.304402516	66	82	0	0	10	0	40	292	150	16	26	62	53.7	82	0.3	1	14	0	63.1	332.7	117.4
Random	0	60373.0286	32638.95456	700	53	60	13	-50	700	53.88888889	60	13	-49.22222222	700	47.53515625	59.9765625	12.765625	-22.69921875	700	42.52336449	59.75752856	12.8701973	17.75908619	700	40.54330544	59.07740586	13.39644351	11.27845188	79	51	0	2	25	0	65	318	151	4	0	25	66.22222222	51	0	2.555555556	27.33333333	0	94.22222222	358.3333333	202.4444444
Random	0	-4624.654	-33828.88544	583	30	123	15	-62	583	34.125	123	15	-63.125	583.2421875	39.453125	123.4921875	15.2421875	-48.40234375	586.9329173	37.84347374	123.7576703	15.11960478	2.357774311	589.3239849	38.03871913	123.4110506	15.16324822	2.637714525	20	80	0	0	40	0	167	219	66	32	0	21	18.125	80	0	0	26.75	23.75	132.75	173.25	34.125
Random	0	-57102.9254	59301.32356	NA	NA	NA	NA	NA	33	2	61	15	3	31.88268156	2.983240223	60.91061453	14.7150838	4.748603352	32.65531915	2.085106383	60.8893617	14.51170213	1.554255319	35.2315508	1.457754011	61.05508021	14.35614973	1.064705882	NA	NA	NA	NA	NA	NA	NA	NA	NA	NA	NA	NA	29	79	0	10	7	79	40.5	217	32
Random	0	-53977.165	47232.47256	223	16	131	15	-12	222.3333333	18.88888889	127.6666667	15	-12.55555556	222.1679688	22.41015625	122.1210938	15	4.66015625	222.9474514	25.75827641	120.9774041	15	1.782448765	223.0499684	26.61395741	119.9586759	15	1.288635884	82	94	0	0	16	0	176	756	98	6	15	79	82.44444444	93.66666667	17.77777778	6.111111111	28.11111111	0	84.77777778	482.5555556	81.22222222
Random	0	-11265.6182	12082.19656	700	37	111	15	31	700	36.88888889	111	15	30.22222222	699.9299611	38.42023346	111	15	10.26848249	698.7576703	47.07384295	112.5195008	14.53562142	-20.08736349	695.8155969	46.35500732	113.0273887	14.427765	-12.59669663	63	78	0	25	68	0	202	616	8	0	4	24	60.33333333	77.88888889	3.333333333	27.55555556	64.55555556	0	170.5555556	524.5555556	22
Random	0	50988.7702	1155.521557	700	30	28	18	-12	700	31.125	28	18	-13.25	700	31.65625	27.921875	18	-1.66015625	700	36.61320755	27.73113208	18	3.705974843	700	38.07873684	27.76884211	18.02757895	3.484	54	10	0	60	3	0	24	123	8	0	0	15	58.625	10	0	41.125	5.125	0	31.375	160.25	9.875
Random	0	120.697102	-38867.78044	661	68	90	16	-28	659.6666667	64.33333333	90	16	-27.44444444	659.8735178	48.65612648	89.28063241	16.1027668	-11.45849802	664.603258	43.02942722	87.9395691	16.05832895	1.194955334	666.6558179	40.58179111	87.635184	16.20974261	10.00404169	1	65	0	0	0	0	25	17	0	8	0	24	1.111111111	65	0	0	0	0	17.66666667	12	0.222222222
Random	0	-15250.4066	-112263.1534	306	25	84	17	146	304.1111111	31.77777778	84	17	142	307.804878	53.57723577	83.80487805	17.06504065	94.83333333	311.9823812	54.51841965	82.76294714	17.72076882	18.69193807	306.7587897	51.94268059	82.66332836	17.88365651	12.45535905	96	84	0	42	21	0	42	332	45	7	2	37	87.11111111	84	0	44.44444444	22.77777778	0	42.22222222	342.7777778	59.55555556
Random	0	-9489.0828	113073.0836	361	22	81	15	18	361.1818182	18.54545455	81	15	17.81818182	360.8789063	23.2890625	80.9375	15	11.70703125	360.1227888	24.96826223	81.09365245	15	7.168574402	358.7543933	27.61171548	81.5248954	15.00292887	4.160251046	42	75	0	100	4	0	22	104	146	0	0	59	47	75	0.363636364	27.27272727	12.81818182	2.272727273	19.72727273	99.45454545	58.18181818
Random	0	32943.232	-111094.6924	700	64	80	17	40	700	60.66666667	80	17	41.88888889	700	54.24705882	80.71372549	16.97254902	42.39215686	700	55.23829344	81.28251821	16.97346514	8.726326743	700	57.50440067	80.42162615	17.21647108	3.637049455	67	18	63	61	23	0	71	301	18	2	0	13	69.55555556	18	25.66666667	39.22222222	40.88888889	0	146	570.3333333	27.88888889
Random	0	-11351.8451	-32410.98344	559	40	141	17	-68	558.5	24	141.5	17	-69.75	558.5719844	33.64980545	141.4980545	17	-41.47859922	556.0333507	40.93642522	141.4502345	16.92912976	-21.77957269	552.1602187	44.681455	141.6383516	16.65222876	0.902439024	1	82	0	0	14	0	20	12	9	10	0	18	2.75	81	0	0	12.5	0	26	29.875	3.625
Random	0	4001.466802	24875.05556	700	76	49	16	26	700	69.44444444	49	16	18.11111111	700	51.14396887	49	16	25.70428016	700	47.58190328	48.93811752	15.65418617	2.527821113	700	48.5147397	48.78925361	15.69893372	4.26552373	88	59	0	12	46	0	108	624	159	2	6	55	86.11111111	59	9.666666667	16.44444444	51.88888889	0	131.7777778	618.1111111	104.1111111
Random	0	6350.061502	3460.770557	700	57	48	17	113	700	58	48	17	111.25	700	61.37354086	48	17	72.69649805	700	54.03528801	47.78879087	17.02231448	-4.597301505	700	52.24067868	47.64830331	16.88898199	-7.285714286	93	25	31	18	38	0	114	625	4	0	2	30	88.25	29.5	23.875	21.875	35	0	107.125	572.25	69.25
Random	0	8092.586602	34092.45356	700	35	46	18	-79	700	40.77777778	46	18	-76.11111111	700	42.12941176	46	18	-51.29803922	700	43.99220779	46.03532468	17.70233766	-4.731948052	700	46.21801047	46.0852356	17.57340314	-6.060942408	86	27	0	24	61	0	198	769	91	9	28	40	77.88888889	28.33333333	3.888888889	16	58.77777778	0	228.1111111	777.4444444	86.77777778
Random	0	43844.9233	8655.034557	700	62	32	19	29	700	59	32.3	18.7	27.9	700	47.25	32.4375	18.5625	20.6015625	700	37.62393617	32.48882979	18.36542553	4.427659574	700	31.57775828	32.8078526	18.20267603	-1.293266067	56	11	0	19	21	0	74	370	45	0	0	15	74.3	11.9	0.5	26.1	27.8	0	79.6	417.9	114.3
Random	0	-2573.503898	-76099.97244	538	53	124	15	-38	538.4444444	54.22222222	124	15	-35.33333333	539.718254	53.29761905	123.781746	15	-23.40079365	542.5336113	50.75195414	123.0177176	14.99062011	0.647733194	544.5494552	47.79568315	122.1892288	15.05574183	5.226110645	77	92	0	1	60	0	267	632	128	17	19	22	71.22222222	92	1.333333333	2	57.33333333	0	231.7777778	659.3333333	86.55555556
Random	0	49611.4711	6068.981557	700	11	29	19	12	700	11.77777778	29	19	16	700	24.82170543	29	19	8.472868217	700	25.02077922	29.18909091	19.31116883	-1.697662338	700	24.3627067	29.26479547	19.25239339	-1.964534378	74	9	0	16	33	0	70	416	0	0	0	13	72.88888889	9	1.777777778	11.88888889	32.44444444	0	71.77777778	426.8888889	26.44444444
Random	0	-51934.1852	55969.53956	168	22	83	15	33	167.5714286	20.14285714	83	15	29.57142857	165.8631579	21.26315789	84.01052632	15	14.57894737	162.7922619	21.28511905	83.97261905	15.05535714	1.532142857	159.351774	23.31582633	83.52964519	15.1031746	-2.702614379	14	99	0	0	6	0	10	7	11	0	0	88	12.42857143	99	0	14.28571429	7.571428571	0	8	4.142857143	126.2857143
Random	0	-52741.6815	-22722.42344	149	20	80	17	-18	148.5555556	22	80	17	-15.33333333	145.1771654	21.85826772	80	17	4.090551181	136.8943662	25.24268689	81.56338028	16.72372698	-0.903575298	131.5031638	21.63065386	82.113663	16.36536208	1.834778533	50	79	0	56	9	0	44	323	72	0	2	90	71.66666667	79	10.88888889	31.77777778	13.33333333	0.555555556	45.11111111	383.4444444	46.11111111
Random	0	-10764.7606	85358.84556	426	25	78	16	-26	426.2222222	33.55555556	77.66666667	16	-19.88888889	426.4206349	43.46031746	77.29761905	16.05555556	-2.567460317	425.25	38.91509434	76.82704403	16.16823899	-19.37735849	425.2624788	46.87478849	76.8891709	15.96996616	-8.926395939	59	97	0	2	42	0	193	361	72	11	3	63	58.66666667	96.33333333	0	2.555555556	39	0	149.2222222	371.1111111	119
Random	0	-66008.0147	41659.43956	NA	NA	NA	NA	NA	NA	NA	NA	NA	NA	NA	NA	NA	NA	NA	51.81368821	4.741035857	73.87452471	14.74904943	7.079847909	52.23367199	5.150664697	73.90856313	14.85921626	10.09143687	NA	NA	NA	NA	NA	NA	NA	NA	NA	NA	NA	NA	NA	NA	NA	NA	NA	NA	NA	NA	NA
Random	0	41864.8875	-56929.53544	700	53	54	15	24	700	55.22222222	54	15	31.77777778	700	53.9688716	54	15	22.69649805	700	52.00156006	53.8975559	14.59334373	-19.47581903	700	49.05124451	53.71512236	14.66074043	14.38945827	43	21	0	0	15	0	174	380	43	12	0	16	52.66666667	21	0	0.555555556	43.77777778	0	147.8888889	446.2222222	27.88888889
Random	0	17669.3585	83597.46956	NA	NA	NA	NA	NA	NA	NA	NA	NA	NA	613.9634146	13.70731707	47.04878049	17.01219512	4.353658537	617.7406542	15.15303738	46.90654206	17.33528037	-5.206775701	618.3986895	21.66280242	48.34022177	17.02923387	-4.911794355	NA	NA	NA	NA	NA	NA	NA	NA	NA	NA	NA	NA	NA	NA	NA	NA	NA	NA	NA	NA	NA
Random	0	38383.9082	-70681.43144	700	56	60	17	11	700	57.88888889	60	17	18.66666667	700	52.96484375	60	17	55.09375	700	57.77742782	58.49868766	17.49816273	23.62677165	700	55.84367089	57.93881857	17.84894515	14.90337553	49	15	50	63	45	0	80	384	14	5	5	14	64.88888889	15	34.77777778	56.33333333	46.33333333	0	122.6666667	476.2222222	10
Random	0	51477.9189	16701.66956	700	14	43	17	-46	700	16.875	42.5	17	-42	700	23.39607843	41.47058824	17	-25.43921569	700	31.2019833	40.96920668	16.93006263	-6.062108559	700	34.3241206	40.68718593	16.80967337	2.951423786	59	16	0	29	28	0	48	226	33	4	0	18	65.5	16	2	26.5	34.625	0	54.25	279.5	50.875
Random	0	21294.7687	12109.07056	700	56	38	18	19	700	59.11111111	38.11111111	18.11111111	13.33333333	700	50.37890625	38.0078125	18.25	-1.625	700	45.90535621	37.95891836	18.275091	6.283931357	700	43.57220594	37.80452072	18.35642528	-3.02344077	50	13	19	70	45	0	87	320	5	2	0	20	56.55555556	12.88888889	15.77777778	42.55555556	30.22222222	0	100.7777778	390.3333333	22.33333333
Random	0	40245.4195	-86444.63844	700	26	78	13	-44	700	24.875	78	13	-46.125	700	27.81322957	78.47470817	12.76264591	-28.9844358	700	33.70612669	78.66303219	12.7403946	9.455347871	700	34.81993704	78.29506821	12.90724029	7.383210913	46	21	0	0	33	0	58	286	95	2	3	13	59.75	20.75	0	0	44.625	3.375	79.375	364.5	74.625
Random	0	36543.3354	65236.04856	695	36	45	18	-67	695.2222222	29.11111111	45	18	-68	695.2988048	37.92828685	44.20318725	18	-32.70916335	695.4742053	34.91297551	43.93121417	17.97290255	-7.299114122	695.141832	33.77479949	43.52047277	17.86872098	8.495145631	76	32	0	3	25	0	72	347	105	2	0	40	81.22222222	33	2.888888889	7.666666667	38	0	97.44444444	464.7777778	71
Random	0	-37110.9621	66026.25256	237	17	59	17	-17	237.1111111	14.55555556	59	17	-18.44444444	235.7003891	18.44357977	59	17	-17.96498054	232.9548793	22.43126967	59	17	-2.726652676	232.8997669	23.99364272	59	16.97584234	1.028607756	81	80	0	0	17	0	28	307	52	6	6	87	80.11111111	81	2.666666667	1.444444444	14.66666667	0	29.88888889	325	47.88888889
Random	0	61639.2123	2880.808557	NA	NA	NA	NA	NA	NA	NA	NA	NA	NA	700	2.333333333	23	20	-2.19047619	700	4.218309859	22.31690141	19.95774648	-2.281690141	700	7.011873351	23.34960422	19.36543536	-1.081794195	NA	NA	NA	NA	NA	NA	NA	NA	NA	NA	NA	NA	NA	NA	NA	NA	NA	NA	NA	NA	NA
Random	0	-5231.4977	150075.4826	342	38	83	15	-4	342.125	41.375	83	15	2.5	342.3789063	41.828125	83.12109375	15.0859375	4.3984375	343.1053998	42.61111111	83.22949117	15.31204569	6.449636552	342.7013613	43.40670157	83.05905759	15.45026178	-1.894031414	63	86	0	0	11	0	136	640	319	1	0	56	60.875	86	0.125	0.375	26.625	0	48.875	332.5	118.75
Random	0	-10041.8092	-98065.5554	433	34	125	16	-61	432.5555556	34.22222222	125	16	-59.22222222	432.7851563	46.5390625	125	15.73046875	-22.30078125	433.6687435	45.44132918	124.2824507	15.35669782	-12.55607477	434.8788196	45.55902051	123.9181666	15.29133529	11.26642947	61	77	0	30	31	0	99	481	3	8	1	24	71.11111111	77	0	11.33333333	30.44444444	0	103	456.4444444	11.55555556
Random	0	-18461.7971	-146947.9884	397	44	86	19	3	398.6666667	42.22222222	86	19	1.444444444	396.618677	37.80544747	86	19	2.3307393	393.5659398	32.13914849	85.67082035	18.73312565	-2.501557632	391.7493205	30.90968012	85.53104746	18.54840059	11.02906126	94	80	0	25	28	0	52	441	187	9	53	79	92.66666667	77.77777778	3.666666667	16.22222222	35.11111111	0	91.55555556	600.3333333	173.1111111
Random	0	13799.5082	-53801.25344	700	20	67	17	32	700	24.55555556	67	17	29.22222222	700	30.07539683	67.73809524	16.87698413	3.988095238	700	34.45944532	69.23024594	16.55834642	3.677655678	700	37.59739715	69.29596977	16.52581864	0.304575987	77	30	32	1	77	0	243	719	69	27	7	18	75.22222222	30	14.66666667	1.666666667	74.55555556	0	243.8888889	720.2222222	120.3333333
Random	0	49921.448	22486.16656	700	35	50	16	-2	700	37.77777778	50	16	-6.555555556	700	37.08097166	49.34412955	16	6.696356275	700	34.01639344	48.66895822	16.10735061	-1.272871497	700	35.20974889	48.64633889	16.00780755	-3.067313779	78	21	0	17	50	0	91	468	8	0	2	18	77.66666667	21	0	20.22222222	46	0	99.44444444	476.1111111	77.22222222
Random	0	57299.2604	9558.710557	700	35	28	19	70	700	34.55555556	28	19	68.44444444	700	37.68774704	28.07114625	18.92885375	23.48616601	700	30.30198537	28.58672936	18.50888192	-14.05642633	700	34.74465409	28.75744235	18.51551363	-1.483857442	60	10	0	22	26	0	97	478	0	0	0	12	63.88888889	10	0	31.55555556	15.11111111	0	72.22222222	349.8888889	0.333333333
Random	0	34006.1673	-37579.10244	700	48	58	13	-47	700	48.22222222	58	13	-47.44444444	700	45.75193798	59.04651163	12.65116279	-17.22093023	700	43.27821113	59.72438898	12.64014561	11.30057202	700	43.15100671	59.23888423	12.79278523	3.872483221	87	24	0	0	82	0	213	942	27	8	17	13	82.33333333	24	0	0.333333333	74.66666667	0	215.5555556	872.4444444	50.44444444
Random	0	-6341.5318	-37435.42144	626	14	137	16	87	626.9	15.6	137	16	84.5	626.6992188	35.03125	136.390625	16.1875	64.2421875	624.0119605	41.78159126	137.0031201	16.56110244	-15.25429017	620.7686348	39.66959799	137.6811139	16.42441374	-7.473827471	1	81	0	0	0	0	16	5	0	5	0	17	1.8	81	0	0	0	0	34.7	15.3	0
Random	0	19181.1567	7822.549557	700	46	37	20	9	700	47.625	37	20	13.25	700	41.97835498	37	20	9.298701299	700	36.41835518	36.94457688	19.81108462	-1.628724672	700	36.102153	37.35249656	19.61268896	-4.40494732	86	12	0	33	24	0	83	332	8	0	1	17	83.75	11.625	0	27.5	25.5	0	94.125	346.875	6
Random	0	-22860.7923	157749.7586	168	36	77	15	84	168.3333333	25.11111111	77	15	89.88888889	168.28125	39.5234375	77.296875	15.2421875	49.8671875	167.9171039	32.03252886	77.39979014	15.45068206	0.577124869	165.1625133	29.31309904	77.21001065	15.6029819	5.193397231	76	99	0	15	61	0	175	857	11	8	26	72	75.77777778	99	0	2.555555556	59	0	155.6666667	704	223.8888889
Random	0	-23791.5923	112894.0866	262	22	76	17	12	262.5555556	31.44444444	76	17	8.333333333	263.2957198	28.05447471	76.09727626	16.90272374	-9.229571984	266.9450549	27.87231816	76.18210361	16.47828362	-2.019884877	270.446318	30.04567769	76.77395945	16.16072572	-7.39850587	79	93	0	0	13	0	40	350	38	0	0	75	77.11111111	93	0	0.666666667	15.44444444	0	38.55555556	339	41.44444444
Random	0	-43335.811	51342.05356	269	26	78	15	-33	269.3333333	25.88888889	78	15	-35.44444444	270.3828125	29.609375	77.890625	15	-32.05078125	275.0732468	29.27428571	77.61714286	15.14233766	-4.478441558	278.9798995	25.47613065	77.88316583	15.19451424	-5.944723618	57	99	0	3	33	0	53	344	170	10	4	84	63.55555556	99	0	2.333333333	49.44444444	0	114.7777778	401	60.88888889
Random	0	-26419.0515	181900.7396	148	56	90	14	51	148.5555556	42	89	14.33333333	40.88888889	148.5568627	37.81568627	88.8	14.61960784	28.75294118	148.9489051	31.67518248	88.7346194	14.725756	0.224713243	147.8469751	31.26439188	88.09043333	14.80238644	3.980322378	75	85	0	0	64	0	142	791	58	9	15	57	68.77777778	84.77777778	0	0	51.55555556	0	116.3333333	619	114.3333333
Random	0	13931.3091	-9787.42444	700	44	48	19	-9	700	38.125	48	19	-10.375	700	28.99215686	48	19	-19.02745098	700	33.19590336	48	18.83928571	2.336134454	700	33.77903802	47.98781769	18.74018063	4.29531611	90	15	0	27	49	0	71	502	21	0	0	17	78	14.25	4.375	44.875	30.5	0	64.375	395.625	43.625
Random	0	62834.2285	3877.116557	NA	NA	NA	NA	NA	NA	NA	NA	NA	NA	700	3.238095238	23	19	-8.761904762	700	9.917808219	22.81278539	19.18721461	1.643835616	700	16.53649956	23.64643799	19.05452946	2.363236588	NA	NA	NA	NA	NA	NA	NA	NA	NA	NA	NA	NA	NA	NA	NA	NA	NA	NA	NA	NA	NA
Random	0	38340.408	32094.27256	700	24	39	17	-38	700	27.625	39	17	-33.75	700	30.875	39	17.3125	-14.5859375	700	31.19281564	38.46381405	17.5034337	-8.738510301	700	37.64715119	38.58568865	17.4333782	10.0226559	77	15	0	2	30	0	146	631	63	2	5	13	79.75	15	0	2.5	34	0	133.5	591	66.5
Random	0	-30328.488	7257.348557	428	17	97	18	-14	428.4444444	17	97	18	-15.33333333	428.578125	23.14453125	97.8828125	17.96875	-12.0078125	429.185974	26.96467532	99.03324675	17.69194805	-4.327272727	428.9635831	27.56843868	98.15592298	17.63206362	1.584344914	71	50	16	23	52	0	118	525	63	11	1	59	77	50	20.66666667	28.88888889	44.88888889	0	131.5555556	547.4444444	106.7777778
Random	0	-22540.3268	52653.42456	405	41	63	17	-45	404.9166667	34.5	63	17	-40.75	404.5742188	30.6171875	63.1640625	17	-14.7890625	401.099844	30.31721269	63.25169007	17.11024441	1.142485699	399.9501704	28.40374787	63.2157155	17.19548552	-5.406942078	69	77	0	7	53	0	220	461	2	4	0	73	67.08333333	77	0	3.833333333	40.5	0	143.9166667	500.0833333	53.25
Random	0	50548.0281	14207.14356	700	50	32	18	9	700	46.88888889	32	18	12.44444444	700	40.31102362	32.48818898	18	0.472440945	700	37.09593326	32.44316997	17.98644421	8.445776851	700	36.65234702	32.70557418	17.89983236	0.405280805	67	12	0	20	30	0	100	456	6	1	0	15	64.55555556	12	0	23.11111111	31.88888889	0	102.5555556	465.6666667	27.11111111
Random	0	17847.5354	-24856.46144	700	43	55	19	86	700	31.33333333	55	19	79.88888889	700	36.66141732	54.95275591	19	25.91732283	700	19.33095107	54.99120396	19	-4.958768554	700	20.71645403	55.2157941	18.99824021	-8.475802904	90	13	0	41	32	0	69	448	23	0	8	14	80.77777778	13	1.888888889	34.33333333	37.66666667	0	93.11111111	494.7777778	71.44444444
Random	0	-33262.639	-84190.22544	108	19	79	15	46	107.6666667	25.55555556	79	15	54.66666667	107.8730159	33.48809524	77.75	15	59.95634921	110.1212334	43.42256482	77.62228451	15.31955151	2.990189208	117.8063063	39.63201663	78.6032571	15.76888427	4.503118503	85	87	0	10	36	0	88	410	216	14	6	78	83.44444444	87	0.666666667	4.333333333	41.22222222	0	80.77777778	492	332.1111111
Random	0	25568.1795	-47002.94244	700	6	62	16	23	700	7.875	62	16	22.875	700	22.6953125	62.28125	15.796875	3.43359375	700	32.8578125	62.2890625	15.8015625	-14.23541667	700	41.03931876	62.2617746	15.51093356	-5.43881413	35	28	0	9	4	0	70	150	135	7	1	16	51	28	0.5	11.375	11.875	0	79.75	264.25	84.375
Random	0	15491.5923	-67134.76544	700	44	70	16	-21	700	44.88888889	70	16	-19.44444444	700	42.1171875	70.23046875	15.9296875	2.80859375	700	37.13579605	70.77211238	15.8251821	13.25702393	700	39.1617245	70.85509989	16.17329127	16.88706625	83	31	0	1	43	0	141	585	65	12	12	16	79.77777778	31	7.555555556	2.555555556	50.33333333	0	173.1111111	589.8888889	40.55555556
Random	0	-9436.7505	101421.1096	395	44	82	15	34	394.75	47	82	15	33.125	394.9766537	40.96108949	81.47081712	15.12451362	42.92217899	391.875	49.17436975	80.45798319	15.43277311	34.09296218	388.4577376	45.57190917	80.19890664	15.62216148	4.086837679	91	79	0	0	14	0	55	403	87	0	0	65	84.75	79	0	0	17	0	44.75	349.25	77.5
Random	0	5396.439002	-114085.8124	575	53	134	18	60	574.7777778	47	134	18	47.33333333	574.7215686	40.8627451	133.6941176	18	0.788235294	575.2285714	42.71948052	133.3771429	17.61090909	-20.45818182	576.0556485	45.12656904	133.2414226	17.30627615	-3.762133891	91	58	2	5	63	0	218	652	4	29	15	12	83.44444444	58	5.333333333	27.55555556	44.55555556	1.444444444	176.3333333	701.3333333	68
Random	0	2734.144302	-23303.40144	700	32	64	19	-5	700	29.55555556	64	19	-6.666666667	700	32.18503937	64.14173228	18.96456693	-23.87007874	700	38.44763424	64.95587453	18.44816587	-14.24614567	700	40.41803971	65.17511618	18.24968314	-5.642585551	35	17	0	14	52	0	158	281	44	18	1	16	24.55555556	17	0	11.33333333	44.88888889	9.444444444	98.55555556	210.4444444	46
Random	0	-20319.0078	-81984.35944	356	29	89	19	14	355.5555556	29.33333333	89	19	14	355.9079498	36.88702929	88.83682008	19	21.12970711	355.9388795	34.92020374	89.01697793	19	-1.284663271	359.9988992	41.17481286	90.00484368	18.91479524	-8.779832673	85	61	0	42	10	5	60	266	1	0	0	36	76	61	1.777777778	42.88888889	8.555555556	3.333333333	67.11111111	286.7777778	1.555555556
Random	0	19636.3376	105677.8416	572	28	48	16	-14	572	34.22222222	48	16	-14.77777778	572.2304688	31.55859375	47.28125	16	1.1328125	572.2177755	28.45738046	47.2510395	16.03586279	4.317567568	572.3040746	30.13914174	47.29215431	16.12808843	1.214781101	75	36	0	1	56	0	163	747	125	4	9	52	73.11111111	36	0	1	54.33333333	0	150.5555556	680.5555556	162.7777778
Random	0	27920.176	-40225.90344	700	42	64	14	-72	700	36.7	64	14	-66.7	700	35.0078125	63.640625	14.359375	-44.734375	700	35.72556194	63.58233142	14.2483011	-11.84788291	700	35.5050399	63.59050819	14.0848383	-4.783284334	75	29	1	34	58	4	182	704	90	4	0	17	74.5	29	4.7	10.5	56.1	4.8	153.8	588.3	95.6
Random	0	-47163.7405	62537.99956	185	21	76	15	83	185.4444444	28.22222222	76	15	77.66666667	184.9375	30.91796875	75.8203125	15	28.1953125	184.631016	20.21122995	75.11229947	15	5.285561497	181.9608889	20.70911111	74.48355556	15	6.820666667	68	99	0	17	12	0	57	367	21	1	0	85	57.77777778	99	0	5.777777778	14.55555556	0	35.11111111	253.8888889	120.7777778
Random	0	16020.2369	-7440.275443	700	24	46	19	33	700	30.625	46	19	28	700	32.01550388	46	18.9379845	-2.337209302	700	32.27792208	46.19792208	18.50909091	-10.63064935	700	35.24074074	46.40193603	18.40193603	2.321338384	63	14	0	36	50	0	110	550	29	8	1	18	70.75	14.25	3.875	28.25	42	4.5	129.125	483	17.625
Random	0	-50382.8685	61084.39656	144	26	74	15	-14	144.2222222	21.44444444	74.33333333	15	-18	144.5820313	16.984375	74.859375	15	-4	143.7807292	17.38802083	74.92083333	15	3.8109375	141.4272688	17.79374729	74.71862788	15	3.433564915	51	100	0	5	13	0	39	286	11	0	0	87	61.33333333	100	0	2.666666667	23.22222222	0	44.88888889	298.1111111	18.88888889
Random	0	24261.1918	52610.07656	690	17	44	18	81	689.7777778	18.77777778	44.11111111	18	76.77777778	689.7054264	34.31782946	44.48062016	17.98449612	42.14728682	688.0638629	37.77362409	45.36240914	17.70820353	-6.265316719	686.7448829	35.95146655	44.99240346	17.56256594	2.697615531	61	29	0	5	5	3	88	357	26	1	0	59	43.44444444	28.55555556	0	7.666666667	11.55555556	25.33333333	79.77777778	318.2222222	14.44444444
Random	0	11952.3594	-12263.56244	700	30	50	19	24	700	32.625	50	19	22.125	700	35.28125	50	19	3.03515625	700	31.63345569	49.8636602	18.85474567	-3.421080231	700	30.84482395	49.82268606	18.77672359	-1.783048703	73	14	0	76	33	0	69	423	103	1	7	15	78.625	14	7.25	30	38.5	0	92.5	456.75	107.875
Random	0	-28010.0806	54346.41156	NA	NA	NA	NA	NA	275	20	59	16	0	273.5696203	19.36708861	58.26582278	16.27848101	-5.139240506	275.7824324	21.63243243	58.14324324	16.62635135	4.845945946	280.8691852	22.42571187	58.5720327	16.52213138	0.780377784	NA	NA	NA	NA	NA	NA	NA	NA	NA	NA	NA	NA	6.5	88	0	33	2	0	5.5	29	0
Random	0	37435.7176	-92891.49744	700	64	73	16	-25	700	64.625	73	16	-28.75	700	63.2265625	72.5703125	16.4296875	-22.58984375	700	54.70502092	72.11976987	16.85774059	17.55543933	700	51.21761985	72.03595458	17.06328848	-6.466568545	58	15	0	85	46	3	161	553	5	17	27	11	57.875	15	23.5	46.375	56.25	0.75	129.625	405.25	92.25
Random	0	-3064.951798	-86376.06444	546	18	105	18	11	545.875	20	105	18	12.375	545.8710938	29.2421875	105.234375	18.1171875	1.4921875	546.3785901	31.8924282	105.1284595	18.37493473	-7.753002611	548.3957895	34.12631579	107.0593684	18.08610526	-9.370105263	86	59	0	24	72	0	173	661	13	16	4	19	86.25	59	10.5	34.75	49.75	0.5	128.625	557.375	45.875
Random	0	-49083.1289	-7770.478443	216	50	116	16	-35	215.6666667	50.11111111	116	16	-31	217.5758755	43.3540856	116	16	-31.9844358	224.4083465	40.32646593	117.8489171	16.05071315	-7.544638141	227.1401435	34.62368088	118.1924863	16.08590122	-6.301815112	96	58	54	32	44	0	146	758	7	1	2	72	91.11111111	58	35.88888889	40.66666667	44.11111111	0	85.55555556	599.5555556	20.11111111
Random	0	-5245.9663	74516.95056	451	14	78	16	20	450.625	19.5	78	16	20	450.2023346	26.21011673	78.14396887	16	8.443579767	447.1810073	39.07345226	78.08237146	16	23.19937041	444.0676772	47.42250213	78.08667805	15.99914603	8.156703672	73	96	0	0	17	0	55	410	38	11	0	67	79.375	96	0	0	16.875	0	42.25	295.75	75
Random	0	46201.1973	32989.92156	700	46	47	17	-19	700	45.88888889	47	17	-19.88888889	700	36.09126984	47	17	-18.48015873	700	34.1651902	46.88848359	16.79312142	-0.983845753	700	34.911586	47.29939242	16.65912424	-2.087156924	88	18	0	18	43	0	99	590	55	0	1	15	86	18	0	13.11111111	48.11111111	0	107.3333333	579	65.88888889
Random	0	16991.2837	111127.5106	518	45	46	18	10	518	47.25	46	18	11	517.8923077	39.30769231	46.40512821	18	39.24102564	518.9333773	25.28891821	46.5237467	18	4.364775726	521.6017472	25.30986639	46.64362795	17.90827338	-2.392600206	76	31	0	11	14	0	79	556	2	0	0	53	77	31	0	8.875	12.625	0	78.125	444.375	15.625
Random	0	26464.3017	56953.03556	698	25	53	15	69	697.5555556	22.55555556	53	15	66.66666667	697.125	27.65725806	53.08467742	15.08467742	37.31048387	695.2443243	27.58486486	53.1227027	15.47567568	12.00162162	693.2036474	27.89274859	52.81111594	15.65306122	4.291359097	45	55	0	25	36	0	58	249	0	0	0	70	59.66666667	55.33333333	3.888888889	13.44444444	19.33333333	0	70.33333333	326.7777778	17.33333333
Random	0	-31723.4581	5644.807557	414	30	112	18	-1	414.1111111	30.11111111	112	18	2.777777778	414.5953307	32.68871595	111.9299611	18	7.073929961	415.4511942	26.13811007	111.0778816	17.81671859	3.150051921	416.1879967	23.64889168	109.9063153	17.65976579	-2.748013384	88	69	45	44	46	0	161	636	24	4	4	59	86.77777778	69	20.33333333	41.55555556	34.55555556	0	119.3333333	591.8888889	167.7777778
Random	0	-39285.2496	69918.57256	188	27	58	16	46	188.4444444	34.88888889	58	16	42.22222222	188.8359375	29.08984375	58.171875	16	13.2890625	194.9129301	26.05161627	58.53493222	16.11157456	-0.402502607	198.7012273	26.53872196	58.58082945	16.28374947	0.495133305	84	85	0	0	13	0	36	387	20	1	0	84	83	85	0	2.555555556	15.33333333	0	29.77777778	321.4444444	63.22222222
Random	0	22335.3732	-52426.20344	700	24	76	13	132	700	32.55555556	76	13	124.3333333	700	48.390625	75.65234375	13.0625	78.765625	700	44.53322949	75.6588785	13.15784008	25.99844237	700	43.16185092	74.64635678	13.1970268	-4.230946399	63	32	0	6	37	0	96	266	7	12	10	16	49.66666667	32	9.555555556	3.555555556	27.77777778	0	119.5555556	336.7777778	8.111111111
Random	0	-22082.5698	7842.524557	543	12	91	18	-13	543.1111111	11.33333333	91	18	-9.888888889	543.265625	16.8359375	91.890625	17.984375	5.36328125	545.3442879	25.70631195	91.40010433	17.85967658	5.606155451	545.1830366	28.8278534	90.50324607	17.82471204	2.532356021	89	52	30	29	42	5	118	632	9	6	6	61	84.44444444	52	25	33.44444444	38.88888889	2.777777778	109.3333333	590	51.11111111
Random	0	-14948.337	49922.48756	488	29	70	17	-71	486.1666667	29.83333333	70	17	-71.75	481.8867188	43.90625	70	17	-42.51171875	472.6565445	37.26125654	70.27382199	16.80366492	1.221989529	467.5935389	33.63492399	70.31271115	16.6323902	-1.533572635	84	95	0	24	7	0	30	172	210	4	1	72	80.91666667	96	17.08333333	14.16666667	10.66666667	0	40.83333333	235.6666667	98.58333333
Random	0	-29165.9016	101087.2706	142	33	66	16	-7	141.7777778	29.55555556	66	16	-11.11111111	141.4078947	21.56578947	66	16	-2.756578947	137.8020478	25.4394198	66.21501706	16	3.032423208	136.1128222	27.85537328	66.36926682	16	6.042517576	59	81	15	3	9	0	33	283	11	1	8	88	60.33333333	81.88888889	6.333333333	14.44444444	12.22222222	28.11111111	50.66666667	354.2222222	96.11111111
Random	0	-4620.5284	-4798.090443	700	11	95	13	28	700	12.22222222	95	13	28.44444444	700	20.26744186	95	13.00775194	19.67054264	700	20.31116883	93.65454545	13.50649351	14.08675325	700	30.51663528	92.92613517	13.74220548	9.477505754	31	80	0	12	24	0	98	211	233	77	4	38	21.44444444	80	0	7.777777778	40.88888889	0	223	170.5555556	114.6666667
Random	0	-49119.2132	81499.78056	82	1	63	15	7	81.88888889	0.666666667	63	15	6.888888889	81.655	1.765	63	15	5.595	81.92882066	5.23307746	63.00907188	15	2.931612003	81.05990783	5.726830517	62.98771121	15	0.482334869	78	90	0	4	37	6	82	634	28	24	2	88	63.66666667	90	0	1	30.77777778	10.66666667	77.44444444	536.3333333	34.11111111
Random	0	-30948.8142	-44030.23244	287	19	90	17	94	287.375	20.25	90	17	92.125	287.578125	39.23046875	90.12890625	17	49.26171875	286.7159979	39.54403335	90.32464825	17.18759771	6.405419489	281.8849298	42.70991406	89.79144833	17.25738839	1.298469922	93	65	4	45	16	0	61	562	0	0	0	37	91.25	65	19.25	41.625	23.375	0.5	78.875	507.125	38.25
Random	0	40639.7672	30134.24256	700	35	43	17	-2	700	34.125	43	17	2.375	700	27.28793774	42.89105058	17	-3.824902724	700	31.23836905	42.82540512	16.94563513	5.478306325	700	32.78349433	43.08462831	17.02645947	-0.1549769	87	20	0	17	53	0	127	633	114	0	1	16	85.25	20	5.875	14.375	56.25	0	127.375	615	99
Random	0	90.694402	168510.8206	394	63	83	17	-80	394	41.25	83	17	-75.625	393.5077519	46.17829457	82.9379845	16.97674419	-39.6744186	394.0654545	47.77974026	82.67896104	16.81766234	-12.83012987	392.9654348	47.34391304	82.70673913	16.58086957	1.067608696	65	87	0	2	20	0	50	422	11	1	1	50	62	87	0	3.5	16	0	53.5	382.25	37.5
Random	0	1342.272102	-68103.48044	614	79	85	18	40	613.6	81.4	85	18	32.8	613.6171875	67.54296875	86.1171875	17.73046875	21.6484375	612.3648791	54.03785489	86.59936909	17.59831756	-10.62776025	611.8783869	51.37198068	86.42007982	17.5015753	-14.92774627	80	37	0	8	53	0	282	916	169	4	0	18	74.4	37	2.6	9.9	59.2	0	264.4	818.2	55.3
Random	0	71208.4941	-34209.49544	700	32	28	16	-26	700	29.22222222	27.77777778	16.11111111	-28.55555556	700	34.515625	27.45833333	16.140625	-16.81770833	700	35.67935223	27.33036437	16.17165992	1.281781377	700	35.04339571	27.51668023	16.22999729	-6.622186059	71	9	0	0	26	0	109	386	9	1	0	6	62.22222222	7	0.222222222	4.555555556	25.11111111	0	90.77777778	379.7777778	6
Random	0	-16847.4102	34455.62756	553	53	93	16	-37	553.4444444	45.22222222	93	16	-35	553.3596838	30.85770751	93.3083004	15.93675889	-27.59683794	551.2178741	24.83183501	93.11634056	15.61554733	-4.627710206	547.8501265	27.38279933	93.27529511	15.36720067	-9.247681282	80	99	0	3	39	0	152	811	141	38	9	61	85.33333333	99	0	2.666666667	42.33333333	0	132.1111111	654.4444444	107.6666667
Random	0	-7362.6775	183937.8206	319	39	79	15	37	318.8888889	34.44444444	79	15	48.44444444	319.3307393	36.88715953	79	15	34.35019455	321.4543094	33.09345794	79.22326064	15.2450675	11.23260644	323.6520548	31.41812434	79.3369863	15.45626976	-0.020864067	40	93	0	0	13	0	65	244	196	7	0	59	55.88888889	93.44444444	0	1.444444444	26.22222222	0	72.33333333	381	141.5555556
Random	0	18306.7332	67180.68156	NA	NA	NA	NA	NA	NA	NA	NA	NA	NA	599.4666667	29.2	40	18	-3.813333333	600.6035941	29.55391121	40	17.99577167	10.05919662	602.724443	31.19167759	40	17.92103539	5.55078637	NA	NA	NA	NA	NA	NA	NA	NA	NA	NA	NA	NA	NA	NA	NA	NA	NA	NA	NA	NA	NA
Random	0	-30066.8018	-43714.18244	284	13	91	17	-82	283.9	22.8	91	17	-79.5	284.0894942	39.6848249	90.84435798	16.84435798	-40.00389105	281.1989583	38.35833333	90.77604167	16.81354167	-4.957291667	275.1274059	37.84560669	90.58451883	16.94916318	5.942887029	84	77	50	38	25	0	86	592	294	4	9	39	84.8	75.8	53.3	31.2	30.4	0	71	542.8	129.8
Random	0	41955.4131	27451.17656	700	60	58	15	-10	700	58	58	15	-1.9	700	42.765625	57.34375	15	-2.4453125	700	40.26365055	56.18460738	14.95111804	-8.633385335	700	38.49591452	56.56903415	14.59668971	-9.691179552	91	29	25	45	47	0	115	557	376	6	7	19	84.5	29	15.4	20.1	47.8	0.1	137.4	527.4	106.3
Random	0	-27942.6862	44007.77856	416	69	66	17	43	415.9166667	76.16666667	66	17	40.25	413.1640625	62.94921875	65.66015625	17	22.609375	406.298127	50.85327784	65.28199792	16.98074922	3.104578564	403.7039446	46.18967688	65.1695342	16.98887956	-9.359211078	86	84	0	5	67	0	144	808	165	1	3	79	81.75	84.66666667	0	4.833333333	55.16666667	0	147.3333333	825.6666667	121.1666667
Random	0	50735.3963	43773.22456	700	52	50	16	74	700	45	50	16	64.875	700	47.8359375	50	16	32.6328125	700	45.45407369	50.21536066	15.58899844	-5.525687597	700	45.45205193	49.97194305	15.56930486	5.247278057	84	32	0	6	58	0	116	611	0	0	0	25	79.625	31.5	2.25	14.25	52.125	0	167.625	718	29.375
Random	0	3649.341802	104900.6766	461	63	60	16	-40	460.875	61.75	60	16	-33.125	460.7984496	58.22868217	62.19767442	15.44186047	-6.333333333	461.0082902	50.12642487	62.90466321	15.3119171	3.388601036	462.2116712	46.01631458	62.88307885	15.32629157	4.086383602	91	64	0	1	17	0	63	378	125	31	21	57	80.875	64	0	1.5	27.5	0	96.5	548.375	110
Random	0	-3400.286298	-6411.758443	700	47	79	16	-5	700	44.11111111	79	16	-12	700	44.74418605	80.14341085	15.98449612	-11.17829457	700	44.86299948	80.35391801	15.49247535	-5.511157239	700	44.91366303	79.72087175	15.37154233	5.100586756	88	71	0	47	59	4	149	682	46	1	11	28	85.88888889	71	11.66666667	21.11111111	58.22222222	2	156.8888889	720.3333333	62.11111111
Random	0	-30882.4812	-57562.19544	166	27	89	16	44	164.2222222	28.22222222	89	16	40.66666667	163.3346304	32.61478599	87.692607	15.78210117	35.47081712	164.4060274	33.07506849	86.74136986	15.66849315	-2.345205479	167.0732703	29.38053287	86.4909755	15.93768801	4.149333906	58	76	0	13	0	0	86	415	79	0	2	52	59.44444444	76	20.88888889	30.44444444	1.888888889	0	73.44444444	346.7777778	61.55555556
Random	0	76185.6351	-39910.51744	700	33	38	15	-72	700	37.66666667	38	15	-68.11111111	700	43.14785992	37.30350195	15	-30.04669261	700	36.9989605	36.67099792	14.93711019	-13.33471933	700	35.85645533	37.05377694	14.71584013	-5.897886587	73	10	0	25	13	0	72	317	16	2	0	6	67.66666667	10	1.555555556	21.22222222	26.33333333	0	85.44444444	327.2222222	41.66666667
Random	0	72979.3522	-74289.80944	700	20	26	19	-62	700	20	26	19	-56.5	700	30.75409836	26	19	-43.32240437	700	36.66105971	26.26156434	18.91673675	-13.48191758	700	39.60391198	26.73471883	18.73166259	5.408618582	53	0	16	16	29	0	63	310	0	0	0	5	57.75	0	8	17	29.875	0	66	341.625	41
Random	0	35599.956	20676.65956	700	44	33	16	13	700	44.2	33	16	22.8	700	40.46484375	33.6875	16.375	4.6484375	700	35.51792208	33.31688312	16.62805195	-8.500779221	700	37.75941423	33.64414226	16.69832636	1.574686192	42	15	0	21	6	0	53	191	10	0	1	16	60.7	15	0	22.7	10.4	0	64.8	313.2	7.8
Random	0	-12821.8101	-144418.8414	392	21	116	17	-9	392.9090909	21.63636364	116	17	-15.18181818	395.7537313	22.53731343	116	17	-29.24626866	399.4203503	24.59799833	116.7080901	17.38031693	-15.25771476	401.5272993	25.3670073	115.9737226	17.48321168	-3.870364964	74	84	0	28	41	0	201	635	19	0	2	54	75	83.90909091	1.636363636	22.72727273	24.63636364	0	146.5454545	547.2727273	24.36363636
Random	0	35569.7055	-95518.87044	700	59	72	16	-19	700	59.41666667	72	16	-24.33333333	700	51.2421875	72	16	-24.703125	700	45.5919571	73.030563	15.69597855	-11.72171582	700	47.22724379	73.15998303	15.44791004	-3.673244218	69	18	0	7	81	0	248	799	77	26	2	12	73	18	4.916666667	14.5	64.16666667	1.083333333	170.25	608.9166667	54.58333333
Random	0	-6472.1632	12286.26956	700	29	92	14	120	700	46.55555556	92	14	122.4444444	700	62.34262948	94.25896414	14	74.12350598	700	54.25403436	94.85996877	14.16553878	14.73503384	700	48.5163728	94.21389589	14.28442485	6.063392107	73	72	0	22	35	47	79	372	23	0	0	24	62.11111111	72	2.555555556	21.11111111	30.11111111	28.77777778	93	326.5555556	22.66666667
Random	0	-629.634198	109890.8736	448	50	69	16	-94	447.25	32.125	69	16	-102.25	446.4396887	55.53307393	68.77821012	16	-52.65758755	441.8712357	49.04569055	69.05036345	15.81775701	0.504153686	438.0771165	42.77703269	69.64878458	15.63537301	-0.832564962	82	63	0	4	18	0	37	314	411	16	0	53	75.125	62.875	15.375	2.625	25.875	0	38	258.625	192
Random	0	18186.8875	100009.7986	624	12	43	17	32	624	14.66666667	43	17	32.77777778	622.8809524	26.92857143	42.66269841	16.96031746	30.87301587	616.2058364	30.72381449	42.56696196	16.81917665	11.26159458	608.2329772	34.55688246	42.54179761	16.86151268	12.56903415	26	31	0	62	21	0	50	177	47	3	0	45	31.11111111	31	0	41	16.11111111	0	39.33333333	149	53.44444444
Random	0	78538.7524	-48570.17844	700	41	42	13	0	700	37.75	42	13	4.875	700	31.70817121	42	13	1.980544747	700	31.81139896	41.99378238	12.7357513	-6.212953368	700	33.45405066	42.13837136	12.69101947	7.539459912	23	13	0	8	48	0	145	151	120	23	5	8	45.375	13.5	0	8.25	17	0	98.625	270.75	48
Random	0	-14559.806	40004.61556	511	27	92	16	7	511.5	33.125	92	16	10.125	511.3789063	42.171875	91.74609375	15.5234375	-10.5859375	511.9947835	39.16327595	91.35106938	14.96452791	-9.717266562	510.642285	33.92685497	91.20889545	14.84127319	-3.360244519	84	99	0	10	9	0	58	231	68	5	4	61	78	99	0	7.5	6.75	0	50.75	189	51.75
Random	0	9247.364902	-1186.456443	700	43	48	16	25	700	41.55555556	48	16	33.22222222	700	45.05533597	48	16	31.8972332	700	48.38053097	48	15.89276419	1.63196252	700	44.49486696	48.00230463	15.88707312	-3.627278441	67	34	0	30	55	0	146	614	41	15	19	33	66.66666667	34	1.444444444	30	49	4.666666667	145	553	45.88888889
Random	0	-863.386998	133744.6946	333	31	75	16	-12	332.7777778	28.66666667	74.77777778	16	-11.66666667	332.7411765	24.29803922	73.95294118	16.05882353	1.623529412	335.6041558	30.65246753	72.55428571	16.19376623	3.421298701	339.4026661	35.35082522	72.03195091	16.35421075	-0.573635209	59	61	0	1	62	0	237	587	109	26	10	51	65.66666667	60.33333333	0	0.555555556	47.66666667	0	218.8888889	540.8888889	143.1111111
Random	0	-1445.832998	67998.65456	497	22	67	15	-36	497	22.77777778	67	15	-41.88888889	496.8945313	35.90234375	66.6328125	15.18359375	-31.546875	494.7284528	38.71806854	66.28452752	15.37694704	-3.681204569	491.564999	37.76847394	66.72911869	15.39166841	2.963784802	17	97	0	80	10	0	16	38	88	3	5	72	39	97.33333333	0	16.88888889	11.88888889	0	30.55555556	181	84.66666667
Random	0	-14242.0634	-102488.7674	380	16	130	15	49	380.2222222	27.66666667	130	15	46.11111111	380.2	40.05098039	128.945098	15.35294118	22.40784314	379.3867432	37.87212944	126.4853862	15.65762004	14.75208768	378.5356467	40.67129338	125.7892744	15.7360673	1.658464774	28	82	0	11	24	0	103	256	41	0	4	27	35.44444444	82	0	8.111111111	27	13.44444444	103.1111111	228.4444444	157
Random	0	-9382.6467	168475.8936	284	28	81	16	57	283.7777778	39.11111111	81	16	48.88888889	283.1171875	40.37890625	81.17578125	15.82421875	-4.3515625	276.5301142	38.12928349	81.26998962	15.44184839	-8.321910696	272.1765203	38.25021115	81.36972128	15.36106419	4.291173986	66	95	0	0	49	0	111	524	226	40	39	63	66.66666667	95	0	0.666666667	42.88888889	0	125.1111111	538.4444444	164.6666667
Random	0	75436.1645	-74108.26244	700	9	27	18	-100	700	21.22222222	27.11111111	18	-99.22222222	700	39.2037037	27.10648148	18.11111111	-71.42592593	700	46.30705128	26.75320513	18.20448718	-10.3025641	700	44.89584402	27.11390457	18.1049256	-9.009492047	60	0	0	30	25	0	91	471	11	2	0	5	59.33333333	0	5.333333333	11.11111111	27.88888889	0	70.22222222	353.7777778	5.222222222
Random	0	32502.9937	11843.21056	700	22	31	19	8	700	22	31	19	8	700	21.2578125	31.015625	18.984375	2.8828125	700	23.56666667	31.29010417	18.7265625	-5.967708333	700	23.60310142	31.36274099	18.6477368	-6.761944677	47	9	0	50	12	0	53	240	3	0	0	13	54.375	9	0	48.625	11.875	0	64.875	320	4.5
Random	0	-33733.9952	127733.1596	95	33	72	16	-4	94.55555556	29	72	16	-1.888888889	94.26976744	25.80930233	71.86046512	16	13.46046512	94.68089888	21.83520599	71.34681648	16	4.632209738	96.21494465	21.47478475	71.44341943	16	7.760147601	67	91	0	0	15	0	167	654	71	31	17	81	65.55555556	91	0	2.666666667	42.88888889	0	113.6666667	549.2222222	106.2222222
Random	0	6049.165202	6661.525557	700	50	48	17	-83	700	44.33333333	48	17	-71.25	700	56.5859375	47.7734375	17.15234375	-33.94140625	700	51.7375	47.60364583	17.12708333	3.027604167	700	50.77780105	47.46596859	17.00816754	-4.906596859	80	26	0	40	18	0	69	255	12	1	0	30	84.58333333	25.66666667	24.91666667	32.91666667	30.83333333	0	101	455.0833333	76.58333333
Random	0	36056.6455	-57161.05144	700	54	58	12	77	700	54.66666667	57.66666667	12.33333333	82.55555556	700	50.98828125	57.515625	12.484375	61.34765625	700	52.27305888	57.48827514	12.52110474	23.66909849	700	51.28855826	57.27703269	12.9251886	9.134115675	75	24	0	0	43	0	145	508	0	37	0	16	72.88888889	24	0	0	40.77777778	4.333333333	149	536.3333333	21.88888889
Random	0	71048.5466	-38369.50344	700	46	30	15	-83	700	46.125	30	15	-63.25	700	46.49416342	30	15.04669261	-34.26848249	700	39.18059159	29.7327452	15.19512195	10.90866632	700	36.67831427	29.4815756	15.1806438	12.04637865	59	10	16	2	31	0	68	328	12	1	1	6	62.25	10.125	6	4.5	31	0	129.875	368.375	88.125
Random	0	-5577.7126	23868.90056	700	27	65	18	35	700	31.11111111	65	18	35.88888889	700	32.97222222	65	18	18.18253968	700	36.16822917	65.653125	18.1703125	-4.513020833	700	36.42148241	66.13609715	18.16813233	-4.313232831	89	59	0	13	67	0	231	880	31	0	0	38	83.88888889	59	0.444444444	14.44444444	65.66666667	0	201.4444444	777.7777778	48.22222222
Random	0	51380.3145	32990.97756	700	25	62	12	70	700	29.66666667	62	12	73.33333333	700	35.17120623	62	12	56.47859922	700	45.37104307	61.60923716	12.12817852	19.85365854	700	45.15952331	61.17227681	12.62366715	13.82751411	32	63	0	0	43	0	194	301	284	17	5	26	58.88888889	63.44444444	0	1.111111111	51.77777778	0	147.8888889	528.6666667	172.6666667
Random	0	50116.2943	11446.46656	700	12	30	19	1	700	10.625	30	19	1.625	700	10.62109375	30	19	-5.8125	700	18.45511157	30.10171251	18.91489362	-8.74052932	700	23.33989529	30.23308901	18.77109948	-4.383036649	47	0	0	29	16	0	82	445	1	0	0	11	45.25	0	0	32.875	23	0	80.625	361.875	11.375
Random	0	-22815.7049	-156829.4044	216	6	69	18	-1	216.2222222	5.444444444	69	18	0.111111111	215.16	6.344	70.568	18	6.204	211.6146982	14.05826772	70.76745407	17.52440945	5.053543307	207.3645155	14.89321001	70.40908135	17.26045827	4.700441455	89	71	37	4	42	0	36	276	629	6	1	88	80.66666667	71.22222222	40.33333333	7.444444444	37.33333333	0	50	323	216
Random	0	-983.641698	150078.9446	338	13	77	17	-62	338.8888889	9.222222222	77	17	-60	342.4761905	21.93650794	77.17460317	17	-43.49603175	355.4239583	31.48385417	77.55052083	16.88489583	-9.142708333	364.0443979	32.79287958	77.44418848	16.82115183	0.322722513	53	80	0	3	15	0	53	410	45	0	0	57	64.44444444	80	0	3	22.33333333	0	49.33333333	436.8888889	141.6666667
Random	0	58692.0932	-13020.06444	700	28	29	14	7	700	29.2	29	14	9.4	700	32.16015625	28.39453125	14.6875	34.6953125	700	40.79051589	28.01406983	15.24960917	17.46951537	700	39.84989518	27.91844864	15.5	1.112159329	78	15	0	6	29	0	57	338	6	0	0	13	71	15	0	5.7	33.7	0	82.7	426.1	17.7
Random	0	-28335.2775	137948.1346	80	39	71	15	1	80.33333333	39.22222222	71	15.22222222	-0.888888889	81.03773585	34.32994924	71	15.53051643	9.938679245	81.84879032	32.23109691	70.95987964	15.79237713	13.11491935	81.77722772	27.46739832	71.02714374	15.83590376	9.133663366	78	91	0	2	12	0	70	476	34	0	0	81	78.88888889	86.55555556	3	1.777777778	29.44444444	0	65.55555556	461.1111111	117.8888889
Random	0	-2684.021298	-28244.56744	700	46	86	14	9	700	46	86	14	9.375	699.4296875	40.7109375	84.46875	14.19140625	15.87109375	698.1394381	37.07284079	84.45733611	14.7528616	16.99323621	696.8972531	39.2883204	85.9291256	15.07716502	11.49507234	19	67	0	9	34	0	115	184	0	3	0	22	22.25	67.25	0	9.75	29.125	19.125	118.875	194.25	52.125
Random	0	8358.152502	-29469.22244	700	14	54	20	8	700	12	54	20	7.222222222	700	7.19266055	53.61926606	20	3.064220183	700	7.344450834	54.12190914	20	-0.778608396	700	10.59306079	54.49488973	19.96880043	1.754975793	46	12	0	7	13	0	78	338	57	0	0	14	37.11111111	12	0.888888889	18.22222222	22.33333333	9.444444444	102.7777778	243.5555556	32.22222222
Random	0	15101.1106	12116.85556	700	51	41	19	-11	700	49	40.66666667	19	-21.33333333	700	40.29182879	40.51750973	18.70817121	-25.19455253	700	40.7174026	40.50805195	18.56623377	-2.366233766	700	39.59343645	40.41952341	18.56897993	4.428302676	89	13	0	23	27	0	65	428	8	0	1	22	82.44444444	12.66666667	0	28.66666667	31.66666667	0	87.77777778	449.6666667	27.33333333
Random	0	38402.3512	-107339.6334	700	74	70	19	3	700	74.5	70	19	3.375	700	58.03125	70.36328125	19	-4.16796875	700	52.40748441	70.94490644	18.34511435	-10.88929314	700	51.85119297	71.14524906	18.08874006	-10.56006697	60	12	14	29	49	0	168	633	20	6	4	11	67.25	12	9.375	25.5	57.375	0	178.375	624.25	74.375
Random	0	-42884.1521	46890.55856	326	25	85	15	0	327.3636364	26.45454545	85	15	3.363636364	326.7539063	24.1328125	84.5625	15	3.0234375	324.8002189	25.13574165	83.52818829	15	-0.188834154	324.4437623	26.76934883	83.89673317	15.02806402	0.717167288	90	99	0	0	15	0	35	433	118	0	0	81	75.81818182	99	0	0.454545455	17.09090909	0	33.27272727	295.7272727	80.81818182
Random	0	-44002.6099	-34446.74344	328	36	95	19	22	328.3333333	35.88888889	95	19	22.88888889	325.1328125	39.23046875	95	19	19.01171875	313.3616467	35.30953622	95.29233976	18.72746222	3.475247525	301.4909966	34.36411223	95.5879397	18.45121441	-11.35573702	87	72	0	67	58	0	91	437	94	0	18	62	80.11111111	72	0	42.11111111	44.44444444	0	170.3333333	631.4444444	89.44444444
Random	0	-4783.7371	100233.7686	435	31	74	17	-30	435.3	34.7	74	17	-30.4	435.4414063	32.4140625	74.703125	16.65625	-22.30078125	436.4484912	35.81061394	74.77835588	16.74193548	-2.800728408	439.372307	36.12675173	74.84229241	16.71072997	-4.908387367	1	91	0	100	0	0	5	2	2	1	0	59	3.8	91.8	4.1	15.2	2.6	0	7.2	9.9	32.9
Random	0	7176.335402	117721.6256	469	35	65	15	16	468.875	36.5	64.75	15	14.5	468.6692607	35.66536965	64.12840467	15	-11.3385214	467.6559252	29.83108108	64.004158	15	1.605509356	466.096585	32.32411481	63.76513723	15	0.05363503	82	55	0	0	11	0	36	292	62	1	0	63	80.25	56	0	0	12.125	0	44.5	329.625	59.75
Random	0	-22701.7026	48401.92356	412	33	66	16	20	412.4444444	29.55555556	66	16	18.66666667	412.5217391	28.77470356	65.60079051	16	29.4743083	414.0714658	31.02347418	65.36776213	16.14710485	10.41105895	415.5696044	30.41699812	65.03809923	16.44777057	2.6682018	87	87	0	0	21	0	52	430	6	0	0	72	83.88888889	87	0	7.666666667	16.77777778	0	55.44444444	417	83
Random	0	26828.5553	35818.71056	700	38	45	16	-26	700	41	44	16.33333333	-21.33333333	700	40.37209302	43.55813953	16.48062016	1.472868217	700	31.93565127	44.23663726	16.56253243	-3.69849507	700	33.25444654	44.37078887	16.53170119	0.530027202	92	33	17	78	13	0	54	353	14	0	0	56	91.66666667	33	16.77777778	66.22222222	20	1.333333333	53.88888889	400	29.66666667
Random	0	-980.199998	-14969.63244	700	34	65	17	36	700	30.625	65	17	41.375	700	36.89626556	64.54356846	17	20.65560166	700	43.47857889	64.36938349	17.1907001	7.215778474	700	42.27791772	64.39630563	17.40092359	8.85054576	30	23	0	0	0	85	146	265	74	18	1	24	23	23.25	0	5.5	22.625	51.5	146	224.125	66.375
Random	0	3856.126202	64477.75956	502	18	45	17	22	501.3333333	16.88888889	45	17	24.88888889	501.2762646	18.02723735	44.6459144	17	22.3618677	500.4795747	17.93452714	44.44376049	17	9.419697818	499.9835796	14.3106185	44.72222222	17	2.044882321	29	64	0	2	21	0	17	103	53	2	1	43	56.77777778	64	0	6.555555556	17.66666667	0	64.77777778	373.3333333	70.11111111
Random	0	-17643.0665	5712.722557	634	23	101	15	41	634.7777778	23.77777778	101	15	39.88888889	634.3046875	28.2734375	99.28125	15.15625	33.0625	628.5469729	37.41075157	97.83924843	15.41283925	24.32254697	625.0446167	40.36007541	97.06367826	15.73460411	15.532677	69	76	0	12	45	0	112	657	57	6	7	31	79.33333333	76	5.555555556	12.44444444	40.66666667	0	119.7777778	514.3333333	152.3333333
Random	0	47474.0597	-105177.7524	700	54	60	16	8	700	56.44444444	60	16	3.666666667	700	53.16796875	60.0390625	16	-7.6484375	700	51.0625	60.05104167	15.95729167	-23.0859375	700	51.38369656	61.31789606	15.50565801	-16.14606035	43	12	0	7	49	12	256	525	29	6	11	9	47.44444444	12	17	11.88888889	38	5.333333333	197.1111111	487.5555556	48.33333333
Random	0	50569.7883	54717.43556	697	48	40	18	51	696.5	59.33333333	40	18	29.58333333	696.5062762	51.33891213	39.38075314	18.19246862	2.10041841	696.4419723	45.84666266	38.8791341	18.14371618	9.027660854	696.7834412	46.4139698	38.63268608	18.14940669	7.446871629	73	20	8	4	54	0	136	596	43	0	2	22	74	20	3.083333333	13.41666667	58.83333333	0	126.6666667	531.5833333	34.58333333
Random	0	51331.9971	18338.71656	700	38	41	17	0	700	34.44444444	42	16.66666667	-4.666666667	700	35.59055118	42.46850394	16.51574803	-19.3503937	700	38.07824726	42.89880021	16.35524257	7.378716745	700	38.29241726	42.53833264	16.37725178	9.140552995	78	18	11	20	38	0	73	335	12	4	0	18	79.88888889	19	5.888888889	15.55555556	43.33333333	0	86	386.2222222	10.88888889
Random	0	-44372.0999	77048.69656	141	9	63	16	-19	141	12.625	63	16	-17.625	140.913242	22.38812785	63	16	-10.32876712	141.7534776	27.84544049	63.312983	15.73956723	-1.679289026	143.0212826	24.72616345	63.24716232	15.66940976	4.517309875	77	79	39	4	24	0	76	446	24	0	0	89	72.5	79	4.875	26.625	23.25	0	81.625	432.375	15.5
Random	0	-24641.3323	203561.5396	131	23	85	15	55	129.25	25.75	85	15	58.375	130.3023256	39.69379845	85	15	27.49224806	138.3927273	41.03688312	85.67220779	15	2.359480519	142.3296148	37.70279941	85.49947379	15.0023153	5.203536098	75	82	0	0	13	0	21	194	140	7	0	63	72.625	82	0	0.25	17.375	0	26.5	251.625	135.375
Random	0	-21727.1272	-53089.04744	338	16	116	17	17	338.1111111	20.33333333	116	17	20.55555556	338.1456693	31.53149606	116.6614173	17	-14.07086614	337.9674199	25.42511823	116.5254861	17	2.178665265	340.2114359	25.61595904	115.7992319	17.02410924	7.547685086	1	73	0	0	0	0	2	3	2	19	0	32	5.222222222	73	0	2.888888889	1	0	37.55555556	39.55555556	15.88888889
Random	0	-14860.1465	102782.2466	316	54	77	15	74	316.6666667	49.91666667	77	15	73.66666667	315.3531746	44.48809524	77.19047619	14.93650794	57.31746032	308.1178947	48.10473684	77.70526316	14.86315789	-2.662631579	301.7271194	44.76318009	77.5227752	15.03542809	-1.924293547	84	87	0	0	15	0	52	380	128	29	0	69	73.58333333	87	0	1	16.25	0	39.83333333	322.6666667	119.6666667
Random	0	49320.9317	60469.03156	698	33	40	18	17	697.7777778	31.88888889	40	18	12.88888889	697.7865613	28.11462451	39.68379447	18	1.308300395	696.7622304	27.49395055	39.40452393	18	-2.400841662	696.3725325	27.67093658	39.39941201	18	-0.560058799	76	21	8	11	43	0	86	383	52	0	2	21	75.33333333	21	1.444444444	10.33333333	36.66666667	0	80	426.3333333	47.11111111
Random	0	-4907.4428	-111778.0174	474	47	87	20	12	473.6666667	46.66666667	87	20	9.333333333	473.311284	52.3540856	87	19.66536965	5.287937743	468.7846393	53.88479502	86.3725999	19.05915931	-10.14322782	468.2018848	49.88209424	86.23204188	18.9313089	1.314973822	43	39	0	100	46	0	85	270	4	14	5	16	57.33333333	39	0	59.66666667	47.22222222	0	115	487.7777778	75.22222222
Random	0	-22475.8108	156184.0396	164	33	77	16	-6	163.5555556	24.66666667	77	16	-2.222222222	163.5366972	15.82568807	77	16	-6.256880734	163.8433014	24.14114833	76.96590909	16	-3.607057416	164.489805	27.28989362	77.06338652	15.87234043	-2.36391844	89	90	0	0	15	0	32	301	109	2	0	81	80.66666667	90	2	0	20	0	37.44444444	312.8888889	78.88888889
Random	0	18427.6148	52023.83456	672	25	45	18	-12	670.8888889	26.22222222	45	18	-20	669.4960938	27.4375	44.6484375	17.6484375	-13.04296875	666.5366109	31.40742678	44.51935146	17.5125523	-4.197698745	668.2547945	33.35489989	44.5483667	17.4402529	5.187776607	82	27	0	12	16	0	75	373	8	2	0	43	78.11111111	25.66666667	0	17	35.11111111	0	71.33333333	384.1111111	12.88888889
Random	0	15262.8759	56031.55756	615	37	44	17	-32	615	38.77777778	44	17	-48	615.1439689	32.48638132	44	17	-28.72762646	614.4566234	24.59844156	44.14597403	17.02233766	-8.762597403	614.2762442	27.31953158	44.07653701	17.11271435	-4.393350063	80	31	0	4	32	0	196	775	132	1	0	36	75.55555556	31	0.666666667	7.333333333	41.66666667	0	139.5555556	573.8888889	99.88888889
Random	0	-31197.5448	55581.17856	250	18	59	17	-23	249.5555556	17	59	17	-22.88888889	253.8178138	16.3562753	59	17	-29.19838057	266.3598304	26.14573397	59.00158983	16.56385798	-10.01006889	273.5119483	27.02992465	59.01248654	16.57244349	1.440258342	77	87	0	6	38	0	61	543	201	15	4	86	71.33333333	87	0	11.77777778	41.88888889	0	84	546.6666667	163.2222222
Random	0	-18231.9429	4812.378557	614	39	91	16	78	614.1111111	38.66666667	91	16	77.44444444	613.6758893	36.36758893	91	16	61.12252964	611.9593326	46.18978102	91.04483837	16.52711157	30.14494265	609.9736291	47.98158225	91.00920887	17.04164923	12.78401005	87	74	0	78	25	0	41	348	131	7	1	44	77.77777778	74	8.888888889	63.33333333	23.33333333	0.222222222	68.44444444	387.1111111	89.55555556
Random	0	8585.209202	-123131.8744	700	30	62	20	2	700	31.11111111	62	20	1.777777778	700	37.05555556	60.89285714	20.36904762	-7.484126984	700	42.31370505	61.45752996	20.31109953	-14.05575821	700	46.36062827	63.50450262	20.18910995	-9.124816754	84	10	0	37	74	0	207	890	56	1	21	10	86.44444444	10	4.888888889	37.11111111	77.55555556	0	211.5555556	879.2222222	45.66666667
Random	0	37841.8981	-91513.47744	700	52	74	18	54	700	50.22222222	74	18	53.55555556	700	44.82283465	73.8503937	17.22834646	39.08661417	700	43.87891441	74.16649269	17.12317328	-6.158141962	700	46.77966457	74.05387841	17.03626834	-2.001677149	19	14	0	33	26	0	20	72	11	20	0	12	31.88888889	14.66666667	0	46.88888889	28.11111111	0	33.44444444	144.7777778	11.66666667
Random	0	-7769.2218	-145906.9004	458	4	114	18	76	458.4444444	9.777777778	114	18	74.33333333	458.4314516	25.38306452	114.1491935	18	50.31048387	461.3170604	31.16535433	113.2635171	17.98582677	22.48871391	469.0716091	32.62257793	111.744524	18.11962932	6.472620051	82	90	42	36	18	5	76	345	194	0	0	48	63.22222222	90	20	17.22222222	30	1.777777778	98.22222222	336.8888889	176.4444444
Random	0	22018.736	-29689.19444	700	36	75	13	44	700	34.11111111	75	13	40.22222222	700	36.25882353	74.9254902	13	28.46666667	700	41.58059468	74.63954095	13.14501826	12.24882629	700	44.14381411	74.48461377	13.49717396	13.63512665	86	62	0	1	78	0	131	727	248	70	10	22	85.66666667	62	0	1	74.55555556	0	132.5555556	707.1111111	232
Random	0	32824.766	53075.32556	643	42	30	19	-40	643	45.2	30	19	-38.6	643.105	28.275	30	18.95	-16	645.0375635	31.94416244	30.15736041	18.55736041	21.06091371	652.1194671	29.778685	30.29179201	18.59045982	7.517834121	36	12	0	10	26	35	69	323	47	4	0	23	55.4	12	3.8	25.4	38.6	12.1	93.5	428.5	50.4
Random	0	-30633.9899	-160101.7294	69	16	52	15	5	69.125	19	52	15	5.375	69.04296875	13.49609375	51.9453125	15	3.12109375	72.69011407	10.83586819	51.60392902	15	2.868187579	77.43794749	10.69421241	51.9197494	15	3.825775656	94	69	0	1	46	0	50	615	53	3	0	90	94.875	69	0	1.5	46.25	0	50	548.375	74.125
Random	0	38697.9312	19128.32356	700	36	39	16	7	700	36.88888889	39	16	9.555555556	700	34.48627451	39	16	17.81176471	700	33.06223849	40.21914226	15.82479079	8.654288703	700	32.87470998	40.38051044	15.90550517	6.28643746	77	22	11	3	35	0	80	351	73	3	0	24	73.44444444	23.66666667	9.222222222	17.55555556	37.66666667	0	97.66666667	441.5555556	41.88888889
Random	0	-48774.7529	43737.25456	302	28	144	15	-4	302.5	26.25	144	15	-1.75	302.359375	25.125	143.1796875	15	11.3359375	300.2932844	28.02675761	142.4926548	14.97219307	0.036201469	297.6071504	26.59263933	143.432387	14.83259727	-4.429232387	93	93	0	0	17	0	56	398	111	9	14	72	87.5	93	0	15.375	18.75	0	89.625	394.25	58.625
Random	0	-46751.0185	-28284.77344	307	16	98	17	27	306.8	21.4	98	17	25.5	297.6850394	21.72440945	98	17	11.69685039	280.3857736	22.66407061	97.64278297	17.43146417	3.331775701	268.4226502	22.76868327	97.6204731	17.50596609	-3.01570023	58	69	0	50	14	0	49	199	19	2	0	61	52.7	68.2	30.4	44.3	15.9	0	45	182.1	23
Random	0	-37854.8485	88372.82656	118	9	60	16	-21	117.8888889	6.666666667	60	16	-20.77777778	117.446281	17.05785124	60	16	-3.05785124	117.7438596	19.72210526	60.35789474	16	4.955087719	118.0262332	19.47988506	60.55115417	16	4.230966638	3	76	0	0	1	0	34	8	17	12	1	87	13.11111111	76	0	36.88888889	4.444444444	11.11111111	12.55555556	47.55555556	63.22222222
Random	0	-15949.2689	-4875.611443	700	44	95	18	10	700	45.66666667	95	18	11.55555556	700	43.36904762	94.8015873	18.07539683	9.198412698	699.9953076	46.51668405	93.61105318	18.44786236	-16.16319082	699.2620197	47.85429351	94.66323746	18.08251102	-9.795507033	91	73	0	16	50	0	204	828	79	0	14	31	88.88888889	73	0	19.88888889	48.44444444	0	192.8888889	798	59.66666667
Random	0	40064.2715	-118986.0314	700	8	71	14	-96	700	20.77777778	71	14	-92.55555556	700	39.17258883	71.45685279	13.54314721	-62.77664975	700	44.2175805	71.41775457	13.50652742	5.875543951	700	42.58221726	70.98995536	13.70684524	4.763392857	81	14	0	0	82	0	255	890	126	15	10	8	71.55555556	14	0	0	67.66666667	1.333333333	241.6666667	786	145.8888889
Random	0	43580.5769	77659.44756	664	53	37	18	34	663.7777778	45.44444444	37	18	39	662.2840467	46.82879377	36.72762646	18	17.96108949	663.028621	39.94796184	36.62359063	18	15.56548135	664.1135108	38.79758915	37.06529382	18	12.67001507	44	29	0	18	5	0	56	209	14	0	0	30	63.88888889	29	0	19	21.55555556	0	59.66666667	319	11.22222222
Random	0	-22684.8838	-27723.09844	483	69	120	18	-65	483.5555556	63.88888889	120	18	-67.77777778	483.4863813	42.19844358	120	18	-46.0233463	481.5420998	37.03846154	120.7593555	17.9454262	-15.16683992	479.6753084	33.76102864	121.1710224	17.79259879	-8.975120217	90	73	0	60	48	0	85	447	29	7	2	29	84.88888889	72.55555556	33.33333333	39.66666667	56.44444444	0	164	635.5555556	35.77777778
Random	0	78190.2313	-43692.96644	700	28	48	11	-32	700	31.66666667	47.66666667	11.33333333	-33	700	31.25296443	47.54150198	11.45849802	-12.2055336	700	29.12400636	47.31690514	11.64758877	-3.525172231	700	30.3064858	47.79334464	11.74056804	-5.017168292	81	16	0	3	15	0	57	361	31	2	2	8	76.55555556	16	0	2.111111111	32.44444444	5.333333333	89.88888889	466.7777778	33.88888889
[truncated: 8,834 more rows]
[truncated: 39 more columns]
