# Supplementary material for: Predicted distribution of a rare and understudied forest carnivore: Humboldt marten (Martes caurina humboldtensis)
Source: PeerJ. 2021 Jul 21;9:e11670. doi: 10.7717/peerj.11670 (PMC8354145; doi:10.7717/peerj.11670)
Supplement: Supplemental Information 4 — Maxent modeling software v3.4.1 (Phillips, Anderson & Schapire, 2006) was used to estimate the relative probability of Humboldt marten presence, see main manuscript for details. We provide our final model depicting Humboldt marten (Martes caurina humboldtensis) predicted distribution. The vector shapefile (MoriartyEt_HumboldtMartenM14_R15.shp) includes suitability thresholds following Hirzel et al. (2006), where we defined unsuitable in areas where the model performed equal to or poorer than random chance ( P∕E ≤ 1) with the lower 95% confidence interval of the P/E curve overlapping 0. For predicted suitable and highly suitable locations, we divided P/E and their respective 95% confidence values greater than 1 into equal distributions. Our vector polygons were delineated from the final model’s predicted continuous raster (MoriartyEt_HumMartenPred_M14_RM15ave.tiff). The continuous raster can be downloaded from the Dryad data depository (https://doi.org/10.5061/dryad.qnk98sfgt). [file peerj-09-11670-s004.zip]

Archive with 8 entries (8 files):
- MoriartyEt_HumboldtMartenM14_R15.CPG
- MoriartyEt_HumboldtMartenM14_R15.dbf
- MoriartyEt_HumboldtMartenM14_R15.prj
- MoriartyEt_HumboldtMartenM14_R15.sbn
- MoriartyEt_HumboldtMartenM14_R15.sbx
- MoriartyEt_HumboldtMartenM14_R15.shp
- MoriartyEt_HumboldtMartenM14_R15.shp.xml
- MoriartyEt_HumboldtMartenM14_R15.shx
